# Supplementary material for: Single-cell transcriptomes of pancreatic preinvasive lesions and cancer reveal acinar metaplastic cells’ heterogeneity
Source: Nat Commun. 2020 Sep 9;11:4516. doi: 10.1038/s41467-020-18207-z (PMC7481797; doi:10.1038/s41467-020-18207-z)
Supplement: Supplementary file 5 — Supplementary Data 1 [file 41467_2020_18207_MOESM5_ESM.xlsx]

## Sheet: ALL
Supplementary Data 1: Differential expressed (DE) genes – all cell types
gene	p_val	avg_logFC	pct.1	pct.2	p_val_adj	cluster
Cldn3	0	2.34828	0.978	0.102	0	0			The Supplementary Data include all the DE genes of cluster cells that are shown in UMAP of Figure 1I based on the cluster numbers in Supplementary Figure 1I.
Tm4sf4	0	2.24898	0.983	0.114	0	0			Column A - gene symbols. Column B - p-value (two sided Wilcoxon test).
Ambp	0	2.43045	0.91	0.054	0	0			Column C - log fold-change of the average expression between the indicated cluster and the rest of the clusters, positive values indicate that the expression in pct.1 is higher than in pct.2. Column D - pct.1 is the fraction of cells that express the gene in the first cluster.
Tstd1	0	2.0383	0.927	0.08	0	0			Column E - pct.2, is the fraction of cells that express the gene in all other clusters. Column F - q-value (two sided wilcoxon test). column G - cluster number.
Dcdc2a	0	1.83237	0.867	0.02	0	0
Epcam	0	1.69972	0.968	0.146	0	0
Ces1d	0	2.17577	0.879	0.059	0	0
Cldn7	0	1.68554	0.935	0.122	0	0
Atp1b1	0	1.74023	0.956	0.146	0	0
Ttr	0	1.95671	0.875	0.093	0	0
Lurap1l	0	1.92629	0.912	0.13	0	0
Hhex	0	1.77214	0.865	0.084	0	0
Krt19	0	1.15692	0.897	0.149	0	0
Fxyd3	0	1.35812	0.877	0.138	0	0
Sox9	0	1.59436	0.849	0.122	0	0
Spint2	0	1.25792	0.909	0.192	0	0
Cldn10	0	1.6941	0.761	0.044	0	0
Wfdc15b	0	1.47437	0.74	0.024	0	0
Apoc1	0	2.16701	0.713	0.018	0	0
Kifc3	0	1.41673	0.774	0.081	0	0
Alcam	0	1.30607	0.818	0.144	0	0
Pdzk1ip1	0	1.3933	0.746	0.075	0	0
Cadm1	0	1.20352	0.738	0.076	0	0
Sorbs2	0	1.27172	0.774	0.115	0	0
Cxadr	0	1.17941	0.755	0.1	0	0
1700011H14Rik	0	1.18307	0.672	0.021	0	0
Nudt19	0	1.3218	0.783	0.138	0	0
Osgin1	0	1.31003	0.687	0.063	0	0
Hpn	0	1.15034	0.686	0.067	0	0
Scara3	0	1.16572	0.747	0.133	0	0
Krt23	0	1.15225	0.678	0.072	0	0
Smim22	0	1.07958	0.705	0.1	0	0
Cldn4	0	1.47539	0.684	0.092	0	0
Cdh1	0	1.02766	0.698	0.106	0	0
Kcnk1	0	0.962885	0.684	0.095	0	0
Ehf	0	1.01726	0.662	0.076	0	0
Pvrl2	0	1.05184	0.75	0.169	0	0
Prr15l	0	1.05738	0.664	0.084	0	0
Ccnd1	0	1.2653	0.756	0.179	0	0
Adk	0	1.00639	0.727	0.151	0	0
Dsg2	0	1.04431	0.627	0.053	0	0
Prox1	0	1.05997	0.587	0.014	0	0
Pkhd1	0	1.00217	0.586	0.018	0	0
Smco4	0	1.00323	0.764	0.197	0	0
Rab25	0	0.877683	0.661	0.101	0	0
Wfdc2	0	0.408115	0.671	0.115	0	0
Bex4	0	0.943317	0.582	0.027	0	0
Lcn2	0	1.98133	0.622	0.072	0	0
Slc9a3r1	0	0.892295	0.716	0.167	0	0
Fermt1	0	0.938559	0.62	0.073	0	0
Pcbd1	0	0.910044	0.677	0.134	0	0
Tesc	0	0.905927	0.594	0.053	0	0
Ptprf	0	0.9674	0.649	0.109	0	0
Kcnn4	0	0.832616	0.649	0.109	0	0
Cryab	0	0.796148	0.726	0.186	0	0
Hrsp12	0	0.902747	0.654	0.115	0	0
Clmn	0	0.969265	0.575	0.038	0	0
Fgfr3	0	0.967707	0.559	0.023	0	0
Capsl	0	0.925208	0.555	0.029	0	0
Crb3	0	0.840078	0.619	0.095	0	0
Pdgfa	0	0.856084	0.66	0.137	0	0
Rab27b	0	0.946655	0.584	0.063	0	0
Lsr	0	0.796035	0.627	0.11	0	0
Cited4	0	0.890428	0.585	0.07	0	0
Ppp1r1b	0	1.16772	0.545	0.031	0	0
Ngf	0	0.864691	0.549	0.035	0	0
Slc28a3	0	0.966848	0.542	0.029	0	0
Wwc1	0	0.904333	0.569	0.059	0	0
Cbs	0	1.03896	0.54	0.031	0	0
Krt17	0	1.9091	0.517	0.011	0	0
Elf3	0	0.742647	0.61	0.105	0	0
Ddit4l	0	0.916953	0.533	0.031	0	0
Ankrd1	0	1.71432	0.513	0.012	0	0
0610011F06Rik	0	0.813063	0.658	0.161	0	0
Proser2	0	0.741864	0.601	0.104	0	0
Fmo2	0	0.412681	0.65	0.154	0	0
Fam134b	0	0.85422	0.62	0.125	0	0
St3gal5	0	0.811588	0.578	0.083	0	0
Gstm5	0	0.770375	0.656	0.163	0	0
Gata6	0	0.811992	0.606	0.116	0	0
Pigr	0	0.733838	0.571	0.086	0	0
Plet1	0	0.915119	0.546	0.063	0	0
Pigyl	0	0.783703	0.672	0.198	0	0
Echdc2	0	0.772027	0.563	0.089	0	0
Krt7	0	0.520749	0.586	0.113	0	0
Ramp1	0	0.633797	0.614	0.144	0	0
B4galt6	0	0.721097	0.591	0.125	0	0
Pamr1	0	0.721392	0.554	0.089	0	0
Ncald	0	0.770691	0.514	0.05	0	0
Ptgds	0	0.821548	0.471	0.008	0	0
Prom1	0	0.62834	0.551	0.096	0	0
Selenbp1	0	0.686202	0.61	0.155	0	0
Dync2li1	0	0.694122	0.519	0.071	0	0
Stard10	0	0.536051	0.606	0.16	0	0
Ecscr	0	0.429896	0.63	0.186	0	0
Gsta3	0	0.558968	0.582	0.139	0	0
Bcam	0	0.619527	0.595	0.153	0	0
Tmem45a	0	1.04564	0.592	0.152	0	0
Cat	0	0.727278	0.584	0.145	0	0
Stmn1	0	0.444512	0.595	0.159	0	0
Nrtn	0	0.705568	0.481	0.048	0	0
Plpp2	0	0.597846	0.557	0.125	0	0
Cdc42ep1	0	0.644313	0.546	0.115	0	0
Palmd	0	0.621719	0.514	0.083	0	0
2900026A02Rik	0	0.743196	0.562	0.133	0	0
Spint1	0	0.682189	0.513	0.084	0	0
F3	0	0.527398	0.609	0.18	0	0
Slc39a4	0	0.708384	0.485	0.058	0	0
Sbspon	0	0.754828	0.44	0.016	0	0
Kansl1l	0	0.652396	0.535	0.112	0	0
Eepd1	0	0.636816	0.496	0.073	0	0
Tuba4a	0	0.599616	0.592	0.17	0	0
Enc1	0	0.722393	0.506	0.085	0	0
Wnt4	0	0.662094	0.507	0.09	0	0
Slc44a3	0	0.664776	0.471	0.054	0	0
Tmc4	0	0.613868	0.538	0.122	0	0
Smagp	0	0.442645	0.612	0.196	0	0
Qsox1	0	0.664533	0.611	0.196	0	0
Plekhb1	0	0.640428	0.439	0.024	0	0
Fam213a	0	0.626262	0.513	0.101	0	0
Hnf1b	0	0.648804	0.445	0.036	0	0
Bik	0	0.585542	0.468	0.059	0	0
Zfp467	0	0.608665	0.499	0.091	0	0
Qpct	0	0.551896	0.489	0.083	0	0
Eps8l2	0	0.670003	0.459	0.054	0	0
Tst	0	0.627431	0.489	0.084	0	0
Rsph9	0	0.632226	0.446	0.042	0	0
Agpat2	0	0.609692	0.517	0.115	0	0
Cldn6	0	0.677098	0.411	0.011	0	0
St14	0	0.625292	0.475	0.076	0	0
Aldoc	0	0.72146	0.429	0.031	0	0
Slc5a1	0	0.606414	0.404	0.006	0	0
Alb	0	0.774157	0.4	0.005	0	0
Elovl7	0	0.644238	0.447	0.052	0	0
Gpx2	0	0.422546	0.494	0.099	0	0
Rbm47	0	0.600828	0.506	0.113	0	0
Gjb1	0	0.64115	0.455	0.063	0	0
Cldn8	0	0.64565	0.413	0.021	0	0
F2rl1	0	0.652499	0.457	0.068	0	0
Trp53inp1	0	0.616249	0.512	0.123	0	0
Fgfr2	0	0.607503	0.428	0.042	0	0
Klc3	0	0.59227	0.422	0.038	0	0
Rnf128	0	0.612897	0.447	0.064	0	0
Pdgfc	0	0.595503	0.427	0.044	0	0
Dsp	0	0.593619	0.448	0.068	0	0
Tmem229a	0	0.60209	0.403	0.024	0	0
Ctnnd1	0	0.54196	0.57	0.191	0	0
Cyb561	0	0.548379	0.485	0.107	0	0
Pld1	0	0.553076	0.46	0.084	0	0
Emp2	0	0.459328	0.55	0.175	0	0
Laptm4b	0	0.530181	0.535	0.16	0	0
Trip6	0	0.507844	0.518	0.143	0	0
Pvr	0	0.530979	0.556	0.183	0	0
Krtcap3	0	0.551516	0.456	0.083	0	0
Muc1	0	0.429098	0.49	0.117	0	0
Cgn	0	0.589311	0.425	0.054	0	0
Nav2	0	0.584933	0.439	0.068	0	0
Ank3	0	0.571473	0.418	0.047	0	0
Stxbp6	0	0.529503	0.429	0.058	0	0
Map3k1	0	0.512198	0.484	0.113	0	0
Slco3a1	0	0.451368	0.538	0.167	0	0
Cdo1	0	0.589648	0.389	0.019	0	0
Tm2d3	0	0.498664	0.546	0.177	0	0
Il17re	0	0.581187	0.421	0.052	0	0
Fads3	0	0.52433	0.451	0.083	0	0
Sh2d4a	0	0.585507	0.429	0.063	0	0
Kif12	0	0.581471	0.391	0.025	0	0
Eci1	0	0.499775	0.526	0.16	0	0
Rhou	0	0.561671	0.478	0.113	0	0
Crp	0	0.612715	0.38	0.016	0	0
Gclm	0	0.507302	0.527	0.164	0	0
Ift43	0	0.476268	0.526	0.163	0	0
Smim6	0	0.589425	0.432	0.07	0	0
Tmem238	0	0.498047	0.531	0.169	0	0
Rhov	0	0.701445	0.38	0.019	0	0
Enah	0	0.547011	0.469	0.108	0	0
Morn2	0	0.546029	0.426	0.065	0	0
Ppp2r2b	0	0.563069	0.379	0.019	0	0
Car2	0	0.322442	0.469	0.109	0	0
Pafah1b3	0	0.481692	0.512	0.154	0	0
Casp12	0	0.46201	0.448	0.09	0	0
Wfdc3	0	0.775161	0.364	0.007	0	0
0610040J01Rik	0	0.54982	0.419	0.063	0	0
Mcee	0	0.492995	0.537	0.182	0	0
Epb41l5	0	0.551321	0.411	0.056	0	0
Magi1	0	0.54984	0.435	0.08	0	0
Syngr1	0	0.51053	0.423	0.068	0	0
Bex1	0	0.562721	0.373	0.022	0	0
9130008F23Rik	0	0.541399	0.419	0.068	0	0
Nr2f6	0	0.462286	0.541	0.191	0	0
Shank2	0	0.553322	0.371	0.021	0	0
BC029214	0	0.50962	0.496	0.146	0	0
Clcf1	0	0.586123	0.416	0.067	0	0
Tmem184a	0	0.541986	0.387	0.039	0	0
1110004E09Rik	0	0.504125	0.459	0.111	0	0
Kcne3	0	0.631515	0.421	0.073	0	0
Acot1	0	0.541826	0.405	0.058	0	0
Slc38a4	0	0.543427	0.356	0.009	0	0
Ypel2	0	0.528954	0.427	0.08	0	0
Amotl2	0	0.448636	0.491	0.144	0	0
Chmp4c	0	0.556562	0.392	0.046	0	0
Foxa2	0	0.568725	0.38	0.034	0	0
Nipal2	0	0.532766	0.383	0.038	0	0
Hebp2	0	0.520193	0.402	0.057	0	0
Cblc	0	0.521622	0.411	0.066	0	0
Chrnb1	0	0.518863	0.382	0.038	0	0
Bphl	0	0.516187	0.44	0.096	0	0
Acadm	0	0.456817	0.515	0.171	0	0
Pah	0	0.643592	0.353	0.01	0	0
Urah	0	0.539137	0.425	0.082	0	0
Prss8	0	0.530788	0.394	0.052	0	0
Vsig10	0	0.514578	0.399	0.058	0	0
C2cd4b	0	0.938312	0.358	0.018	0	0
Cpne8	0	0.418057	0.504	0.164	0	0
Rassf7	0	0.533411	0.393	0.054	0	0
Wfdc18	0	1.19485	0.415	0.076	0	0
Pts	0	0.479506	0.482	0.143	0	0
Car8	0	0.457665	0.415	0.076	0	0
5330417C22Rik	0	0.53928	0.392	0.054	0	0
Grb7	0	0.520408	0.383	0.045	0	0
Ccdc34	0	0.426084	0.525	0.187	0	0
Sult1a1	0	0.614345	0.464	0.127	0	0
Ip6k2	0	0.478757	0.439	0.102	0	0
Fam20c	0	0.480735	0.424	0.087	0	0
Tspan7	0	0.47943	0.411	0.074	0	0
Mal2	0	0.531047	0.4	0.064	0	0
Zfhx3	0	0.406599	0.516	0.18	0	0
Deptor	0	0.445452	0.456	0.122	0	0
Adam33	0	0.529412	0.4	0.067	0	0
Osbpl3	0	0.512006	0.39	0.059	0	0
Casz1	0	0.500697	0.401	0.072	0	0
Sema5a	0	0.452144	0.386	0.057	0	0
Hax1	0	0.42592	0.511	0.182	0	0
Ptgr1	0	0.513946	0.42	0.091	0	0
Smim5	0	0.623231	0.339	0.011	0	0
Slc35f5	0	0.465474	0.487	0.159	0	0
Phldb2	0	0.4071	0.484	0.156	0	0
Slc15a2	0	0.535084	0.334	0.009	0	0
Mpnd	0	0.413029	0.485	0.16	0	0
Hdac11	0	0.486615	0.377	0.053	0	0
Stap2	0	0.470551	0.394	0.07	0	0
Bche	0	0.498909	0.355	0.031	0	0
B9d1	0	0.44776	0.406	0.083	0	0
Bambi	0	0.424865	0.449	0.126	0	0
Cd82	0	0.314638	0.519	0.196	0	0
Vegfa	0	0.456382	0.462	0.14	0	0
Tspan33	0	0.444726	0.355	0.033	0	0
Ppa2	0	0.435567	0.472	0.15	0	0
Abcc3	0	0.477011	0.39	0.069	0	0
4931406C07Rik	0	0.498533	0.4	0.08	0	0
Trp53bp2	0	0.480926	0.391	0.071	0	0
Myh14	0	0.498678	0.363	0.044	0	0
Srek1ip1	0	0.452915	0.423	0.104	0	0
Hmgn2	0	0.394258	0.494	0.175	0	0
Arrdc1	0	0.434219	0.431	0.113	0	0
Ormdl2	0	0.408819	0.492	0.174	0	0
Gramd3	0	0.352075	0.422	0.104	0	0
Cxxc5	0	0.406201	0.463	0.147	0	0
Arhgap5	0	0.387267	0.481	0.165	0	0
Pdgfd	0	0.397884	0.38	0.065	0	0
Klf5	0	0.500338	0.415	0.1	0	0
Nr5a2	0	0.476146	0.346	0.031	0	0
Gmnn	0	0.672734	0.376	0.062	0	0
Ocln	0	0.494173	0.376	0.062	0	0
Nipsnap1	0	0.457163	0.37	0.056	0	0
Tmem51	0	0.438124	0.394	0.08	0	0
Paics	0	0.394176	0.508	0.194	0	0
Plxnb1	0	0.477532	0.339	0.026	0	0
Mpst	0	0.398097	0.472	0.16	0	0
H2-Ke6	0	0.385796	0.472	0.16	0	0
Acot13	0	0.410903	0.458	0.149	0	0
Hadh	0	0.398816	0.508	0.199	0	0
Sema6a	0	0.375024	0.38	0.071	0	0
Serpinb6b	0	0.409217	0.401	0.093	0	0
Aldh7a1	0	0.402791	0.441	0.133	0	0
Iffo2	0	0.485276	0.402	0.095	0	0
Chchd6	0	0.42627	0.401	0.094	0	0
Akr1e1	0	0.443267	0.383	0.076	0	0
Hacd1	0	0.431595	0.441	0.134	0	0
Vasn	0	0.409553	0.422	0.116	0	0
Ikzf4	0	0.453328	0.359	0.054	0	0
Phpt1	0	0.424825	0.435	0.13	0	0
Ccs	0	0.369119	0.48	0.177	0	0
Crybb3	0	0.462009	0.341	0.039	0	0
Net1	0	0.509746	0.384	0.082	0	0
2510002D24Rik	0	0.371722	0.434	0.132	0	0
Ift57	0	0.400386	0.379	0.078	0	0
Clcn3	0	0.376288	0.428	0.127	0	0
Wdr61	0	0.351904	0.492	0.191	0	0
Rap1gap	0	0.44824	0.376	0.076	0	0
Habp2	0	0.441138	0.331	0.032	0	0
Fam110a	0	0.365568	0.431	0.132	0	0
Lrrc16a	0	0.440306	0.364	0.067	0	0
Nedd4l	0	0.421392	0.346	0.049	0	0
Cracr2b	0	0.291039	0.42	0.123	0	0
Llgl2	0	0.459135	0.351	0.055	0	0
Dpcd	0	0.39493	0.436	0.14	0	0
Aig1	0	0.334076	0.48	0.184	0	0
Tmem106c	0	0.392313	0.411	0.116	0	0
Msi2	0	0.377423	0.439	0.145	0	0
Srf	0	0.415094	0.429	0.135	0	0
Stbd1	0	0.472629	0.335	0.042	0	0
Oard1	0	0.366341	0.439	0.146	0	0
Pard6b	0	0.430671	0.354	0.061	0	0
Cyp2d22	0	0.300763	0.398	0.106	0	0
Filip1l	0	0.354088	0.472	0.18	0	0
Sphk1	0	0.412666	0.404	0.113	0	0
Tgfb2	0	0.442642	0.37	0.079	0	0
Baiap2	0	0.383819	0.477	0.186	0	0
2010111I01Rik	0	0.287054	0.474	0.183	0	0
Tns3	0	0.346816	0.439	0.149	0	0
Pdcd4	0	0.368549	0.474	0.184	0	0
Mafk	0	0.331546	0.485	0.195	0	0
Etl4	0	0.37544	0.39	0.101	0	0
Mllt4	0	0.324491	0.446	0.157	0	0
Serinc2	0	0.424959	0.373	0.084	0	0
Rassf10	0	0.487915	0.294	0.006	0	0
Spns2	0	0.367456	0.358	0.07	0	0
Abhd11	0	0.384899	0.404	0.117	0	0
Polr1c	0	0.33138	0.475	0.188	0	0
Galk1	0	0.362262	0.442	0.156	0	0
Ring1	0	0.359767	0.395	0.109	0	0
Agrn	0	0.388076	0.377	0.092	0	0
1300002E11Rik	0	0.351021	0.393	0.108	0	0
Cbx6	0	0.321328	0.445	0.16	0	0
Tmed4	0	0.34292	0.458	0.174	0	0
Casp6	0	0.373993	0.421	0.137	0	0
Rnd3	0	0.384702	0.428	0.145	0	0
Apobec3	0	0.310777	0.429	0.146	0	0
Slc27a1	0	0.411105	0.319	0.037	0	0
Akr7a5	0	0.343331	0.462	0.18	0	0
Sucla2	0	0.341328	0.442	0.16	0	0
Nsfl1c	0	0.327236	0.459	0.177	0	0
Sgms2	0	0.379897	0.373	0.093	0	0
Dalrd3	0	0.383219	0.376	0.097	0	0
Tjp2	0	0.38248	0.382	0.103	0	0
Sssca1	0	0.365877	0.402	0.123	0	0
Hnrnph3	0	0.285563	0.433	0.154	0	0
Atp9a	0	0.389898	0.389	0.111	0	0
Rab11fip2	0	0.321621	0.387	0.109	0	0
Gtf2i	0	0.301318	0.467	0.189	0	0
Ddr1	0	0.406967	0.356	0.078	0	0
Dcaf11	0	0.353078	0.417	0.139	0	0
Mal	0	0.352278	0.35	0.072	0	0
Ildr1	0	0.405313	0.307	0.03	0	0
Pacsin3	0	0.377913	0.331	0.054	0	0
2210016L21Rik	0	0.325158	0.44	0.163	0	0
Med31	0	0.321604	0.418	0.142	0	0
Kcnq1	0	0.402377	0.347	0.071	0	0
Myrf	0	0.41451	0.329	0.054	0	0
2019-09-09	0	0.340005	0.438	0.163	0	0
Acadl	0	0.328465	0.461	0.186	0	0
2010107G23Rik	0	0.426283	0.31	0.036	0	0
Egr2	0	0.275908	0.463	0.189	0	0
Atp13a3	0	0.371976	0.443	0.17	0	0
Mrpl38	0	0.319164	0.442	0.169	0	0
Cep170b	0	0.395863	0.386	0.114	0	0
Sox5	0	0.360566	0.312	0.04	0	0
Acadvl	0	0.32772	0.435	0.163	0	0
Suclg2	0	0.362109	0.406	0.135	0	0
Igf1r	0	0.316447	0.423	0.152	0	0
Cish	0	0.312759	0.383	0.112	0	0
Rab3ip	0	0.373595	0.351	0.08	0	0
Rpp25l	0	0.352813	0.376	0.106	0	0
Flot1	0	0.276256	0.463	0.193	0	0
Irs2	0	0.274067	0.464	0.194	0	0
Pygb	0	0.358563	0.355	0.085	0	0
Deb1	0	0.374446	0.397	0.128	0	0
Grcc10	0	0.309572	0.412	0.143	0	0
Marveld3	0	0.400707	0.308	0.04	0	0
Mtcl1	0	0.395997	0.306	0.038	0	0
Perp	0	0.335488	0.361	0.093	0	0
Cebpzos	0	0.311883	0.43	0.162	0	0
Tmem11	0	0.302903	0.464	0.196	0	0
Zfp395	0	0.356124	0.349	0.082	0	0
Lzts2	0	0.29238	0.435	0.169	0	0
BC021891	0	0.392969	0.278	0.013	0	0
Ephx1	0	0.334195	0.361	0.096	0	0
Dtymk	0	0.293645	0.464	0.199	0	0
Abhd14b	0	0.332712	0.407	0.143	0	0
Zranb1	0	0.300996	0.427	0.163	0	0
Blnk	0	0.286108	0.337	0.073	0	0
Tnfrsf19	0	0.366928	0.293	0.029	0	0
Efhd1	0	0.32594	0.289	0.026	0	0
Pak6	0	0.379038	0.274	0.012	0	0
Gon4l	0	0.284275	0.387	0.125	0	0
Pvrl4	0	0.390972	0.285	0.023	0	0
Cldn23	0	0.422587	0.291	0.03	0	0
Sephs2	0	0.358712	0.367	0.107	0	0
Hipk2	0	0.337918	0.358	0.098	0	0
Aktip	0	0.328361	0.358	0.098	0	0
0610009B22Rik	0	0.325895	0.38	0.121	0	0
Nudt14	0	0.349597	0.364	0.106	0	0
Plin3	0	0.315629	0.447	0.189	0	0
Zfp637	0	0.304448	0.387	0.129	0	0
Serf1	0	0.292145	0.418	0.16	0	0
Glis3	0	0.366919	0.294	0.037	0	0
Gpt2	0	0.358807	0.291	0.034	0	0
Dnttip1	0	0.292514	0.419	0.162	0	0
Ccpg1os	0	0.378441	0.294	0.038	0	0
1700049E15Rik	0	0.544585	0.26	0.005	0	0
Fbxo31	0	0.343881	0.34	0.085	0	0
Dcps	0	0.31028	0.376	0.121	0	0
Spata24	0	0.379083	0.289	0.035	0	0
Mpdu1	0	0.302022	0.431	0.177	0	0
Cops7a	0	0.269194	0.442	0.188	0	0
Gdi1	0	0.267456	0.411	0.157	0	0
Trim47	0	0.250823	0.411	0.157	0	0
Smpd2	0	0.322654	0.34	0.087	0	0
Dnal4	0	0.319538	0.351	0.098	0	0
Mrpl50	0	0.314366	0.388	0.135	0	0
Sdsl	0	0.380042	0.304	0.053	0	0
Abcd3	0	0.344439	0.359	0.108	0	0
Zfp704	0	0.301	0.344	0.093	0	0
Bcl2l1	0	0.293776	0.381	0.13	0	0
Upf3b	0	0.277652	0.398	0.147	0	0
Sema3c	0	0.280775	0.353	0.104	0	0
Dag1	0	0.258292	0.448	0.199	0	0
Ubl4a	0	0.281052	0.433	0.185	0	0
Hspb11	0	0.279292	0.376	0.128	0	0
Creb5	0	0.279226	0.389	0.142	0	0
Mmd2	0	0.516671	0.249	0.002	0	0
Slc2a2	0	0.415481	0.259	0.012	0	0
Mid1ip1	0	0.275806	0.412	0.165	0	0
Rnf5	0	0.287598	0.376	0.13	0	0
Ssbp1	0	0.262198	0.426	0.18	0	0
Stk16	0	0.261137	0.432	0.186	0	0
Kcnk5	0	0.323686	0.286	0.04	0	0
Sytl1	0	0.354557	0.279	0.034	0	0
Plscr3	0	0.274774	0.405	0.16	0	0
Traf4	0	0.304959	0.361	0.116	0	0
Smarcd2	0	0.26917	0.385	0.14	0	0
Smim20	0	0.260117	0.413	0.168	0	0
Ralgapa2	0	0.340701	0.318	0.074	0	0
Dusp8	0	0.33895	0.315	0.071	0	0
Tacc2	0	0.333187	0.348	0.104	0	0
Cttn	0	0.251173	0.439	0.195	0	0
Chdh	0	0.346311	0.265	0.022	0	0
Phyh	0	0.303422	0.384	0.141	0	0
Mtss1	0	0.291695	0.338	0.095	0	0
Smoc1	0	0.360683	0.256	0.013	0	0
Adgrg1	0	0.253074	0.359	0.116	0	0
Ctxn1	0	0.369963	0.295	0.053	0	0
Tmod1	0	0.35236	0.253	0.011	0	0
Mthfd2l	0	0.301257	0.364	0.122	0	0
Card10	0	0.30782	0.301	0.06	0	0
Acaa1a	0	0.274818	0.432	0.191	0	0
Tmem107	0	0.320739	0.337	0.097	0	0
Chchd4	0	0.295646	0.344	0.104	0	0
1500011K16Rik	0	0.268979	0.409	0.169	0	0
1700088E04Rik	0	0.389837	0.262	0.023	0	0
Crot	0	0.32046	0.336	0.097	0	0
Atp11a	0	0.289806	0.33	0.091	0	0
Spag7	0	0.279207	0.395	0.156	0	0
Pacsin2	0	0.277822	0.387	0.148	0	0
Gtf3c6	0	0.277333	0.391	0.152	0	0
Tox3	0	0.374797	0.286	0.047	0	0
Cgnl1	0	0.280081	0.359	0.12	0	0
Akr1c19	0	0.387275	0.271	0.033	0	0
Scx	0	0.366813	0.258	0.02	0	0
Gm16136	0	0.370335	0.254	0.016	0	0
Ano1	0	0.31577	0.312	0.074	0	0
Zc2hc1a	0	0.31172	0.314	0.076	0	0
Cbx4	0	0.262926	0.344	0.106	0	0
Cyhr1	0	0.260463	0.418	0.18	0	0
Ppp1r9a	0	0.338142	0.274	0.037	0	0
Tmem141	0	0.320101	0.321	0.084	0	0
2310030G06Rik	0	0.353572	0.265	0.03	0	0
Thoc6	0	0.292419	0.334	0.099	0	0
Arhgef16	0	0.35141	0.289	0.054	0	0
D10Jhu81e	0	0.259235	0.384	0.15	0	0
Ahdc1	0	0.27931	0.306	0.072	0	0
Fnbp1l	0	0.303443	0.337	0.104	0	0
Sox6	0	0.323409	0.245	0.012	0	0
Plxnb2	0	0.265412	0.419	0.186	0	0
Khk	0	0.295136	0.343	0.111	0	0
Commd2	0	0.255417	0.405	0.173	0	0
Mkrn2os	0	0.35201	0.27	0.038	0	0
Mapk8ip1	0	0.316852	0.27	0.038	0	0
Ptprj	0	0.269814	0.331	0.099	0	0
Vps72	0	0.250867	0.374	0.142	0	0
Pak4	0	0.328599	0.315	0.083	0	0
Enpp5	0	0.292448	0.303	0.071	0	0
Cobl	0	0.354278	0.251	0.02	0	0
Ctf1	0	0.33702	0.255	0.024	0	0
Nit2	0	0.298887	0.327	0.096	0	0
G6pc3	0	0.311263	0.346	0.115	0	0
Gprc5c	0	0.328958	0.261	0.031	0	0
Acyp1	0	0.266051	0.323	0.093	0	0
Kctd1	0	0.373704	0.245	0.015	0	0
Eml2	0	0.305431	0.308	0.078	0	0
3110079O15Rik	0	0.663184	0.232	0.003	0	0
Igsf5	0	0.343765	0.268	0.039	0	0
Klf11	0	0.28812	0.316	0.087	0	0
Sftpd	0	0.386603	0.301	0.072	0	0
Ift22	0	0.308964	0.309	0.081	0	0
Gstz1	0	0.347212	0.285	0.058	0	0
Pfn2	0	0.326653	0.291	0.064	0	0
Ctdspl	0	0.262639	0.344	0.117	0	0
Hmgb3	0	0.325618	0.299	0.073	0	0
Irf6	0	0.323809	0.284	0.058	0	0
Tuft1	0	0.37083	0.28	0.055	0	0
Marveld2	0	0.335418	0.258	0.033	0	0
Nme5	0	0.368638	0.233	0.009	0	0
Grb14	0	0.312655	0.244	0.02	0	0
Foxo3	0	0.274282	0.334	0.111	0	0
Hnf1aos1	0	0.339651	0.256	0.033	0	0
Bag2	0	0.337689	0.262	0.039	0	0
Tmem171	0	0.327402	0.251	0.028	0	0
Shb	0	0.302546	0.327	0.105	0	0
Ngrn	0	0.282201	0.311	0.089	0	0
Lpcat3	0	0.263213	0.361	0.139	0	0
Adgrg6	0	0.273511	0.265	0.044	0	0
Trim46	0	0.344431	0.24	0.02	0	0
Asl	0	0.265291	0.32	0.1	0	0
Cox19	0	0.25893	0.362	0.142	0	0
Nr0b2	0	0.384708	0.234	0.015	0	0
2610528J11Rik	0	0.342464	0.264	0.045	0	0
Lrrc42	0	0.29821	0.276	0.057	0	0
Gramd1b	0	0.27995	0.267	0.048	0	0
Cfap36	0	0.264958	0.338	0.119	0	0
Dhrs4	0	0.26878	0.357	0.138	0	0
Fam234b	0	0.303439	0.258	0.04	0	0
AA986860	0	0.33456	0.266	0.049	0	0
Kdf1	0	0.312229	0.246	0.029	0	0
Fgfr4	0	0.295739	0.235	0.018	0	0
Cys1	0	0.267688	0.273	0.057	0	0
Cyp2j6	0	0.312843	0.3	0.084	0	0
Ptpn14	0	0.267331	0.283	0.067	0	0
Epn3	0	0.325769	0.256	0.041	0	0
Snx24	0	0.286795	0.284	0.069	0	0
Tprkb	0	0.271019	0.298	0.084	0	0
Traf2	0	0.252801	0.293	0.079	0	0
Sort1	0	0.308454	0.27	0.057	0	0
Me1	0	0.292728	0.315	0.102	0	0
Mmp15	0	0.269695	0.272	0.059	0	0
Ces2g	0	0.250549	0.305	0.092	0	0
Cftr	0	0.352167	0.261	0.05	0	0
Slc25a23	0	0.279579	0.249	0.039	0	0
Angpt1	0	0.269177	0.251	0.041	0	0
Gbas	0	0.266693	0.298	0.088	0	0
Nebl	0	0.261023	0.241	0.031	0	0
Pex7	0	0.264824	0.316	0.107	0	0
Nhsl1	0	0.283198	0.25	0.041	0	0
Tjp3	0	0.304312	0.261	0.053	0	0
Paqr6	0	0.268595	0.227	0.02	0	0
Frrs1	0	0.274909	0.304	0.098	0	0
Sestd1	0	0.264781	0.283	0.077	0	0
Misp	0	0.316616	0.248	0.043	0	0
Atp6v0e2	0	0.302879	0.223	0.018	0	0
Uhrf1bp1l	0	0.263545	0.276	0.071	0	0
Apcs	0	0.344224	0.21	0.005	0	0
Grhpr	0	0.278639	0.294	0.089	0	0
Mapk13	0	0.266254	0.286	0.081	0	0
Etfdh	0	0.264113	0.283	0.078	0	0
Notch2	0	0.324979	0.28	0.076	0	0
Lad1	0	0.300173	0.268	0.064	0	0
Flywch2	0	0.279208	0.255	0.051	0	0
Magi3	0	0.268815	0.259	0.055	0	0
Wnk2	0	0.286846	0.214	0.01	0	0
Degs2	0	0.296291	0.255	0.052	0	0
Zfp422	0	0.263322	0.292	0.089	0	0
Shroom3	0	0.279774	0.26	0.058	0	0
Macrod1	0	0.268932	0.267	0.065	0	0
Ggct	0	0.253128	0.268	0.066	0	0
Dclre1a	0	0.324934	0.236	0.034	0	0
Lamc2	0	0.271944	0.263	0.062	0	0
9530077C05Rik	0	0.304663	0.208	0.007	0	0
Srebf1	0	0.257553	0.293	0.092	0	0
Pkp2	0	0.298135	0.249	0.049	0	0
Met	0	0.271886	0.25	0.05	0	0
Stxbp2	0	0.250717	0.293	0.093	0	0
Myh10	0	0.254633	0.252	0.053	0	0
Cyp4f14	0	0.315153	0.2	0.002	0	0
Itga3	0	0.279094	0.254	0.056	0	0
Pick1	0	0.272919	0.254	0.056	0	0
Plcd3	0	0.278959	0.235	0.037	0	0
Lipt2	0	0.31882	0.231	0.034	0	0
Erich5	0	0.306671	0.226	0.029	0	0
Onecut1	0	0.291927	0.2	0.003	0	0
Rtkn	0	0.273289	0.236	0.039	0	0
Dpysl4	0	0.297341	0.198	0.003	0	0
Fam84b	0	0.28432	0.254	0.059	0	0
Cyp39a1	0	0.279897	0.231	0.036	0	0
Nrbp2	0	0.254101	0.247	0.052	0	0
Erbb3	0	0.252964	0.26	0.065	0	0
Wfdc10	0	0.35758	0.196	0.002	0	0
Shisa4	0	0.322901	0.246	0.052	0	0
Slc22a2	0	0.297635	0.196	0.002	0	0
Ccdc64b	0	0.286336	0.221	0.027	0	0
Epb41l4a	0	0.272218	0.22	0.026	0	0
Ccdc120	0	0.264975	0.22	0.026	0	0
Hmgcs2	0	0.297917	0.298	0.105	0	0
Vtcn1	0	0.285809	0.22	0.027	0	0
Cttnbp2	0	0.260219	0.21	0.017	0	0
Ccl27a	0	0.251696	0.233	0.04	0	0
Tmem98	0	0.261613	0.273	0.081	0	0
Bcl7a	0	0.255731	0.224	0.034	0	0
Mia	0	0.307317	0.199	0.01	0	0
Stra6l	0	0.288543	0.194	0.005	0	0
Mob3b	0	0.268182	0.244	0.056	0	0
Kalrn	0	0.256628	0.225	0.037	0	0
Fgf12	0	0.252008	0.19	0.003	0	0
Foxj1	0	0.388058	0.192	0.006	0	0
Aadac	0	0.334567	0.198	0.012	0	0
Rab17	0	0.294113	0.2	0.015	0	0
Ncmap	0	0.281292	0.215	0.031	0	0
Syt7	0	0.271475	0.2	0.016	0	0
Arhgef26	0	0.268329	0.216	0.032	0	0
Fdft1	0	0.258727	0.269	0.085	0	0
Mme	0	0.323388	0.192	0.01	0	0
Gstm7	0	0.308148	0.208	0.026	0	0
Dixdc1	0	0.258533	0.199	0.017	0	0
C77080	0	0.258882	0.254	0.073	0	0
Adora1	0	0.275523	0.192	0.013	0	0
Fam181b	0	0.258181	0.188	0.009	0	0
Spink4	0	0.253356	0.215	0.037	0	0
Btc	0	0.273187	0.219	0.042	0	0
Cldn2	0	0.321513	0.259	0.085	0	0
Aqp5	0	0.273577	0.223	0.05	0	0
Grhl2	0	0.25253	0.196	0.025	0	0
Ap1m2	0	0.255434	0.215	0.044	0	0
Col9a3	0	0.277567	0.177	0.007	0	0
2610035D17Rik	0	0.263035	0.2	0.032	0	0
Fbp1	0	0.272018	0.173	0.008	0	0
D630011A20Rik	0	0.273014	0.164	0.009	0	0
Pbld2	0	0.250622	0.175	0.021	0	0
Cfi	0	0.295218	0.218	0.065	0	0
Spp1	0	3.11616	0.998	0.242	0	0
Dbi	0	2.3419	0.997	0.537	0	0
Krt18	0	2.14783	0.998	0.222	0	0
Cp	0	2.10343	0.945	0.203	0	0
Krt8	0	2.07688	0.997	0.209	0	0
Clu	0	1.90586	1	0.389	0	0
Mgst1	0	1.49806	0.977	0.403	0	0
Hes1	0	1.48397	0.887	0.353	0	0
Anxa5	0	1.44366	0.977	0.612	0	0
Cyr61	0	1.42161	0.929	0.385	0	0
Hbegf	0	1.37564	0.827	0.229	0	0
Atf3	0	1.36536	0.943	0.548	0	0
Cd24a	0	1.3513	0.961	0.26	0	0
Klf6	0	1.30902	0.944	0.593	0	0
Bicc1	0	1.24752	0.854	0.248	0	0
Bsg	0	1.18445	0.976	0.621	0	0
Pebp1	0	1.16052	0.951	0.54	0	0
Chka	0	1.15644	0.801	0.247	0	0
Tnfrsf12a	0	1.14879	0.826	0.294	0	0
St3gal4	0	1.1481	0.796	0.201	0	0
Anxa4	0	1.12736	0.847	0.24	0	0
Trf	0	1.11125	0.632	0.21	0	0
Atp1a1	0	1.02216	0.86	0.346	0	0
Tmem176b	0	1.00546	0.979	0.62	0	0
Eno1	0	1.00296	0.82	0.292	0	0
Errfi1	0	0.996654	0.881	0.435	0	0
Rhob	0	0.99359	0.9	0.468	0	0
Mpc2	0	0.971123	0.869	0.412	0	0
Idh2	0	0.92896	0.775	0.248	0	0
Bmyc	0	0.928917	0.698	0.2	0	0
Sdc4	0	0.918018	0.842	0.316	0	0
Cystm1	0	0.895505	0.888	0.234	0	0
Gstt1	0	0.881782	0.752	0.215	0	0
Sox4	0	0.870853	0.816	0.297	0	0
Ier2	0	0.863413	0.986	0.764	0	0
Hmgn1	0	0.832421	0.933	0.522	0	0
Myl12a	0	0.823782	0.969	0.714	0	0
Csrp1	0	0.799511	0.862	0.435	0	0
Cd9	0	0.795267	0.953	0.531	0	0
Chchd10	0	0.782166	0.741	0.211	0	0
S100a11	0	0.775402	0.975	0.645	0	0
Tmbim6	0	0.76039	0.941	0.603	0	0
Dynll2	0	0.758426	0.708	0.254	0	0
Tmem176a	0	0.757517	0.938	0.535	0	0
F11r	0	0.755098	0.677	0.204	0	0
Jun	0	0.74913	0.984	0.718	0	0
Actg1	0	0.745146	0.999	0.927	0	0
Ptp4a1	0	0.728046	0.862	0.461	0	0
Tns1	0	0.716284	0.662	0.237	0	0
Stt3b	0	0.704639	0.66	0.218	0	0
Tgif1	0	0.702581	0.709	0.262	0	0
Park7	0	0.696343	0.903	0.54	0	0
Gas6	0	0.696159	0.918	0.424	0	0
Ndufa4	0	0.695188	0.937	0.608	0	0
Bag1	0	0.694067	0.858	0.46	0	0
Ddah2	0	0.680067	0.747	0.281	0	0
Zbtb20	0	0.674092	0.897	0.513	0	0
Dnajb4	0	0.671061	0.651	0.221	0	0
H2afv	0	0.669943	0.847	0.442	0	0
Dstn	0	0.669519	0.895	0.487	0	0
Atpif1	0	0.667771	0.921	0.564	0	0
Pnrc1	0	0.664096	0.941	0.653	0	0
Fkbp4	0	0.658361	0.723	0.282	0	0
Aplp2	0	0.647699	0.86	0.42	0	0
Vamp8	0	0.646478	0.861	0.453	0	0
Suclg1	0	0.644844	0.681	0.247	0	0
Maff	0	0.639681	0.775	0.409	0	0
Mdh1	0	0.631275	0.764	0.353	0	0
Glo1	0	0.629037	0.771	0.354	0	0
Sptssa	0	0.627004	0.814	0.418	0	0
Tmem205	0	0.626086	0.675	0.249	0	0
Cisd1	0	0.624504	0.579	0.203	0	0
H1f0	0	0.623289	0.659	0.279	0	0
Tmem147	0	0.619252	0.722	0.317	0	0
Ubc	0	0.618167	0.978	0.796	0	0
Id2	0	0.618157	0.823	0.343	0	0
Tecr	0	0.615626	0.781	0.368	0	0
Tob1	0	0.611727	0.662	0.227	0	0
Nudc	0	0.611669	0.755	0.347	0	0
Gpx4	0	0.609038	0.967	0.753	0	0
Tonsl	0	0.608958	0.792	0.39	0	0
Sec62	0	0.6088	0.863	0.515	0	0
Fis1	0	0.60863	0.818	0.454	0	0
Snhg18	0	0.600742	0.711	0.259	0	0
Hint2	0	0.600734	0.672	0.256	0	0
Ndufa6	0	0.599714	0.914	0.607	0	0
Myl12b	0	0.595622	0.856	0.515	0	0
Ifi27	0	0.594087	0.812	0.441	0	0
H3f3b	0	0.593867	1	0.952	0	0
Calm2	0	0.593368	0.96	0.697	0	0
Meis2	0	0.587616	0.631	0.214	0	0
Hsd17b10	0	0.580542	0.728	0.32	0	0
Xist	0	0.578664	0.852	0.541	0	0
Ier3	0	0.572787	0.935	0.54	0	0
Anapc13	0	0.567283	0.735	0.341	0	0
Ywhaq	0	0.558389	0.887	0.538	0	0
Ddt	0	0.550245	0.59	0.222	0	0
Degs1	0	0.548355	0.719	0.349	0	0
Eci2	0	0.544871	0.576	0.201	0	0
Junb	0	0.541777	0.99	0.893	0	0
Alad	0	0.5339	0.62	0.22	0	0
Ppdpf	0	0.532718	0.718	0.327	0	0
Polr2f	0	0.532118	0.77	0.382	0	0
Ube2e3	0	0.531956	0.689	0.294	0	0
Cnpy2	0	0.529501	0.778	0.397	0	0
S100a1	0	0.524723	0.774	0.354	0	0
Tagln2	0	0.518561	0.923	0.622	0	0
Ech1	0	0.517113	0.724	0.351	0	0
Tuba1c	0	0.517037	0.539	0.206	0	0
Elof1	0	0.51112	0.636	0.268	0	0
Rgs2	0	0.509774	0.727	0.288	0	0
Ndufb8	0	0.506259	0.804	0.458	0	0
Pfdn1	0	0.504097	0.685	0.304	0	0
Midn	0	0.501467	0.656	0.292	0	0
Psmb6	0	0.499756	0.846	0.508	0	0
Cnn3	0	0.497115	0.735	0.308	0	0
Nfib	0	0.496014	0.803	0.391	0	0
Ndufs6	0	0.495474	0.769	0.419	0	0
Aes	0	0.490794	0.81	0.524	0	0
Fam173a	0	0.490791	0.615	0.253	0	0
Cox4i1	0	0.487481	0.992	0.896	0	0
Cd2ap	0	0.487326	0.586	0.223	0	0
Eif4a2	0	0.482984	0.853	0.523	0	0
Atp5g3	0	0.482368	0.754	0.406	0	0
Uqcrb	0	0.479018	0.892	0.605	0	0
Etfb	0	0.478138	0.705	0.353	0	0
Srsf3	0	0.477131	0.874	0.579	0	0
Pigp	0	0.475652	0.632	0.26	0	0
Rsrp1	0	0.471885	0.88	0.584	0	0
Pbx1	0	0.467452	0.707	0.322	0	0
Fdx1	0	0.466701	0.571	0.207	0	0
Dhrs3	0	0.465785	0.616	0.243	0	0
Rbms3	0	0.465259	0.598	0.213	0	0
Ndufb7	0	0.464819	0.789	0.459	0	0
Cfap20	0	0.463289	0.569	0.212	0	0
Prdx2	0	0.458497	0.859	0.527	0	0
Chchd2	0	0.457454	0.978	0.844	0	0
Ccnl1	0	0.456002	0.871	0.61	0	0
1110001J03Rik	0	0.454473	0.553	0.21	0	0
Mien1	0	0.454012	0.672	0.326	0	0
Ezr	0	0.45269	0.669	0.23	0	0
Lmo4	0	0.448883	0.629	0.252	0	0
Mrpl14	0	0.445699	0.66	0.307	0	0
Egr1	0	0.44447	0.965	0.679	0	0
Actn4	0	0.443803	0.712	0.338	0	0
Tpi1	0	0.443714	0.695	0.334	0	0
Atp5j	0	0.441686	0.935	0.695	0	0
Ywhae	0	0.439893	0.868	0.555	0	0
Atp6v1f	0	0.439406	0.857	0.566	0	0
Rp9	0	0.438001	0.692	0.349	0	0
Mfge8	0	0.437549	0.75	0.396	0	0
Lamtor2	0	0.436332	0.754	0.42	0	0
Apoa1bp	0	0.434727	0.591	0.253	0	0
Ndufab1	0	0.43293	0.721	0.387	0	0
Efhd2	0	0.432851	0.643	0.286	0	0
Zfp36l1	0	0.432772	0.883	0.63	0	0
Cox20	0	0.43183	0.594	0.253	0	0
Cox6b1	0	0.431237	0.929	0.673	0	0
Klf13	0	0.430788	0.736	0.391	0	0
Luc7l3	0	0.429929	0.593	0.25	0	0
Tsen34	0	0.429865	0.647	0.285	0	0
Chmp2b	0	0.429264	0.531	0.209	0	0
Tbca	0	0.426564	0.846	0.534	0	0
Snrpd2	0	0.422001	0.778	0.446	0	0
Chp1	0	0.421855	0.547	0.224	0	0
Srsf5	0	0.420244	0.863	0.591	0	0
Cirbp	0	0.420198	0.692	0.307	0	0
Edf1	0	0.419978	0.875	0.599	0	0
Uqcr11	0	0.41988	0.851	0.56	0	0
Fkbp2	0	0.418362	0.704	0.379	0	0
Ndufb9	0	0.417766	0.841	0.543	0	0
U2af1	0	0.417576	0.724	0.371	0	0
Atp5b	0	0.416076	0.922	0.665	0	0
Tax1bp3	0	0.416048	0.673	0.313	0	0
Atp5a1	0	0.410493	0.869	0.595	0	0
Spr	0	0.406185	0.613	0.272	0	0
Fos	0	0.406141	0.988	0.812	0	0
Cox6a1	0	0.40594	0.9	0.622	0	0
Ndufa7	0	0.405871	0.857	0.567	0	0
Apoe	0	0.405229	0.968	0.577	0	0
Wsb1	0	0.404872	0.665	0.339	0	0
Cox7c	0	0.40303	0.93	0.709	0	0
Coa3	0	0.402344	0.679	0.346	0	0
Pgrmc1	0	0.401775	0.656	0.311	0	0
Atp5g2	0	0.401702	0.904	0.653	0	0
Cbx1	0	0.401326	0.582	0.24	0	0
Nol7	0	0.400932	0.678	0.333	0	0
Ndufb4	0	0.400751	0.736	0.422	0	0
Atp5g1	0	0.399116	0.861	0.579	0	0
Ninj1	0	0.398851	0.696	0.294	0	0
Srsf6	0	0.39834	0.693	0.368	0	0
Son	0	0.397724	0.829	0.574	0	0
Ict1	0	0.395914	0.55	0.225	0	0
Rela	0	0.395672	0.56	0.251	0	0
Ndufa5	0	0.3954	0.672	0.348	0	0
Mrps18a	0	0.393068	0.585	0.256	0	0
Pnkd	0	0.39159	0.603	0.278	0	0
Ppp1r15a	0	0.390724	0.858	0.578	0	0
Nfix	0	0.390238	0.587	0.266	0	0
Ndufb3	0	0.389691	0.658	0.336	0	0
Gstp1	0	0.389566	0.537	0.231	0	0
Pim3	0	0.389278	0.701	0.363	0	0
Ngfrap1	0	0.389171	0.616	0.266	0	0
Ptov1	0	0.388645	0.649	0.317	0	0
Hnrnpa1	0	0.387904	0.766	0.431	0	0
Rnaseh2c	0	0.386487	0.611	0.286	0	0
Akap9	0	0.385545	0.538	0.221	0	0
Cox5b	0	0.383877	0.829	0.536	0	0
Timm13	0	0.382299	0.777	0.465	0	0
Ube2b	0	0.382211	0.806	0.506	0	0
Commd1	0	0.381507	0.575	0.264	0	0
Lims1	0	0.380265	0.562	0.236	0	0
Fam103a1	0	0.38007	0.566	0.24	0	0
Ndufb6	0	0.37955	0.663	0.341	0	0
Gabarapl1	0	0.378915	0.567	0.249	0	0
Rbx1	0	0.378506	0.822	0.52	0	0
Tmem59	0	0.377821	0.894	0.616	0	0
Zfp644	0	0.376511	0.556	0.239	0	0
Ndufs5	0	0.376154	0.756	0.448	0	0
Trim44	0	0.375435	0.498	0.204	0	0
Atp5h	0	0.374141	0.857	0.601	0	0
Cox14	0	0.373899	0.709	0.399	0	0
Rtn4	0	0.37268	0.774	0.477	0	0
Dnajc1	0	0.37188	0.552	0.249	0	0
Ly6e	0	0.370215	0.937	0.696	0	0
Pfdn6	0	0.369696	0.573	0.259	0	0
Polr2m	0	0.36865	0.649	0.32	0	0
Jup	0	0.367897	0.549	0.209	0	0
Ndufa13	0	0.367265	0.897	0.664	0	0
Arl3	0	0.366874	0.525	0.2	0	0
Uqcrc2	0	0.364171	0.625	0.302	0	0
Camk2n1	0	0.363629	0.58	0.261	0	0
Ppp1ca	0	0.359176	0.835	0.543	0	0
Thoc7	0	0.358203	0.562	0.259	0	0
Srsf7	0	0.357905	0.709	0.395	0	0
Hint1	0	0.357557	0.921	0.71	0	0
Atxn7l3b	0	0.357482	0.749	0.43	0	0
Slc25a51	0	0.357277	0.496	0.201	0	0
Pfdn2	0	0.356905	0.722	0.401	0	0
Rrp1	0	0.355831	0.642	0.316	0	0
Gabarapl2	0	0.355503	0.775	0.47	0	0
Dctn3	0	0.35494	0.703	0.386	0	0
Akr1a1	0	0.354312	0.87	0.593	0	0
Myl6	0	0.352156	0.981	0.84	0	0
Atp5d	0	0.350882	0.885	0.647	0	0
Churc1	0	0.349956	0.553	0.248	0	0
Skp1a	0	0.349843	0.593	0.285	0	0
Ergic3	0	0.34828	0.732	0.424	0	0
Bcap31	0	0.348255	0.667	0.35	0	0
Chmp2a	0	0.347686	0.76	0.467	0	0
Dpy30	0	0.347385	0.534	0.231	0	0
Ctnnb1	0	0.346333	0.778	0.45	0	0
Ubl5	0	0.346271	0.843	0.556	0	0
Metap2	0	0.346099	0.691	0.371	0	0
Aamp	0	0.345593	0.669	0.353	0	0
Erh	0	0.344928	0.819	0.506	0	0
Ndufs4	0	0.34485	0.599	0.293	0	0
Ptma	0	0.344654	0.998	0.945	0	0
Esd	0	0.343676	0.719	0.409	0	0
Romo1	0	0.343166	0.706	0.399	0	0
Gadd45gip1	0	0.343011	0.555	0.251	0	0
Rnh1	0	0.342657	0.687	0.382	0	0
Anxa6	0	0.34264	0.563	0.228	0	0
Mrps12	0	0.342412	0.575	0.272	0	0
Echs1	0	0.341316	0.536	0.237	0	0
Ndufb2	0	0.340792	0.628	0.332	0	0
Atxn10	0	0.338932	0.546	0.256	0	0
Dusp5	0	0.338124	0.54	0.227	0	0
Ndufs7	0	0.337218	0.736	0.442	0	0
Rps27l	0	0.337153	0.915	0.642	0	0
Hsp90aa1	0	0.337089	0.94	0.71	0	0
Thra	0	0.336719	0.497	0.204	0	0
Rab20	0	0.336381	0.587	0.22	0	0
Psma1	0	0.336213	0.661	0.343	0	0
Copz1	0	0.336001	0.56	0.26	0	0
Uqcr10	0	0.335991	0.841	0.563	0	0
Arl6ip5	0	0.334885	0.724	0.407	0	0
Herpud1	0	0.334639	0.686	0.388	0	0
Srrm2	0	0.334128	0.866	0.637	0	0
Cdk4	0	0.33406	0.665	0.349	0	0
Nxf1	0	0.333153	0.62	0.314	0	0
Arpp19	0	0.332898	0.766	0.474	0	0
Crip2	0	0.33271	0.855	0.416	0	0
2310036O22Rik	0	0.332428	0.735	0.443	0	0
Hsbp1	0	0.331454	0.783	0.483	0	0
Uqcrc1	0	0.331075	0.67	0.361	0	0
Mvb12a	0	0.330927	0.51	0.228	0	0
Acaa2	0	0.330623	0.515	0.214	0	0
Acp1	0	0.330454	0.562	0.265	0	0
Hcfc1r1	0	0.329956	0.682	0.379	0	0
Ndufa11	0	0.329614	0.733	0.446	0	0
Hdgf	0	0.329264	0.644	0.343	0	0
Pcbd2	0	0.328842	0.52	0.235	0	0
Vapa	0	0.328617	0.732	0.43	0	0
Pdcd6	0	0.32813	0.685	0.371	0	0
Arl6ip1	0	0.32723	0.698	0.37	0	0
Rab14	0	0.32553	0.766	0.471	0	0
Rbm39	0	0.325385	0.944	0.778	0	0
Prpf19	0	0.324782	0.481	0.202	0	0
Fkbp8	0	0.324774	0.696	0.403	0	0
Cox7a2	0	0.32466	0.873	0.624	0	0
Emc6	0	0.324554	0.573	0.285	0	0
Hist1h2bc	0	0.322021	0.569	0.28	0	0
Btf3l4	0	0.319581	0.529	0.241	0	0
Swi5	0	0.319541	0.833	0.547	0	0
Sec11c	0	0.31874	0.665	0.32	0	0
Nfil3	0	0.318402	0.468	0.2	0	0
Wbp5	0	0.317252	0.863	0.541	0	0
Tsc22d2	0	0.315896	0.504	0.218	0	0
Uqcrfs1	0	0.315321	0.705	0.406	0	0
Vdac1	0	0.313125	0.582	0.29	0	0
Cfdp1	0	0.313044	0.621	0.324	0	0
Phf3	0	0.312857	0.511	0.218	0	0
Timm8b	0	0.311781	0.607	0.322	0	0
Psma6	0	0.310814	0.631	0.327	0	0
Csnk2b	0	0.309501	0.574	0.285	0	0
Pkn2	0	0.309301	0.553	0.26	0	0
Polr2i	0	0.306902	0.517	0.244	0	0
Bcas2	0	0.306798	0.608	0.316	0	0
Zfand6	0	0.306688	0.611	0.299	0	0
BC031181	0	0.305809	0.679	0.378	0	0
Nsmce4a	0	0.305232	0.507	0.219	0	0
Ndufv2	0	0.304436	0.624	0.337	0	0
Arid1a	0	0.304314	0.506	0.222	0	0
Zmat2	0	0.304024	0.511	0.232	0	0
Mrpl42	0	0.30251	0.604	0.312	0	0
Foxp1	0	0.302182	0.689	0.377	0	0
Commd6	0	0.301795	0.495	0.225	0	0
Puf60	0	0.301056	0.55	0.26	0	0
Ndufs3	0	0.299908	0.608	0.325	0	0
Dnajc15	0	0.299471	0.48	0.209	0	0
Wbp2	0	0.298226	0.507	0.221	0	0
Lrrfip1	0	0.297804	0.611	0.287	0	0
Rbm8a	0	0.297323	0.646	0.343	0	0
Raly	0	0.29522	0.729	0.426	0	0
Oser1	0	0.295158	0.597	0.291	0	0
Cyth2	0	0.292731	0.513	0.228	0	0
Eif3g	0	0.292316	0.662	0.363	0	0
Immp1l	0	0.289468	0.522	0.25	0	0
Rnf11	0	0.287892	0.54	0.262	0	0
Bccip	0	0.287241	0.5	0.228	0	0
Psma5	0	0.286847	0.56	0.284	0	0
Trappc6a	0	0.286795	0.501	0.238	0	0
Etfa	0	0.286764	0.521	0.258	0	0
Anp32a	0	0.285926	0.726	0.4	0	0
Mea1	0	0.285019	0.495	0.226	0	0
Snx6	0	0.2846	0.508	0.237	0	0
Cops6	0	0.284474	0.564	0.287	0	0
Znhit1	0	0.2834	0.497	0.233	0	0
Tsn	0	0.283372	0.632	0.34	0	0
Ociad1	0	0.28261	0.582	0.299	0	0
Mrpl51	0	0.28149	0.538	0.265	0	0
Cers2	0	0.280739	0.495	0.233	0	0
Npdc1	0	0.278995	0.638	0.329	0	0
Snw1	0	0.277007	0.506	0.232	0	0
Prdx6	0	0.276461	0.801	0.482	0	0
4930523C07Rik	0	0.275043	0.588	0.265	0	0
Mrps36	0	0.274539	0.483	0.224	0	0
Ube2e1	0	0.273915	0.551	0.272	0	0
Magoh	0	0.269953	0.575	0.291	0	0
Tshz2	0	0.269466	0.819	0.462	0	0
2700094K13Rik	0	0.268718	0.525	0.235	0	0
Fnta	0	0.267664	0.488	0.225	0	0
Ppia	0	0.267453	0.995	0.944	0	0
Stk11	0	0.266095	0.49	0.223	0	0
Sypl	0	0.265476	0.586	0.301	0	0
Maged1	0	0.264032	0.539	0.251	0	0
Mt2	0	0.263166	0.731	0.43	0	0
Pla2g16	0	0.261426	0.517	0.246	0	0
Pqlc1	0	0.25803	0.512	0.246	0	0
Emc4	0	0.255283	0.496	0.235	0	0
Tinagl1	0	0.255131	0.602	0.21	0	0
Clptm1	0	0.254537	0.464	0.211	0	0
Camk1	0	0.252753	0.575	0.288	0	0
Atp5o	4.80593e-308	0.339518	0.801	0.512	9.37828e-304	0
Tra2b	1.82022e-307	0.325986	0.782	0.5	3.55197e-303	0
Tusc3	6.39427e-306	0.255405	0.474	0.221	1.24778e-301	0
Plscr1	2.32812e-304	0.345539	0.462	0.213	4.54309e-300	0
Carkd	4.15131e-304	0.270792	0.47	0.222	8.10087e-300	0
Prmt1	4.71153e-302	0.267039	0.549	0.276	9.19407e-298	0
Polr2j	4.82466e-300	0.279515	0.565	0.295	9.41485e-296	0
Clic1	2.59638e-299	0.332994	0.893	0.62	5.06658e-295	0
Cdc37	2.85547e-299	0.293397	0.68	0.387	5.57217e-295	0
Pura	3.42679e-299	0.307266	0.664	0.383	6.68703e-295	0
Txndc9	5.88562e-298	0.258183	0.529	0.264	1.14852e-293	0
Btg2	8.36017e-298	0.326173	0.916	0.735	1.6314e-293	0
Higd2a	9.13203e-298	0.292466	0.702	0.403	1.78202e-293	0
Ppp2r1a	9.26962e-296	0.251225	0.533	0.267	1.80887e-291	0
Psmb7	1.37764e-295	0.276284	0.564	0.293	2.68833e-291	0
Sars	3.2336e-295	0.252458	0.446	0.208	6.31005e-291	0
Golgb1	1.74674e-294	0.27055	0.599	0.319	3.40858e-290	0
Krcc1	2.19399e-294	0.26893	0.577	0.299	4.28135e-290	0
Ddx39b	2.33471e-294	0.279449	0.579	0.302	4.55595e-290	0
Chmp5	4.14629e-293	0.265063	0.595	0.316	8.09106e-289	0
Nono	5.50534e-293	0.28039	0.605	0.325	1.07431e-288	0
Naa38	5.79365e-293	0.258482	0.542	0.276	1.13057e-288	0
Tm9sf3	6.51313e-292	0.299003	0.7	0.397	1.27097e-287	0
Ctnna1	4.34317e-291	0.257336	0.578	0.296	8.47526e-287	0
Mpc1	1.05219e-290	0.301463	0.686	0.4	2.05325e-286	0
Set	2.98394e-289	0.307716	0.765	0.467	5.82287e-285	0
Eif4h	6.05756e-288	0.275095	0.642	0.355	1.18207e-283	0
Commd3	2.84882e-287	0.267124	0.56	0.29	5.55918e-283	0
Actn1	1.13442e-285	0.265401	0.524	0.253	2.21371e-281	0
Mrpl24	3.35078e-285	0.268392	0.575	0.306	6.53872e-281	0
2410015M20Rik	6.7218e-284	0.317655	0.755	0.465	1.31169e-279	0
Scp2	3.20292e-283	0.298145	0.72	0.431	6.25017e-279	0
Scd2	1.44485e-281	0.258327	0.442	0.205	2.81949e-277	0
Srsf2	2.7771e-281	0.316901	0.823	0.552	5.41924e-277	0
Clk1	2.78685e-281	0.259372	0.716	0.425	5.43826e-277	0
Ndufb11	7.79858e-281	0.319855	0.828	0.574	1.52182e-276	0
Slirp	4.03949e-280	0.254424	0.531	0.273	7.88267e-276	0
Sf3b2	1.13759e-277	0.271478	0.672	0.386	2.21989e-273	0
Sertad1	3.27955e-277	0.259757	0.662	0.376	6.39972e-273	0
Ndufc1	1.72531e-276	0.286028	0.672	0.395	3.36677e-272	0
Icam1	1.70785e-275	0.257275	0.569	0.303	3.33271e-271	0
Bnip3l	2.69915e-275	0.274612	0.73	0.441	5.26713e-271	0
Ndufc2	4.63577e-275	0.289573	0.739	0.453	9.04624e-271	0
Cyc1	1.06473e-274	0.257668	0.602	0.329	2.07772e-270	0
Cd164	2.613e-274	0.2529	0.607	0.328	5.09902e-270	0
Mrpl23	1.28033e-273	0.27546	0.692	0.411	2.49844e-269	0
Ndufa2	1.1008e-272	0.306343	0.859	0.627	2.14811e-268	0
Med28	1.40776e-270	0.263967	0.715	0.434	2.74711e-266	0
Tmbim4	9.85481e-270	0.260066	0.617	0.339	1.92307e-265	0
Ndufb5	2.28918e-267	0.300898	0.775	0.502	4.46711e-263	0
Tceb1	4.55079e-265	0.297198	0.676	0.402	8.8804e-261	0
Mrpl54	7.17079e-265	0.266448	0.591	0.326	1.39931e-260	0
Eef1d	2.15712e-264	0.293468	0.877	0.65	4.2094e-260	0
Atf4	2.55685e-262	0.298844	0.808	0.561	4.98944e-258	0
Pdcd5	6.43934e-261	0.255412	0.658	0.38	1.25657e-256	0
Ndufa3	1.83759e-260	0.267812	0.645	0.368	3.58587e-256	0
Eif6	5.71481e-260	0.276487	0.657	0.372	1.11519e-255	0
Txnl1	6.34808e-260	0.250131	0.597	0.328	1.23876e-255	0
Sdhb	2.15981e-257	0.273639	0.669	0.395	4.21465e-253	0
Kif5b	1.27035e-256	0.263321	0.704	0.423	2.47896e-252	0
Phb2	1.4875e-255	0.267081	0.674	0.388	2.90271e-251	0
Prdx5	4.42197e-253	0.25354	0.793	0.517	8.62904e-249	0
Trib1	2.58552e-251	0.252031	0.563	0.299	5.04538e-247	0
Eif3c	6.57083e-251	0.262256	0.639	0.366	1.28223e-246	0
Spcs1	2.43828e-250	0.262954	0.82	0.544	4.75806e-246	0
Psma2	5.06765e-242	0.263516	0.723	0.45	9.88901e-238	0
Cox7b	1.95313e-240	0.280913	0.782	0.506	3.81135e-236	0
Gng5	2.25057e-238	0.260084	0.932	0.755	4.39176e-234	0
Ubxn1	9.49052e-238	0.250804	0.707	0.433	1.85198e-233	0
Mrpl52	2.29012e-237	0.285924	0.768	0.502	4.46894e-233	0
Eif5b	5.96122e-236	0.255163	0.641	0.373	1.16327e-231	0
Eif4a1	2.18525e-234	0.273541	0.915	0.702	4.26429e-230	0
Vdac2	2.39985e-221	0.255432	0.727	0.447	4.68307e-217	0
Rabac1	2.07915e-218	0.257728	0.861	0.652	4.05725e-214	0
Arf1	3.96127e-217	0.259935	0.837	0.592	7.73001e-213	0
Aldoa	6.23925e-197	0.262014	0.832	0.593	1.21753e-192	0
Mmp7	1.33722e-170	0.298013	0.188	0.072	2.60946e-166	0
C1qb	0	3.59972	0.94	0.024	0	1
Tyrobp	0	2.52474	0.981	0.066	0	1
Lyz2	0	4.05693	0.994	0.08	0	1
Fcer1g	0	2.69111	0.976	0.062	0	1
C1qc	0	3.27162	0.917	0.017	0	1
C1qa	0	3.73135	0.924	0.025	0	1
Wfdc17	0	2.75114	0.881	0.048	0	1
Ctss	0	2.5987	0.909	0.086	0	1
Ccl6	0	2.70122	0.818	0.031	0	1
Csf1r	0	2.0338	0.807	0.031	0	1
Cxcl2	0	3.27914	0.916	0.149	0	1
Bcl2a1b	0	2.04855	0.837	0.072	0	1
Cd83	0	2.0277	0.833	0.072	0	1
Il1b	0	2.60115	0.807	0.067	0	1
Laptm5	0	1.54967	0.85	0.115	0	1
Fcgr3	0	1.85619	0.734	0.018	0	1
Ccl9	0	2.246	0.742	0.03	0	1
H2-Aa	0	2.23578	0.822	0.134	0	1
Plek	0	1.91618	0.735	0.051	0	1
Aif1	0	1.82797	0.703	0.029	0	1
Ccl4	0	3.09971	0.706	0.038	0	1
H2-Ab1	0	2.30736	0.824	0.156	0	1
Ccl3	0	2.50016	0.688	0.021	0	1
Cd14	0	2.39672	0.845	0.181	0	1
Alox5ap	0	1.50198	0.714	0.05	0	1
H2-Eb1	0	2.30631	0.792	0.13	0	1
Fcgr2b	0	1.6583	0.673	0.023	0	1
Ctsc	0	1.7859	0.846	0.198	0	1
Cybb	0	1.6815	0.673	0.031	0	1
Ms4a6c	0	1.5694	0.66	0.025	0	1
Cd52	0	1.07701	0.778	0.159	0	1
H2-DMa	0	1.52049	0.696	0.081	0	1
Tgfbi	0	1.58889	0.67	0.057	0	1
Mpeg1	0	1.52459	0.635	0.024	0	1
Pld4	0	1.38105	0.643	0.033	0	1
Slfn2	0	1.65582	0.698	0.09	0	1
Rgs10	0	1.36944	0.745	0.137	0	1
Ccrl2	0	1.66693	0.708	0.104	0	1
AF251705	0	1.47049	0.618	0.02	0	1
Spi1	0	1.33289	0.64	0.043	0	1
Trem2	0	1.55338	0.607	0.016	0	1
Cd68	0	1.45638	0.633	0.05	0	1
C5ar1	0	1.57032	0.587	0.009	0	1
Mrc1	0	1.6756	0.584	0.011	0	1
Unc93b1	0	1.33366	0.71	0.152	0	1
Lilrb4a	0	1.32413	0.578	0.024	0	1
Tnf	0	1.69964	0.611	0.063	0	1
Nlrp3	0	1.60273	0.563	0.019	0	1
Mafb	0	1.8345	0.66	0.118	0	1
Ms4a7	0	1.78853	0.539	0.004	0	1
H2-DMb1	0	1.52966	0.621	0.086	0	1
Cd53	0	0.991424	0.633	0.099	0	1
Lcp1	0	1.07584	0.661	0.13	0	1
Tlr2	0	1.5121	0.558	0.037	0	1
Dab2	0	1.32375	0.658	0.139	0	1
Kctd12	0	1.40107	0.708	0.189	0	1
C3ar1	0	1.36518	0.517	0.004	0	1
Clec4n	0	1.41465	0.531	0.019	0	1
Lilr4b	0	1.28735	0.527	0.018	0	1
Lst1	0	1.50396	0.527	0.028	0	1
Ms4a6d	0	1.23046	0.517	0.02	0	1
Ly86	0	1.17028	0.509	0.023	0	1
Osm	0	1.48164	0.493	0.012	0	1
Coro1a	0	0.738547	0.603	0.131	0	1
Rgs1	0	1.31785	0.539	0.07	0	1
Slc15a3	0	1.19578	0.512	0.045	0	1
Adgre1	0	1.17819	0.471	0.005	0	1
Il1rn	0	1.72237	0.546	0.084	0	1
Gmfg	0	0.927104	0.59	0.13	0	1
Arhgdib	0	0.752193	0.623	0.163	0	1
Bcl2a1a	0	1.28229	0.483	0.029	0	1
Cfp	0	1.1897	0.489	0.038	0	1
Ifi30	0	1.14599	0.637	0.192	0	1
Clec4a2	0	1.09968	0.454	0.011	0	1
Pla2g7	0	1.24721	0.45	0.01	0	1
Gatm	0	1.12967	0.502	0.062	0	1
Il1a	0	1.6803	0.461	0.024	0	1
Rel	0	0.92165	0.606	0.171	0	1
Ccl2	0	1.22938	0.559	0.127	0	1
Bcl2a1d	0	1.13112	0.474	0.044	0	1
Zeb2	0	0.967744	0.624	0.196	0	1
Ncf2	0	0.946926	0.454	0.027	0	1
Fyb	0	0.83914	0.491	0.071	0	1
Rac2	0	0.489582	0.544	0.128	0	1
Ptprc	0	0.682082	0.502	0.089	0	1
Sirpa	0	1.03544	0.514	0.105	0	1
Ncf4	0	0.900882	0.449	0.042	0	1
Tm6sf1	0	0.874432	0.451	0.052	0	1
Cd86	0	0.926141	0.429	0.031	0	1
Clec4e	0	1.21302	0.409	0.011	0	1
Pf4	0	1.98075	0.425	0.029	0	1
Dusp2	0	1.0904	0.469	0.078	0	1
Metrnl	0	0.861862	0.557	0.174	0	1
Gm6377	0	1.00131	0.397	0.015	0	1
Nrros	0	0.886923	0.429	0.05	0	1
Fam49b	0	0.802935	0.535	0.161	0	1
AI607873	0	0.99338	0.446	0.074	0	1
Ptafr	0	0.928198	0.39	0.02	0	1
Vsir	0	0.881365	0.428	0.061	0	1
Plin2	0	1.16494	0.554	0.189	0	1
Mgl2	0	1.24126	0.381	0.018	0	1
Pirb	0	0.864674	0.375	0.016	0	1
Acp5	0	1.30591	0.457	0.106	0	1
Fcrls	0	1.24086	0.356	0.006	0	1
P2ry6	0	0.884308	0.37	0.022	0	1
Ehd1	0	0.946447	0.538	0.192	0	1
Csf2ra	0	0.854404	0.436	0.09	0	1
Ccr1	0	0.98257	0.352	0.011	0	1
Clec12a	0	0.901047	0.355	0.015	0	1
Clec4a3	0	0.867161	0.345	0.005	0	1
Arl5c	0	1.03108	0.382	0.044	0	1
Csf2rb	0	0.788455	0.395	0.058	0	1
F13a1	0	1.3557	0.337	0.003	0	1
Rilpl2	0	0.934544	0.514	0.18	0	1
Cyth4	0	0.789039	0.373	0.04	0	1
Hcls1	0	0.683359	0.395	0.063	0	1
Evi2a	0	0.761894	0.362	0.031	0	1
Syk	0	0.710079	0.365	0.034	0	1
Ccl12	0	1.72215	0.332	0.003	0	1
Igsf6	0	0.760166	0.333	0.008	0	1
Hmox1	0	1.43927	0.414	0.089	0	1
Clec4d	0	1.03311	0.329	0.006	0	1
Ccr2	0	0.985743	0.348	0.026	0	1
Lrrc25	0	0.779741	0.332	0.011	0	1
Rab7b	0	0.889907	0.377	0.057	0	1
Slc11a1	0	0.800493	0.334	0.015	0	1
Lyn	0	0.748245	0.43	0.111	0	1
Gng2	0	0.691543	0.386	0.067	0	1
Ncf1	0	0.69703	0.348	0.029	0	1
Fcgr1	0	0.760574	0.32	0.005	0	1
Cd300a	0	0.737308	0.326	0.015	0	1
Clec4a1	0	0.895697	0.315	0.005	0	1
Cyp4f18	0	0.755838	0.323	0.015	0	1
Rasgef1b	0	0.902737	0.351	0.047	0	1
Tbxas1	0	0.696916	0.314	0.013	0	1
Ms4a6b	0	0.683915	0.346	0.045	0	1
Plbd1	0	0.681481	0.331	0.031	0	1
Gdpd3	0	0.559346	0.437	0.139	0	1
Cd33	0	0.721579	0.304	0.007	0	1
Snx20	0	0.616329	0.34	0.045	0	1
Irf5	0	0.666288	0.335	0.041	0	1
Abca1	0	0.804201	0.47	0.176	0	1
Nfkbid	0	0.712811	0.35	0.057	0	1
Pid1	0	0.63668	0.418	0.126	0	1
Ccl7	0	1.30939	0.428	0.14	0	1
Man2b1	0	0.779363	0.446	0.159	0	1
Tnfrsf1b	0	0.708872	0.392	0.106	0	1
Rassf4	0	0.68099	0.315	0.031	0	1
Tmem189	0	0.680983	0.387	0.104	0	1
Cd84	0	0.641564	0.305	0.022	0	1
Gda	0	0.78854	0.425	0.143	0	1
Itgb2	0	0.576294	0.32	0.038	0	1
P2rx4	0	0.714462	0.452	0.171	0	1
Fam105a	0	0.615023	0.311	0.033	0	1
Cd48	0	0.602746	0.317	0.039	0	1
Gpr65	0	0.707344	0.298	0.021	0	1
Tnfaip2	0	0.707096	0.453	0.178	0	1
Rab8b	0	0.632702	0.403	0.129	0	1
Stab1	0	0.845106	0.315	0.042	0	1
Sowahc	0	0.74129	0.357	0.084	0	1
Lpcat2	0	0.662062	0.304	0.033	0	1
Arrb2	0	0.665339	0.346	0.075	0	1
Slamf9	0	0.712859	0.287	0.018	0	1
Bcl2l11	0	0.775184	0.411	0.143	0	1
Fermt3	0	0.551224	0.296	0.028	0	1
Gpr132	0	0.547718	0.326	0.059	0	1
Nckap1l	0	0.59178	0.288	0.022	0	1
AI662270	0	0.552642	0.31	0.046	0	1
Cxcr4	0	0.739248	0.301	0.038	0	1
Itgam	0	0.641536	0.27	0.009	0	1
Pilra	0	0.63654	0.277	0.016	0	1
Irf8	0	0.473915	0.382	0.121	0	1
Ntpcr	0	0.73738	0.354	0.094	0	1
Cytip	0	0.510295	0.365	0.106	0	1
Prcp	0	0.567271	0.396	0.142	0	1
Il10ra	0	0.619948	0.267	0.014	0	1
Basp1	0	0.747199	0.424	0.177	0	1
Trps1	0	0.538301	0.363	0.116	0	1
Lat2	0	0.60154	0.272	0.026	0	1
Clec10a	0	1.00989	0.255	0.01	0	1
Tnfsf9	0	0.828418	0.324	0.079	0	1
AB124611	0	0.569575	0.271	0.028	0	1
Prkcd	0	0.622698	0.376	0.133	0	1
Cx3cr1	0	0.746383	0.246	0.004	0	1
Tnip3	0	0.846173	0.283	0.044	0	1
Cd38	0	0.615785	0.314	0.075	0	1
Abhd12	0	0.605169	0.371	0.134	0	1
Ptgs2	0	0.739067	0.345	0.109	0	1
Slc7a11	0	0.790396	0.268	0.035	0	1
Amica1	0	0.775278	0.273	0.044	0	1
Hck	0	0.529017	0.25	0.021	0	1
Traf1	0	0.470178	0.309	0.08	0	1
Gusb	0	0.586723	0.402	0.174	0	1
Hpgds	0	0.643655	0.236	0.009	0	1
Plekho2	0	0.534821	0.315	0.089	0	1
Ptpre	0	0.574761	0.3	0.074	0	1
Lacc1	0	0.579243	0.272	0.047	0	1
Selplg	0	0.360745	0.295	0.07	0	1
Cebpa	0	0.703912	0.329	0.105	0	1
Ltc4s	0	0.85296	0.252	0.028	0	1
Ccr5	0	0.544594	0.237	0.014	0	1
Fcgr4	0	0.601703	0.222	0.002	0	1
Cd300lf	0	0.516523	0.229	0.009	0	1
Epsti1	0	0.404878	0.311	0.091	0	1
Inpp5d	0	0.478186	0.266	0.047	0	1
Cndp2	0	0.529257	0.381	0.162	0	1
Il6ra	0	0.547437	0.28	0.062	0	1
Ptpn6	0	0.489268	0.281	0.063	0	1
Rnf19b	0	0.621984	0.388	0.17	0	1
Gns	0	0.596188	0.395	0.179	0	1
Tmem37	0	0.583347	0.313	0.097	0	1
Lcp2	0	0.486161	0.241	0.025	0	1
Zeb2os	0	0.514474	0.233	0.018	0	1
Runx3	0	0.482465	0.258	0.043	0	1
Tcirg1	0	0.528345	0.289	0.074	0	1
Msr1	0	0.525856	0.215	0.002	0	1
Ccdc109b	0	0.538303	0.263	0.054	0	1
Sla	0	0.423641	0.238	0.034	0	1
Ccl8	0	2.52703	0.237	0.034	0	1
Slc43a2	0	0.578912	0.269	0.067	0	1
Atp13a2	0	0.525849	0.269	0.068	0	1
Lair1	0	0.501805	0.207	0.006	0	1
Apobec1	0	0.54894	0.257	0.057	0	1
Pou2f2	0	0.561552	0.225	0.027	0	1
Tmem106a	0	0.4939	0.255	0.059	0	1
Tank	0	0.496897	0.298	0.103	0	1
Pira2	0	0.471788	0.203	0.009	0	1
Il10	0	1.01172	0.197	0.004	0	1
Mertk	0	0.481762	0.213	0.02	0	1
Emilin2	0	0.448118	0.256	0.063	0	1
Pla2g15	0	0.484541	0.248	0.057	0	1
Cyth1	0	0.445749	0.278	0.089	0	1
Gdf15	0	1.32416	0.254	0.065	0	1
Dok2	0	0.521363	0.212	0.025	0	1
Vav1	0	0.400557	0.212	0.025	0	1
Cd300ld	0	0.511715	0.189	0.004	0	1
Dock10	0	0.33366	0.245	0.063	0	1
Myo1f	0	0.41817	0.193	0.013	0	1
Ear2	0	0.979701	0.189	0.01	0	1
Hfe	0	0.441223	0.258	0.079	0	1
Pkib	0	0.350302	0.206	0.03	0	1
Hal	0	0.711565	0.178	0.006	0	1
Dock2	0	0.313808	0.212	0.04	0	1
Mir155hg	0	0.521827	0.201	0.03	0	1
Dpep2	0	0.41251	0.187	0.017	0	1
P2rx7	0	0.562524	0.192	0.023	0	1
Tnfaip8l2	0	0.412974	0.191	0.023	0	1
Arhgap30	0	0.359899	0.212	0.044	0	1
Samsn1	0	0.27553	0.222	0.055	0	1
Myo5a	0	0.444786	0.214	0.047	0	1
Ccl24	0	0.959102	0.169	0.003	0	1
Cd72	0	0.517438	0.183	0.017	0	1
Lpxn	0	0.352937	0.187	0.023	0	1
Pik3r5	0	0.367626	0.181	0.017	0	1
Folr2	0	0.80497	0.165	0.002	0	1
Batf	0	0.388069	0.194	0.031	0	1
Snx8	0	0.437129	0.212	0.052	0	1
Arhgap9	0	0.34739	0.188	0.029	0	1
Itgax	0	0.404628	0.173	0.014	0	1
Dok3	0	0.376707	0.174	0.015	0	1
Camk1d	0	0.38061	0.18	0.023	0	1
Prkcb	0	0.350513	0.179	0.024	0	1
F10	0	0.46775	0.161	0.008	0	1
Prex1	0	0.334858	0.204	0.052	0	1
Csf2rb2	0	0.310891	0.183	0.032	0	1
Cd40	0	0.408766	0.174	0.026	0	1
Stap1	0	0.39925	0.17	0.025	0	1
Arg2	0	0.388347	0.17	0.028	0	1
Jdp2	0	0.438737	0.169	0.03	0	1
Susd3	0	0.345516	0.154	0.017	0	1
Adap2	0	0.304693	0.163	0.029	0	1
Adssl1	0	0.342713	0.175	0.041	0	1
Bin2	0	0.253208	0.16	0.027	0	1
Gas2l3	0	0.360183	0.152	0.022	0	1
Apoe	0	2.77049	0.959	0.59	0	1
Cd74	0	2.36163	0.928	0.246	0	1
Lgmn	0	1.74885	0.811	0.24	0	1
Ctsd	0	1.63282	0.821	0.521	0	1
Psap	0	1.58845	0.973	0.711	0	1
Lgals3	0	1.57872	0.673	0.207	0	1
Marcksl1	0	1.57252	0.828	0.406	0	1
Ctsb	0	1.54862	0.949	0.662	0	1
Trf	0	1.50059	0.821	0.2	0	1
Ftl1	0	1.3762	1	0.977	0	1
Rnf149	0	1.23843	0.643	0.214	0	1
Ctsz	0	1.16761	0.847	0.513	0	1
Ninj1	0	1.14138	0.651	0.311	0	1
Cyba	0	1.13599	0.926	0.663	0	1
Cotl1	0	1.10696	0.76	0.315	0	1
Srgn	0	1.09979	0.852	0.312	0	1
Cxcl16	0	1.09944	0.676	0.267	0	1
Sepp1	0	1.09225	0.869	0.679	0	1
Grn	0	1.07114	0.742	0.4	0	1
Hilpda	0	1.06808	0.463	0.238	0	1
Tnfaip3	0	1.05469	0.655	0.214	0	1
Hexa	0	1.043	0.757	0.327	0	1
Ptpn18	0	1.04157	0.744	0.24	0	1
Rab20	0	1.03581	0.627	0.227	0	1
Ctsh	0	1.03214	0.818	0.42	0	1
Pim1	0	1.02976	0.841	0.431	0	1
Ctsa	0	1.0138	0.634	0.268	0	1
Ucp2	0	1.00359	0.723	0.325	0	1
Efhd2	0	1.00292	0.715	0.289	0	1
Tpd52	0	0.999988	0.607	0.216	0	1
Fth1	0	0.985949	1	0.984	0	1
Tmsb4x	0	0.974725	1	0.967	0	1
Nfkbia	0	0.938863	0.954	0.75	0	1
Sdcbp	0	0.930729	0.79	0.494	0	1
Hexb	0	0.914723	0.513	0.21	0	1
Ifi27l2a	0	0.899368	0.591	0.259	0	1
Mcl1	0	0.894154	0.847	0.592	0	1
Id2	0	0.888883	0.646	0.379	0	1
Gpx1	0	0.879286	0.901	0.669	0	1
Npc2	0	0.879157	0.91	0.666	0	1
Fxyd5	0	0.849622	0.738	0.345	0	1
Cflar	0	0.844787	0.545	0.255	0	1
Lamp1	0	0.843555	0.847	0.626	0	1
Cstb	0	0.8419	0.775	0.535	0	1
Nfkbiz	0	0.838132	0.809	0.514	0	1
Snx5	0	0.835082	0.59	0.248	0	1
Sdc4	0	0.822301	0.605	0.36	0	1
Serinc3	0	0.814327	0.646	0.433	0	1
Rps29	0	0.779748	0.979	0.892	0	1
Atp6v0b	0	0.778323	0.773	0.498	0	1
Gm2a	0	0.759473	0.539	0.224	0	1
Cxcl1	0	0.751923	0.692	0.441	0	1
Picalm	0	0.734222	0.604	0.323	0	1
Btg1	0	0.729847	0.877	0.683	0	1
Prdx5	0	0.713045	0.747	0.531	0	1
Mapkapk2	0	0.710033	0.485	0.241	0	1
Cdkn1a	0	0.706429	0.797	0.5	0	1
Cst3	0	0.702275	0.994	0.865	0	1
Emp3	0	0.701573	0.71	0.367	0	1
Kdm6b	0	0.690688	0.667	0.408	0	1
Clta	0	0.671798	0.827	0.632	0	1
Pde4b	0	0.658626	0.514	0.216	0	1
Nfe2l2	0	0.656333	0.606	0.372	0	1
Ptpn1	0	0.655848	0.51	0.249	0	1
Gltp	0	0.636891	0.523	0.249	0	1
Bri3	0	0.617761	0.779	0.587	0	1
Rnf130	0	0.617246	0.519	0.278	0	1
Tgfb1	0	0.609629	0.529	0.214	0	1
Sh3bgrl3	0	0.60846	0.88	0.667	0	1
Tnfaip8	0	0.603326	0.445	0.21	0	1
Arpc1b	0	0.59153	0.913	0.76	0	1
Gna13	0	0.572393	0.465	0.229	0	1
Atox1	0	0.547431	0.853	0.656	0	1
Mt1	0	0.54217	0.933	0.676	0	1
Rap1b	0	0.538938	0.757	0.565	0	1
Arpc2	0	0.482181	0.854	0.703	0	1
H3f3b	0	0.460543	0.99	0.955	0	1
B2m	0	0.353612	0.978	0.884	0	1
Arl4c	3.0714e-307	0.578612	0.395	0.177	5.99353e-303	1
Tgif1	2.4563e-303	0.565588	0.541	0.295	4.79322e-299	1
Cebpb	2.01331e-302	0.64848	0.645	0.425	3.92876e-298	1
Msrb1	2.21783e-302	0.743959	0.488	0.283	4.32788e-298	1
Actr3	2.6841e-301	0.516845	0.691	0.477	5.23775e-297	1
Litaf	2.85156e-301	0.542671	0.698	0.497	5.56453e-297	1
Dusp1	1.61459e-300	0.456539	0.905	0.723	3.1507e-296	1
Plaur	3.7145e-297	0.559766	0.414	0.189	7.24847e-293	1
Pitpna	9.43618e-293	0.551317	0.608	0.388	1.84138e-288	1
H2-D1	3.41776e-292	0.339566	0.924	0.806	6.66941e-288	1
Ets2	6.09908e-292	0.602889	0.498	0.269	1.19017e-287	1
Zfp703	2.90837e-289	0.615791	0.361	0.161	5.67539e-285	1
Gngt2	1.39452e-288	0.50425	0.41	0.174	2.72127e-284	1
Daglb	1.4597e-287	0.363124	0.201	0.055	2.84845e-283	1
Atp6v1a	1.75231e-286	0.608353	0.399	0.193	3.41945e-282	1
Nfkb1	2.14218e-286	0.614804	0.554	0.33	4.18026e-282	1
Emb	2.11736e-285	0.295496	0.305	0.108	4.13183e-281	1
Cltc	6.45612e-283	0.667678	0.571	0.359	1.25985e-278	1
Cerk	1.40137e-282	0.352763	0.228	0.068	2.73464e-278	1
Rab3il1	1.54153e-280	0.392668	0.218	0.064	3.00815e-276	1
Cmtm7	3.02461e-280	0.562234	0.438	0.22	5.90223e-276	1
Blvrb	5.65176e-280	0.681487	0.503	0.293	1.10288e-275	1
Grb2	1.29957e-276	0.517777	0.516	0.293	2.53598e-272	1
Hacd4	3.71886e-276	0.497085	0.288	0.109	7.25698e-272	1
Pycard	2.847e-275	0.558951	0.432	0.219	5.55563e-271	1
Rbpj	4.01262e-274	0.514125	0.334	0.141	7.83023e-270	1
Plekho1	3.17038e-272	0.382382	0.282	0.098	6.18668e-268	1
Axl	1.34398e-266	0.424099	0.421	0.189	2.62264e-262	1
Rassf2	3.33257e-266	0.378081	0.218	0.065	6.50318e-262	1
Il21r	5.23959e-264	0.28298	0.176	0.044	1.02245e-259	1
Mxd1	2.19159e-263	0.493294	0.281	0.106	4.27667e-259	1
Ctla2b	1.95673e-262	0.396464	0.169	0.043	3.81837e-258	1
Fgd2	8.82627e-261	0.337708	0.151	0.035	1.72236e-256	1
Cysltr1	1.02631e-260	0.262179	0.151	0.034	2.00274e-256	1
Bach1	8.84393e-258	0.534634	0.327	0.141	1.72581e-253	1
Malt1	4.25588e-257	0.269352	0.165	0.041	8.30492e-253	1
Cd44	9.10299e-257	0.607267	0.424	0.22	1.77636e-252	1
Zfp36	1.10168e-256	0.471949	0.89	0.705	2.14983e-252	1
Gm10116	1.01026e-254	0.464233	0.253	0.09	1.97142e-250	1
Gla	1.59261e-254	0.332376	0.195	0.057	3.10782e-250	1
Atp2b1	1.25225e-252	0.548115	0.559	0.348	2.44365e-248	1
Fem1c	1.78506e-252	0.466502	0.28	0.109	3.48338e-248	1
Batf3	2.66497e-252	0.358825	0.152	0.036	5.20042e-248	1
Naaa	4.37501e-252	0.392451	0.248	0.086	8.5374e-248	1
Sod2	2.13883e-251	0.655585	0.551	0.368	4.17372e-247	1
Kdm7a	3.98067e-251	0.52166	0.364	0.172	7.76788e-247	1
Rps9	7.47218e-251	0.268128	0.998	0.982	1.45812e-246	1
Actb	1.10998e-250	0.409371	0.993	0.951	2.16602e-246	1
Nfkbib	1.67197e-250	0.59294	0.418	0.219	3.26269e-246	1
Slc7a8	6.93545e-249	0.279597	0.153	0.037	1.35338e-244	1
Nceh1	8.50072e-245	0.416549	0.23	0.081	1.65883e-240	1
Etv3	1.36859e-243	0.507448	0.311	0.133	2.67067e-239	1
Runx1	5.64889e-242	0.545166	0.405	0.205	1.10233e-237	1
Crlf2	1.82709e-241	0.441478	0.394	0.193	3.56538e-237	1
Synj1	1.95089e-240	0.403776	0.245	0.088	3.80697e-236	1
Sdc3	6.55376e-240	0.392869	0.213	0.069	1.2789e-235	1
Shfm1	1.10935e-239	0.444117	0.85	0.716	2.16478e-235	1
Iqgap1	1.40817e-239	0.550067	0.647	0.465	2.7479e-235	1
Fes	1.0079e-236	0.313179	0.211	0.068	1.96681e-232	1
Gpsm3	4.28791e-236	0.355797	0.361	0.156	8.36743e-232	1
Mfsd1	5.00126e-236	0.457932	0.316	0.14	9.75946e-232	1
Maf	2.32201e-235	0.544129	0.321	0.136	4.53117e-231	1
H2afz	1.55696e-234	0.271397	0.838	0.707	3.03824e-230	1
Vamp8	3.76861e-230	0.45901	0.698	0.485	7.35407e-226	1
Sgpl1	6.12046e-230	0.459507	0.286	0.121	1.19435e-225	1
Nampt	6.66904e-229	0.463752	0.299	0.127	1.3014e-224	1
Rhog	2.65471e-222	0.418282	0.333	0.151	5.1804e-218	1
Zc3h12a	3.40268e-222	0.493066	0.36	0.176	6.63998e-218	1
Dnase2a	6.55572e-220	0.432141	0.274	0.114	1.27928e-215	1
Skil	7.54398e-220	0.525954	0.495	0.296	1.47213e-215	1
Stk17b	1.14394e-219	0.390087	0.379	0.181	2.23229e-215	1
B4galt5	4.54153e-218	0.412565	0.261	0.103	8.86233e-214	1
Ptprj	4.89595e-217	0.459445	0.268	0.113	9.55395e-213	1
Pip4k2a	7.10805e-216	0.33158	0.192	0.061	1.38707e-211	1
Rnasel	1.58577e-215	0.390882	0.185	0.059	3.09447e-211	1
Capzb	2.36194e-215	0.438578	0.718	0.566	4.60909e-211	1
Klf6	5.81441e-215	0.314977	0.837	0.616	1.13462e-210	1
Slc38a1	1.41132e-214	0.309154	0.191	0.061	2.75405e-210	1
Arpc3	5.93739e-214	0.342728	0.799	0.673	1.15862e-209	1
Got1	3.56232e-213	0.370933	0.306	0.132	6.95151e-209	1
Blnk	1.34559e-212	0.454476	0.238	0.093	2.62579e-208	1
Neurl3	1.26889e-211	0.413462	0.347	0.165	2.47611e-207	1
Ifrd1	1.9786e-211	0.467808	0.713	0.539	3.86105e-207	1
Fam46c	3.2251e-209	0.345685	0.206	0.07	6.29345e-205	1
Marcks	2.34089e-205	0.402489	0.704	0.501	4.56802e-201	1
Tep1	2.54475e-205	0.338451	0.166	0.051	4.96583e-201	1
Tmem251	2.7175e-204	0.464897	0.324	0.156	5.30294e-200	1
5031439G07Rik	2.27329e-202	0.358033	0.214	0.078	4.4361e-198	1
Adrbk1	7.57074e-202	0.377885	0.283	0.123	1.47735e-197	1
Rcbtb2	1.1098e-201	0.404478	0.27	0.115	2.16567e-197	1
Ier3	3.25375e-201	0.618404	0.759	0.573	6.34936e-197	1
Hebp1	1.09878e-200	0.472062	0.364	0.19	2.14416e-196	1
Bmp2k	3.02174e-200	0.363125	0.218	0.079	5.89663e-196	1
Ier5	8.7076e-200	0.367201	0.74	0.537	1.6992e-195	1
Soat1	9.35839e-199	0.372393	0.246	0.1	1.8262e-194	1
Rpl35a	6.77768e-198	0.251929	0.996	0.969	1.3226e-193	1
Sh3glb1	1.54197e-196	0.429694	0.655	0.489	3.00899e-192	1
Atp6v1b2	7.48837e-196	0.452872	0.332	0.166	1.46128e-191	1
Snap23	1.93655e-195	0.431953	0.348	0.177	3.77898e-191	1
Asah1	1.64529e-194	0.468848	0.429	0.252	3.21063e-190	1
Ap1b1	1.10022e-192	0.42634	0.202	0.075	2.14696e-188	1
Fam213b	5.57905e-192	0.427449	0.211	0.08	1.0887e-187	1
Rabgef1	4.97465e-190	0.369897	0.223	0.087	9.70754e-186	1
Smox	5.57619e-190	0.357613	0.218	0.083	1.08814e-185	1
Erp29	8.90635e-187	0.502138	0.588	0.436	1.73798e-182	1
Sema4d	1.722e-186	0.287351	0.16	0.05	3.36032e-182	1
Capza2	7.9224e-185	0.449211	0.603	0.442	1.54598e-180	1
Gm9843	3.21898e-184	0.430337	0.789	0.673	6.28151e-180	1
Gdi2	1.07101e-183	0.439246	0.678	0.539	2.08996e-179	1
Snx18	1.58037e-181	0.407468	0.33	0.164	3.08394e-177	1
Serp1	2.83603e-179	0.416788	0.634	0.485	5.53424e-175	1
Csrnp1	1.18874e-178	0.457974	0.562	0.381	2.3197e-174	1
Nfkbie	6.57836e-178	0.335987	0.232	0.094	1.2837e-173	1
Ubl3	1.31033e-177	0.439445	0.485	0.309	2.55698e-173	1
Acp2	1.87874e-177	0.336079	0.192	0.071	3.66618e-173	1
Card19	5.51263e-176	0.513314	0.428	0.263	1.07574e-171	1
H3f3a	2.53364e-175	0.292088	0.899	0.831	4.94414e-171	1
Cyfip1	1.12085e-171	0.433631	0.332	0.175	2.18723e-167	1
Zfand2a	3.90376e-170	0.369618	0.196	0.076	7.6178e-166	1
Gabarap	7.03116e-169	0.299185	0.883	0.803	1.37206e-164	1
Trim25	2.58604e-168	0.530773	0.361	0.203	5.0464e-164	1
Mapkapk3	1.10978e-166	0.337432	0.222	0.093	2.16563e-162	1
Chd7	8.04329e-165	0.325964	0.267	0.121	1.56957e-160	1
Mdfic	4.44643e-163	0.357973	0.287	0.138	8.67677e-159	1
Map2k3	3.47731e-162	0.511783	0.413	0.255	6.78563e-158	1
Mdm2	1.7031e-161	0.553418	0.316	0.17	3.32343e-157	1
Il10rb	8.89351e-160	0.391953	0.389	0.224	1.73548e-155	1
Rpl37a	2.43412e-156	0.268421	0.992	0.967	4.74994e-152	1
Tpp1	2.85101e-155	0.399194	0.321	0.172	5.56347e-151	1
Lipa	4.58425e-155	0.379441	0.287	0.141	8.9457e-151	1
Slco2b1	1.61723e-154	0.274372	0.161	0.055	3.15586e-150	1
Birc3	2.34171e-154	0.3954	0.308	0.157	4.56962e-150	1
Gpr137b	5.90322e-153	0.281128	0.178	0.067	1.15195e-148	1
Nr4a3	7.24408e-153	0.332338	0.326	0.162	1.41361e-148	1
Lfng	5.66669e-150	0.256062	0.192	0.073	1.1058e-145	1
S100a4	2.77639e-148	0.341016	0.176	0.065	5.41786e-144	1
Txnrd1	1.58113e-146	0.490116	0.365	0.219	3.08543e-142	1
Adgre5	1.9822e-146	0.345294	0.273	0.132	3.86806e-142	1
Skap2	1.0343e-145	0.366636	0.352	0.198	2.01833e-141	1
Abracl	1.16079e-144	0.394199	0.555	0.408	2.26517e-140	1
Srxn1	7.54559e-144	0.46973	0.208	0.09	1.47245e-139	1
Tubb6	2.96446e-143	0.381942	0.48	0.306	5.78485e-139	1
Slc25a33	3.18547e-143	0.354764	0.207	0.09	6.21612e-139	1
Il4ra	1.10688e-142	0.406864	0.308	0.165	2.15996e-138	1
Smim3	2.509e-142	0.314013	0.227	0.102	4.89606e-138	1
Creb5	5.3653e-142	0.372466	0.306	0.159	1.04699e-137	1
Ubash3b	1.00035e-141	0.256646	0.167	0.062	1.95209e-137	1
Rgl1	1.0404e-141	0.371719	0.263	0.125	2.03023e-137	1
Cfl1	4.66412e-141	0.272507	0.883	0.796	9.10156e-137	1
Cited2	1.00417e-140	0.527378	0.429	0.277	1.95953e-136	1
Tifa	2.54174e-140	0.299047	0.206	0.087	4.95996e-136	1
Vcam1	1.25157e-139	0.970626	0.286	0.157	2.44231e-135	1
Egr2	3.68998e-139	0.512213	0.355	0.21	7.20063e-135	1
Zfp263	2.18277e-138	0.327116	0.198	0.085	4.25946e-134	1
Atp1b3	7.95222e-138	0.363781	0.44	0.281	1.5518e-133	1
Gas7	1.29247e-137	0.287261	0.235	0.106	2.52212e-133	1
Cln8	1.64924e-137	0.267307	0.151	0.055	3.21833e-133	1
Sh3pxd2b	1.843e-136	0.301241	0.241	0.113	3.59642e-132	1
Ptgs1	2.93303e-135	0.270289	0.237	0.108	5.72351e-131	1
Sat1	3.67927e-135	0.337135	0.746	0.611	7.17973e-131	1
Man1c1	9.60305e-133	0.26548	0.154	0.057	1.87394e-128	1
Ppp1r18	2.85758e-130	0.271602	0.269	0.131	5.57628e-126	1
Areg	3.11584e-130	0.673837	0.194	0.084	6.08026e-126	1
Itgb5	7.2318e-130	0.362416	0.383	0.23	1.41121e-125	1
Samhd1	1.06864e-129	0.27565	0.31	0.163	2.08534e-125	1
Gna12	9.30931e-129	0.323346	0.203	0.091	1.81662e-124	1
Pmaip1	5.90002e-128	0.347771	0.248	0.122	1.15133e-123	1
Lmo2	2.6983e-127	0.264337	0.312	0.158	5.26547e-123	1
Fam46a	6.18583e-127	0.386062	0.322	0.181	1.2071e-122	1
Mapk6	8.48091e-127	0.364725	0.229	0.112	1.65496e-122	1
Pgd	1.75719e-126	0.360347	0.295	0.165	3.42897e-122	1
Rap2b	1.62028e-125	0.39223	0.26	0.134	3.16182e-121	1
Neu1	1.44374e-121	0.333835	0.266	0.142	2.81732e-117	1
Ssh2	5.49513e-120	0.299702	0.258	0.13	1.07232e-115	1
Fcgrt	8.42288e-120	0.447742	0.521	0.367	1.64364e-115	1
Hk2	1.45092e-119	0.299197	0.256	0.129	2.83132e-115	1
Actr2	1.70231e-119	0.366124	0.42	0.278	3.3219e-115	1
Cxcl10	2.68144e-119	0.506458	0.193	0.087	5.23256e-115	1
Pxn	3.17213e-119	0.37874	0.315	0.185	6.19009e-115	1
Pdxk	5.46322e-119	0.372708	0.197	0.092	1.06609e-114	1
Stx7	8.11368e-119	0.349267	0.411	0.27	1.5833e-114	1
Rps28	1.31846e-118	0.369248	0.834	0.722	2.57284e-114	1
Creg1	3.1432e-116	0.436868	0.464	0.329	6.13363e-112	1
Sdf2l1	4.4021e-116	0.351713	0.343	0.206	8.59027e-112	1
Baz1a	7.05806e-116	0.307177	0.336	0.197	1.37731e-111	1
Adam17	2.80674e-115	0.308591	0.203	0.096	5.47707e-111	1
Cdc42	1.40045e-113	0.273117	0.766	0.671	2.73283e-109	1
Ap1s2	1.07668e-112	0.261723	0.208	0.096	2.10103e-108	1
Jarid2	4.58311e-112	0.280259	0.19	0.087	8.94349e-108	1
Eps8	6.6925e-109	0.404093	0.288	0.163	1.30597e-104	1
Pfn1	2.63044e-108	0.395084	0.677	0.572	5.13305e-104	1
Rab32	1.51398e-107	0.268193	0.194	0.092	2.95438e-103	1
Trib1	2.07665e-107	0.413957	0.46	0.319	4.05238e-103	1
Zfand5	5.214e-107	0.388621	0.639	0.514	1.01746e-102	1
Ap2a2	6.63178e-107	0.40792	0.28	0.162	1.29413e-102	1
Glipr1	1.18488e-106	0.311502	0.223	0.113	2.31218e-102	1
Rab11fip1	8.98872e-106	0.29343	0.174	0.08	1.75406e-101	1
Ell2	4.44665e-105	0.291491	0.196	0.094	8.6772e-101	1
Atp6v1c1	5.02125e-105	0.333566	0.271	0.155	9.79846e-101	1
Fnbp1	7.87918e-105	0.281275	0.237	0.122	1.53754e-100	1
Arpc4	1.97729e-104	0.358339	0.403	0.276	3.85849e-100	1
Fn1	1.79046e-102	0.415144	0.394	0.246	3.4939e-98	1
Ralgds	2.80993e-102	0.324678	0.219	0.114	5.4833e-98	1
Ppp1r21	4.90949e-101	0.283113	0.165	0.074	9.58038e-97	1
Atp6v1g1	5.13197e-101	0.298412	0.727	0.636	1.00145e-96	1
Tgfbr1	2.30348e-100	0.386144	0.297	0.179	4.495e-96	1
Lmnb1	2.54974e-100	0.261326	0.207	0.103	4.97556e-96	1
Dusp5	9.16835e-97	0.333333	0.386	0.255	1.78911e-92	1
Myo9b	5.21756e-96	0.261367	0.175	0.083	1.01815e-91	1
Dusp3	6.28482e-96	0.2748	0.324	0.196	1.22642e-91	1
Arpc5	1.64751e-95	0.311022	0.605	0.495	3.21495e-91	1
Fabp5	3.67519e-95	0.416673	0.4	0.264	7.17177e-91	1
Rapgef2	1.76682e-94	0.274327	0.18	0.086	3.44777e-90	1
Taldo1	3.56001e-94	0.35428	0.525	0.414	6.947e-90	1
Top1	1.51135e-93	0.383609	0.612	0.525	2.94925e-89	1
Hif1a	5.79818e-92	0.343157	0.374	0.252	1.13146e-87	1
Ap2s1	2.206e-90	0.372069	0.479	0.368	4.30478e-86	1
Wnk1	4.43416e-90	0.37667	0.508	0.399	8.65282e-86	1
Slc20a1	7.34924e-90	0.290339	0.189	0.095	1.43413e-85	1
Ikbkb	8.01512e-90	0.270383	0.302	0.183	1.56407e-85	1
Atp6v0e	1.13851e-89	0.282112	0.706	0.616	2.22169e-85	1
Atp6v0d1	9.4222e-88	0.317352	0.376	0.26	1.83865e-83	1
Il17ra	2.25522e-87	0.309964	0.23	0.127	4.40084e-83	1
Mpp1	5.84385e-87	0.290575	0.213	0.116	1.14037e-82	1
Lpin2	6.27532e-87	0.331089	0.202	0.109	1.22457e-82	1
Zswim6	6.53968e-87	0.297361	0.204	0.109	1.27615e-82	1
Csk	1.13628e-85	0.273155	0.274	0.164	2.21733e-81	1
Fosl2	1.19163e-84	0.263775	0.568	0.436	2.32535e-80	1
Brk1	1.87941e-84	0.289542	0.6	0.494	3.66749e-80	1
Fnip1	1.05372e-83	0.305094	0.24	0.138	2.05622e-79	1
Arih2	4.23587e-83	0.283135	0.215	0.119	8.26587e-79	1
Rnpep	4.1272e-82	0.30389	0.26	0.159	8.05382e-78	1
Dirc2	4.21227e-82	0.294846	0.236	0.137	8.21982e-78	1
Tln1	1.54571e-80	0.296637	0.403	0.286	3.01629e-76	1
Odc1	6.52732e-79	0.52748	0.486	0.404	1.27374e-74	1
Glul	1.60002e-78	0.287134	0.504	0.379	3.12229e-74	1
Mob1a	1.61606e-78	0.317221	0.314	0.207	3.15357e-74	1
Blvra	8.54862e-78	0.25959	0.229	0.132	1.66818e-73	1
Atp6v1f	1.60519e-77	0.25896	0.691	0.595	3.13238e-73	1
Dot1l	4.00726e-77	0.276837	0.256	0.155	7.81978e-73	1
Eif4e	1.30682e-75	0.473929	0.43	0.336	2.55012e-71	1
Mkrn1	8.69425e-75	0.267136	0.383	0.271	1.6966e-70	1
Furin	1.01807e-74	0.345848	0.306	0.207	1.98665e-70	1
Bin1	1.10094e-74	0.338341	0.268	0.168	2.14837e-70	1
Atp6ap2	3.09948e-74	0.317801	0.378	0.272	6.04833e-70	1
Camk1	6.80569e-73	0.319476	0.422	0.315	1.32806e-68	1
Cttnbp2nl	7.24579e-72	0.298507	0.21	0.122	1.41394e-67	1
Arhgap17	1.03769e-71	0.289883	0.25	0.154	2.02494e-67	1
Itga5	2.7171e-70	0.281784	0.231	0.137	5.30214e-66	1
BC005537	5.34631e-69	0.346234	0.472	0.375	1.04328e-64	1
Dazap2	5.71463e-69	0.275361	0.522	0.418	1.11515e-64	1
Ube2f	8.01134e-69	0.310127	0.315	0.219	1.56333e-64	1
Pxdc1	8.07318e-69	0.288943	0.186	0.103	1.5754e-64	1
Sap30	1.92265e-68	0.2877	0.174	0.096	3.75186e-64	1
Ifngr2	2.56694e-68	0.258024	0.311	0.209	5.00913e-64	1
Atp5e	5.65517e-67	0.267853	0.755	0.696	1.10355e-62	1
Cbl	7.51412e-67	0.257777	0.237	0.145	1.46631e-62	1
Pold4	8.00121e-67	0.274139	0.394	0.293	1.56136e-62	1
Sde2	9.71727e-67	0.313443	0.354	0.255	1.89623e-62	1
Atp6ap1	3.16481e-65	0.267657	0.423	0.32	6.17582e-61	1
Rragc	4.05855e-65	0.281949	0.28	0.186	7.91986e-61	1
Lamtor4	1.14518e-63	0.350792	0.452	0.369	2.23471e-59	1
Cox5a	1.48411e-62	0.265421	0.643	0.569	2.89608e-58	1
Fam174a	1.92633e-59	0.289122	0.368	0.273	3.75904e-55	1
AI413582	6.28235e-59	0.283647	0.25	0.162	1.22594e-54	1
Spag9	1.52771e-58	0.284932	0.451	0.357	2.98117e-54	1
Rcan1	1.6872e-58	0.367134	0.249	0.166	3.29239e-54	1
Necap2	2.79308e-58	0.257409	0.312	0.218	5.45042e-54	1
Snx2	6.02005e-58	0.324899	0.309	0.219	1.17475e-53	1
Tkt	7.21085e-57	0.300816	0.434	0.346	1.40713e-52	1
Zfhx3	1.88262e-56	0.310635	0.302	0.215	3.67374e-52	1
Plekhb2	1.98262e-56	0.25021	0.172	0.1	3.86889e-52	1
Arap1	1.09047e-55	0.255337	0.215	0.133	2.12795e-51	1
Capza1	2.04933e-55	0.255303	0.307	0.216	3.99906e-51	1
Mef2a	9.22114e-55	0.26664	0.341	0.248	1.79941e-50	1
Isg15	2.35849e-54	0.309409	0.301	0.204	4.60235e-50	1
Ly96	8.67451e-53	0.253154	0.186	0.112	1.69274e-48	1
Wsb1	8.81496e-53	0.285094	0.466	0.373	1.72015e-48	1
Stk40	4.12083e-51	0.292838	0.264	0.184	8.04139e-47	1
Tmem141	1.23477e-50	0.269944	0.177	0.108	2.40953e-46	1
Tgm2	3.72524e-50	0.361067	0.371	0.293	7.26944e-46	1
Tuba1c	9.28542e-50	0.256458	0.332	0.241	1.81196e-45	1
Crip1	7.00622e-49	0.353185	0.766	0.721	1.36719e-44	1
Wwp1	1.69265e-48	0.354701	0.189	0.122	3.30303e-44	1
Lamtor1	2.07252e-46	0.255943	0.405	0.325	4.04432e-42	1
Rbm7	1.9077e-45	0.25381	0.368	0.288	3.72269e-41	1
Sgms1	1.5705e-44	0.252819	0.24	0.165	3.06468e-40	1
Irf2bp2	6.46882e-44	0.277902	0.32	0.243	1.26232e-39	1
Epn1	1.62742e-41	0.265109	0.328	0.256	3.17576e-37	1
Etf1	3.43388e-39	0.252693	0.378	0.309	6.70087e-35	1
Jmjd1c	3.62898e-34	0.250069	0.351	0.284	7.0816e-30	1
Tmem261	2.04942e-29	0.250087	0.226	0.17	3.99925e-25	1
Zfp36l2	4.33572e-29	0.28006	0.423	0.371	8.46072e-25	1
Hist1h1c	2.9148e-20	0.308001	0.222	0.177	5.68795e-16	1
Pmp22	3.41747e-16	0.262613	0.311	0.267	6.66886e-12	1
Hspa1b	2.97335e-15	0.446382	0.18	0.145	5.80219e-11	1
Hspa1a	3.24131e-13	0.51896	0.358	0.33	6.32508e-09	1
Col1a1	0	2.501	0.979	0.185	0	2
Olfml3	0	2.00735	0.937	0.146	0	2
Lum	0	1.76565	0.934	0.185	0	2
Pi16	0	1.72992	0.857	0.119	0	2
Loxl1	0	1.55843	0.864	0.127	0	2
Fxyd6	0	1.7422	0.859	0.143	0	2
Rcn3	0	1.5077	0.881	0.174	0	2
Ccdc80	0	1.68084	0.855	0.154	0	2
Mfap5	0	1.58581	0.868	0.17	0	2
Mmp2	0	1.51863	0.874	0.176	0	2
Sfrp1	0	2.23167	0.824	0.131	0	2
Serpinf1	0	1.46063	0.839	0.153	0	2
Col5a2	0	1.47451	0.807	0.129	0	2
Mfap4	0	1.88744	0.721	0.047	0	2
Itm2a	0	1.88943	0.811	0.144	0	2
Igfbp6	0	0.867291	0.86	0.199	0	2
Col6a1	0	1.27625	0.833	0.174	0	2
Thy1	0	1.7642	0.822	0.166	0	2
Mdk	0	1.50259	0.777	0.135	0	2
Cilp	0	1.78901	0.694	0.063	0	2
Spon1	0	1.41724	0.726	0.105	0	2
Ctsk	0	1.23536	0.731	0.112	0	2
Col6a2	0	1.14741	0.747	0.137	0	2
Fbn1	0	1.13325	0.729	0.124	0	2
Mxra8	0	1.09302	0.775	0.174	0	2
C1s1	0	0.950433	0.787	0.19	0	2
Fbln1	0	1.30966	0.728	0.132	0	2
Cpxm1	0	1.40838	0.684	0.102	0	2
Col8a1	0	2.25289	0.616	0.034	0	2
Timp1	0	2.18233	0.711	0.134	0	2
Cdh11	0	1.16237	0.629	0.052	0	2
Cfh	0	0.95671	0.761	0.184	0	2
Adamts2	0	1.15895	0.686	0.112	0	2
Gpx8	0	1.028	0.737	0.169	0	2
Lbp	0	1.42911	0.737	0.17	0	2
Abi3bp	0	1.43704	0.665	0.109	0	2
Fzd1	0	1.23517	0.619	0.073	0	2
Col5a1	0	1.1148	0.631	0.094	0	2
Mfap2	0	0.970999	0.661	0.13	0	2
Ptgis	0	0.945846	0.643	0.114	0	2
Pdpn	0	1.06884	0.656	0.135	0	2
Prelp	0	1.02863	0.673	0.155	0	2
Mmp23	0	0.946133	0.646	0.128	0	2
Efemp2	0	0.962386	0.683	0.169	0	2
Crispld2	0	0.820295	0.668	0.155	0	2
Dpysl3	0	0.944668	0.615	0.107	0	2
Ak1	0	0.986157	0.581	0.078	0	2
Igf1	0	1.26708	0.679	0.179	0	2
Fkbp7	0	0.866528	0.631	0.134	0	2
Cxcl14	0	2.0827	0.587	0.092	0	2
Pdgfrl	0	1.02677	0.533	0.041	0	2
Col15a1	0	0.963648	0.669	0.178	0	2
Postn	0	1.42716	0.544	0.056	0	2
Lox	0	1.11558	0.549	0.071	0	2
Copz2	0	0.860642	0.675	0.198	0	2
Plat	0	0.915663	0.605	0.129	0	2
Emilin1	0	0.85028	0.533	0.06	0	2
Entpd2	0	0.859995	0.646	0.185	0	2
Plxdc2	0	0.642035	0.624	0.17	0	2
Mxra7	0	0.784301	0.622	0.17	0	2
Serpina3n	0	1.19259	0.531	0.081	0	2
Prrx1	0	0.70527	0.559	0.11	0	2
Clec11a	0	0.90139	0.492	0.044	0	2
Hsd11b1	0	0.961014	0.572	0.124	0	2
Oaf	0	0.920449	0.621	0.174	0	2
Pdlim2	0	0.753747	0.594	0.148	0	2
Colec12	0	0.730204	0.529	0.086	0	2
Dkk3	0	0.733503	0.509	0.069	0	2
Ncam1	0	1.0032	0.454	0.019	0	2
Plod2	0	0.807955	0.515	0.08	0	2
Htra3	0	0.461607	0.626	0.194	0	2
Tgfb3	0	0.988837	0.506	0.076	0	2
Bmp1	0	0.826084	0.531	0.104	0	2
Ptn	0	1.54162	0.502	0.077	0	2
Fhl2	0	0.957825	0.54	0.118	0	2
Gpx7	0	0.698518	0.507	0.088	0	2
Serpine2	0	1.14468	0.573	0.154	0	2
Col16a1	0	0.769932	0.49	0.072	0	2
Htra1	0	0.699991	0.581	0.163	0	2
Eln	0	1.18464	0.508	0.096	0	2
Islr	0	0.658953	0.514	0.102	0	2
Phlda3	0	0.773812	0.588	0.177	0	2
Thbs2	0	0.933302	0.453	0.044	0	2
Rcn1	0	0.656267	0.59	0.183	0	2
C1ra	0	0.664703	0.536	0.131	0	2
Gdf10	0	1.08123	0.489	0.086	0	2
Tpm2	0	0.710885	0.498	0.095	0	2
Crtap	0	0.638548	0.521	0.121	0	2
C1qtnf6	0	0.83917	0.472	0.074	0	2
Chpf	0	0.699616	0.491	0.097	0	2
Gm12840	0	0.94395	0.54	0.147	0	2
Fbn2	0	0.891903	0.413	0.02	0	2
Vcan	0	0.842835	0.438	0.046	0	2
P3h3	0	0.595574	0.464	0.082	0	2
Ildr2	0	0.752023	0.434	0.053	0	2
Itgbl1	0	0.79986	0.433	0.054	0	2
Ahnak2	0	0.6017	0.492	0.113	0	2
Col6a3	0	0.671357	0.484	0.106	0	2
Nav1	0	0.574777	0.577	0.199	0	2
Sulf1	0	0.711457	0.44	0.063	0	2
Srpx2	0	0.670345	0.428	0.051	0	2
Fgl2	0	0.967502	0.486	0.114	0	2
F2r	0	0.82311	0.441	0.069	0	2
Nkd2	0	0.808441	0.387	0.021	0	2
Sod3	0	0.695629	0.499	0.133	0	2
Axl	0	0.398434	0.541	0.178	0	2
C2	0	0.67486	0.443	0.082	0	2
Slit3	0	0.511626	0.48	0.12	0	2
Cpxm2	0	0.877536	0.395	0.036	0	2
Kdelr3	0	0.598169	0.457	0.098	0	2
Fkbp10	0	0.591373	0.428	0.07	0	2
Scarf2	0	0.575521	0.437	0.081	0	2
Fndc1	0	0.746282	0.397	0.043	0	2
Pros1	0	0.544714	0.51	0.16	0	2
Pdgfra	0	0.476323	0.458	0.115	0	2
Mrc2	0	0.607331	0.381	0.041	0	2
Gpc3	0	0.626613	0.486	0.147	0	2
Lbh	0	0.616013	0.505	0.167	0	2
Fzd2	0	0.647717	0.377	0.04	0	2
Prrx2	0	0.608729	0.373	0.039	0	2
Col14a1	0	0.651125	0.481	0.147	0	2
Pam	0	0.733396	0.528	0.196	0	2
Lgi2	0	0.694961	0.393	0.064	0	2
Ckap4	0	0.595091	0.501	0.176	0	2
Palld	0	0.656217	0.447	0.123	0	2
Mylk	0	0.58277	0.415	0.092	0	2
Cyp1b1	0	0.667914	0.411	0.09	0	2
Svep1	0	0.491563	0.427	0.108	0	2
Igfbp3	0	0.601574	0.493	0.175	0	2
Lrrc32	0	0.499577	0.4	0.082	0	2
Rab34	0	0.475009	0.496	0.178	0	2
Scn7a	0	0.510313	0.415	0.097	0	2
Smoc2	0	0.414041	0.462	0.145	0	2
Il33	0	0.772001	0.416	0.099	0	2
Col12a1	0	1.063	0.34	0.025	0	2
Ikbip	0	0.492581	0.425	0.113	0	2
Sdc2	0	0.441064	0.501	0.19	0	2
Pdzrn3	0	0.521341	0.343	0.034	0	2
Serpine1	0	0.860912	0.416	0.108	0	2
Slit2	0	0.57503	0.364	0.056	0	2
Gpm6b	0	0.383567	0.483	0.175	0	2
Ptger3	0	0.769137	0.343	0.038	0	2
Nr2f2	0	0.502348	0.454	0.15	0	2
Pth1r	0	0.503095	0.35	0.046	0	2
Pcsk5	0	0.612642	0.354	0.053	0	2
Epha3	0	0.689689	0.321	0.022	0	2
Acta2	0	0.846848	0.334	0.036	0	2
Srpx	0	0.391942	0.38	0.082	0	2
Wisp1	0	0.558472	0.314	0.018	0	2
Runx1	0	0.500922	0.494	0.198	0	2
Penk	0	0.767705	0.439	0.146	0	2
Nnmt	0	0.412551	0.365	0.073	0	2
2019-09-04	0	0.337158	0.447	0.156	0	2
Tagln	0	1.18013	0.341	0.053	0	2
Osr2	0	0.572247	0.35	0.062	0	2
C1qtnf7	0	0.518125	0.353	0.065	0	2
Lix1l	0	0.418818	0.373	0.087	0	2
Cped1	0	0.466108	0.345	0.059	0	2
Ptgfrn	0	0.455538	0.4	0.115	0	2
Frzb	0	0.646588	0.301	0.016	0	2
Cdkn2b	0	0.789523	0.354	0.07	0	2
Medag	0	0.444865	0.356	0.072	0	2
Ecm1	0	0.383776	0.473	0.189	0	2
Ndn	0	0.339792	0.377	0.095	0	2
Wnt2	0	0.658497	0.289	0.01	0	2
Crlf1	0	1.15376	0.31	0.033	0	2
Adcy7	0	0.554445	0.325	0.048	0	2
Tfpi	0	0.426915	0.386	0.109	0	2
Antxr1	0	0.406659	0.35	0.073	0	2
Rab31	0	0.501692	0.346	0.072	0	2
Praf2	0	0.443303	0.384	0.111	0	2
Lpar1	0	0.384425	0.376	0.103	0	2
Slc7a2	0	0.5805	0.299	0.026	0	2
Cd59a	0	0.633701	0.417	0.146	0	2
Gaa	0	0.482962	0.458	0.187	0	2
Adamts4	0	0.268257	0.413	0.142	0	2
Rdh10	0	0.604344	0.402	0.133	0	2
Rgs16	0	0.578191	0.339	0.07	0	2
Vcam1	0	0.300387	0.412	0.145	0	2
Tspan6	0	0.481949	0.333	0.067	0	2
Aspn	0	0.683982	0.316	0.051	0	2
Il1r1	0	0.44645	0.375	0.11	0	2
Wisp2	0	1.14295	0.282	0.017	0	2
Aldh1a2	0	0.49972	0.328	0.064	0	2
Gfpt2	0	0.304006	0.361	0.097	0	2
Ednra	0	0.47519	0.285	0.021	0	2
Tmem119	0	0.519646	0.31	0.047	0	2
Gxylt2	0	0.441945	0.31	0.048	0	2
Ddah1	0	0.750858	0.29	0.029	0	2
Pld3	0	0.428933	0.446	0.186	0	2
Arap1	0	0.471372	0.376	0.117	0	2
Parva	0	0.434424	0.444	0.185	0	2
Pdgfrb	0	0.315084	0.327	0.068	0	2
Lama2	0	0.356868	0.356	0.098	0	2
B3gnt9	0	0.396812	0.294	0.037	0	2
Kcne4	0	0.570352	0.304	0.048	0	2
Matn2	0	0.497357	0.33	0.074	0	2
Has1	0	0.262454	0.362	0.106	0	2
Cox6b2	0	0.565579	0.31	0.055	0	2
Scpep1	0	0.397971	0.438	0.183	0	2
Wt1	0	0.451925	0.332	0.078	0	2
Arhgef25	0	0.387725	0.315	0.064	0	2
Serf1	0	0.475729	0.42	0.17	0	2
Piezo2	0	0.476553	0.292	0.043	0	2
Ryk	0	0.390962	0.421	0.173	0	2
Steap3	0	0.317428	0.332	0.084	0	2
Cthrc1	0	0.750411	0.262	0.015	0	2
Akr1b8	0	0.48305	0.356	0.109	0	2
Trabd2b	0	0.476464	0.296	0.049	0	2
Wipi1	0	0.384478	0.38	0.134	0	2
Fam114a1	0	0.375932	0.347	0.101	0	2
Hmcn1	0	0.516947	0.289	0.044	0	2
Spsb1	0	0.415872	0.316	0.071	0	2
Ltbp3	0	0.457123	0.352	0.108	0	2
Ptges	0	0.379101	0.296	0.052	0	2
Fam20a	0	0.387599	0.282	0.038	0	2
Bace1	0	0.424826	0.337	0.094	0	2
Fkbp11	0	0.413243	0.362	0.119	0	2
P3h1	0	0.383349	0.293	0.05	0	2
Sigmar1	0	0.396696	0.384	0.142	0	2
Rasl11a	0	0.446322	0.338	0.097	0	2
Gpr153	0	0.360215	0.279	0.039	0	2
Ltbp2	0	0.978104	0.249	0.009	0	2
Map1b	0	0.454299	0.318	0.078	0	2
Sulf2	0	0.420047	0.366	0.127	0	2
Cacna2d1	0	0.368522	0.299	0.06	0	2
Gas7	0	0.358423	0.334	0.097	0	2
Il34	0	0.466496	0.309	0.072	0	2
H6pd	0	0.34435	0.361	0.124	0	2
Cd248	0	0.276166	0.311	0.074	0	2
Hand2	0	0.379164	0.278	0.043	0	2
Tnc	0	1.14191	0.244	0.009	0	2
Ghr	0	0.367367	0.353	0.118	0	2
Svil	0	0.436357	0.385	0.151	0	2
Dbn1	0	0.347558	0.312	0.078	0	2
Adamtsl1	0	0.352304	0.291	0.059	0	2
Dclk1	0	0.418421	0.326	0.095	0	2
Cyp7b1	0	0.398679	0.266	0.035	0	2
Olfml2b	0	0.350611	0.285	0.054	0	2
Sesn3	0	0.372894	0.344	0.114	0	2
Rasl11b	0	0.463566	0.261	0.032	0	2
Tmem150a	0	0.365606	0.31	0.081	0	2
Inhba	0	0.628878	0.254	0.026	0	2
Ptch1	0	0.561234	0.314	0.087	0	2
Cdkn2a	0	0.867088	0.27	0.045	0	2
P4ha1	0	0.313388	0.331	0.106	0	2
Chst12	0	0.305751	0.312	0.087	0	2
Angptl2	0	0.310116	0.323	0.099	0	2
Mical2	0	0.432007	0.29	0.066	0	2
Ctsf	0	0.375704	0.335	0.112	0	2
Clmp	0	0.260048	0.306	0.083	0	2
Loxl2	0	0.331589	0.277	0.055	0	2
Abhd11os	0	0.408531	0.255	0.033	0	2
Smim1	0	0.380706	0.328	0.111	0	2
Kif26b	0	0.394747	0.222	0.005	0	2
Pla2g4a	0	0.417768	0.288	0.071	0	2
Naalad2	0	0.319096	0.257	0.042	0	2
Sorcs2	0	0.371293	0.237	0.023	0	2
Lhfpl2	0	0.342641	0.267	0.054	0	2
Cpz	0	0.409715	0.225	0.014	0	2
Tmem263	0	0.323139	0.307	0.096	0	2
Cnrip1	0	0.291779	0.274	0.065	0	2
Zcchc24	0	0.270986	0.297	0.088	0	2
Zfhx4	0	0.360135	0.258	0.05	0	2
Sh3pxd2a	0	0.309967	0.295	0.087	0	2
Chl1	0	0.451005	0.231	0.027	0	2
Mest	0	0.786933	0.272	0.069	0	2
Wfdc1	0	0.439702	0.249	0.047	0	2
Loxl3	0	0.368802	0.228	0.026	0	2
Podxl2	0	0.327148	0.233	0.032	0	2
[truncated: 16,266 more rows]
