# Supplementary material for: Single-cell transcriptomes of pancreatic preinvasive lesions and cancer reveal acinar metaplastic cells’ heterogeneity
Source: Nat Commun. 2020 Sep 9;11:4516. doi: 10.1038/s41467-020-18207-z (PMC7481797; doi:10.1038/s41467-020-18207-z)
Supplement: Supplementary file 6 — Supplementary Data 2 [file 41467_2020_18207_MOESM6_ESM.xlsx]

## Sheet: wilcox_cluster0, 1, 11, 15, 18,
Supplementary Data 2: Differential expressed genes – between metaplastic cells and acinar cells
	p_val	avg_logFC	pct.1	pct.2	p_val_adj
Reg3b	0.000437672	-0.696707	0.777	0.678	1
Gm42418	0.000991407	-0.48161	0.784	0.659	1			The clusters that includes in Pct.1 are A_0, A_1, A_11, A_15, A_18, A_19, A_25 and the clusters that included in Pct.2 are A_4, A_12, A_16, A_9, A_20. Other column descriptions as for supplementary Data 1.
Reg3g	0.00108227	-0.424131	0.612	0.475	1
Tff2	2.06183e-09	1.28703	0.946	0.976	4.08345e-05
Ifitm3	1.13968e-11	-0.443695	0.4	0.422	2.25713e-07
Ggh	7.43123e-12	-0.269379	0.518	0.508	1.47176e-07
Sel1l	4.80588e-15	-0.468609	0.306	0.348	9.51804e-11
Ggt1	6.35329e-21	-0.265444	0.193	0.269	1.25827e-16
Prdx4	3.13324e-23	-0.291011	0.552	0.566	6.20537e-19
Gkn2	9.64207e-27	2.22912	0.113	0.041	1.90961e-22
Ins2	7.13326e-34	-0.280719	0.051	0.129	1.41274e-29
Hspb1	6.06914e-37	0.379316	0.454	0.295	1.20199e-32
Cd74	6.48496e-41	0.374841	0.282	0.139	1.28435e-36
Reep5	6.97672e-48	-0.288164	0.695	0.681	1.38174e-43
Cp	2.82167e-52	0.340948	0.192	0.062	5.58832e-48
Timp3	5.26176e-53	0.36125	0.207	0.072	1.04209e-48
Cxcl2	7.2127e-54	0.624422	0.189	0.06	1.42848e-49
Bex2	9.09752e-59	-0.266013	0.053	0.169	1.80176e-54
Sec11c	8.37279e-62	0.268791	0.733	0.496	1.65823e-57
Copz2	2.17641e-64	-0.318208	0.128	0.28	4.31038e-60
Gm26917	2.12607e-64	-0.895665	0.326	0.136	4.21068e-60
Gm10334	1.27202e-67	-0.720043	0.027	0.134	2.51924e-63
Fabp5	3.18766e-75	0.387189	0.416	0.206	6.31317e-71
Gkn1	8.20707e-76	2.79094	0.253	0.078	1.62541e-71
Plat	8.86903e-77	0.266726	0.142	0.012	1.75651e-72
Ccl20	2.03556e-78	0.301169	0.124	0.003	4.03143e-74
Ly6a	1.35101e-79	0.494476	0.314	0.112	2.67568e-75
Vcam1	2.02324e-82	0.358922	0.163	0.018	4.00703e-78
Ddit4	9.26491e-84	0.294948	0.386	0.164	1.83492e-79
Klf2	8.05425e-84	0.346811	0.347	0.134	1.59514e-79
Prap1	2.62204e-84	0.717624	0.149	0.01	5.19295e-80
Cnn3	1.08854e-84	0.252321	0.299	0.097	2.15586e-80
Ero1lb	1.07164e-90	-0.30764	0.07	0.234	2.12239e-86
C3	3.3471e-94	0.37996	0.233	0.047	6.62893e-90
1810009J06Rik	5.9375e-95	-1.64822	0.041	0.187	1.17592e-90
Mcpt1	7.47711e-96	0.326536	0.149	0.003	1.48084e-91
Gjb4	5.02312e-97	0.287695	0.154	0.004	9.94829e-93
Sec61b	1.05261e-97	0.274964	0.909	0.674	2.0847e-93
Edn2	2.08779e-98	0.318219	0.154	0.003	4.13487e-94
Ceacam1	3.0006e-99	0.276519	0.254	0.055	5.9427e-95
Phgdh	1.3912e-99	-0.476594	0.202	0.403	2.75527e-95
Lcn2	1.26537e-100	0.906591	0.304	0.087	2.50607e-96
Igfbp7	5.31434e-102	0.779221	0.379	0.144	1.0525e-97
Msn	1.52151e-104	0.340318	0.231	0.039	3.01335e-100
1110008P14Rik	9.00728e-105	0.2504	0.405	0.15	1.78389e-100
Srp9	7.74776e-105	0.26079	0.821	0.513	1.53444e-100
Ssr4	9.87755e-106	0.328191	0.93	0.731	1.95625e-101
H1f0	6.63078e-106	0.338985	0.486	0.219	1.31323e-101
Insig1	3.31208e-107	0.290722	0.327	0.094	6.55958e-103
Lrg1	3.06503e-108	0.471176	0.432	0.168	6.07029e-104
Slco3a1	8.67411e-109	0.281797	0.231	0.036	1.71791e-104
Mt2	6.25444e-109	-0.617127	0.6	0.764	1.23869e-104
Hgfac	3.92439e-109	0.267402	0.351	0.111	7.77226e-105
Vegfa	5.7268e-110	0.30355	0.27	0.058	1.13419e-105
Tspan13	3.24061e-110	0.345716	0.479	0.213	6.41803e-106
Ces1d	3.28825e-111	0.289171	0.217	0.025	6.51239e-107
Ethe1	2.85473e-111	0.279909	0.354	0.109	5.65379e-107
Tubb6	1.19786e-111	0.278455	0.229	0.032	2.37236e-107
Trf	6.47643e-113	0.395188	0.268	0.051	1.28266e-108
Wars	4.5227e-113	0.254017	0.546	0.248	8.9572e-109
Rhoc	3.45003e-113	0.264732	0.312	0.078	6.83278e-109
Adamts1	8.37598e-114	0.320207	0.222	0.026	1.65886e-109
Herpud1	6.64371e-114	0.308823	0.734	0.431	1.31579e-109
Pdgfa	4.08521e-114	0.26416	0.453	0.167	8.09077e-110
Sec61g	9.64754e-115	0.275467	0.933	0.656	1.91069e-110
Dpm3	4.76962e-116	0.250688	0.521	0.223	9.44622e-112
Ifi203	2.34406e-116	0.289938	0.18	0.004	4.64241e-112
Odc1	7.02603e-117	0.283688	0.503	0.222	1.3915e-112
Nfil3	3.44093e-118	0.250492	0.332	0.087	6.81476e-114
Spdef	1.03682e-118	0.257356	0.236	0.031	2.05342e-114
Cldn3	6.27225e-119	0.487307	0.612	0.331	1.24222e-114
Hif1a	3.60611e-119	0.251267	0.287	0.06	7.14189e-115
Cbs	3.39477e-119	-0.328995	0.059	0.249	6.72335e-115
Nbl1	5.95006e-120	0.251419	0.245	0.034	1.17841e-115
Mt1	3.95541e-120	-0.577423	0.923	0.934	7.83368e-116
Ppp2cb	1.49053e-120	0.262237	0.324	0.082	2.952e-116
Ppp1r1b	1.31416e-120	0.263032	0.239	0.031	2.60268e-116
Ttr	3.23689e-121	1.08837	0.59	0.359	6.41067e-117
Cpne8	2.43428e-122	0.251636	0.325	0.082	4.82109e-118
Hras	2.37424e-122	0.265012	0.394	0.125	4.70217e-118
Cela3a	9.61469e-123	-0.269878	0.005	0.142	1.90419e-118
Ddt	1.79437e-123	0.26517	0.439	0.159	3.55376e-119
Pdcd4	1.4776e-123	0.370093	0.492	0.204	2.92638e-119
Isyna1	1.14912e-123	0.256529	0.355	0.101	2.27583e-119
Osgin1	7.58322e-124	0.258672	0.245	0.031	1.50186e-119
Tst	3.81328e-124	0.274902	0.377	0.115	7.5522e-120
Lbp	8.33421e-125	0.264789	0.212	0.014	1.65059e-120
Fgf21	4.67713e-125	-0.342499	0.001	0.134	9.26305e-121
Lgals1	4.15146e-125	-0.77908	0.248	0.499	8.22196e-121
Echdc2	4.13751e-125	0.256247	0.383	0.117	8.19435e-121
2900026A02Rik	7.50872e-126	0.263745	0.297	0.06	1.4871e-121
0610011F06Rik	6.13669e-126	0.287849	0.622	0.301	1.21537e-121
Ten1	5.46863e-126	0.256996	0.344	0.087	1.08306e-121
Larp1b	2.80554e-126	0.260982	0.318	0.073	5.55637e-122
Gls	1.45842e-126	0.258811	0.262	0.039	2.88841e-122
Snf8	1.30974e-126	0.251237	0.448	0.158	2.59394e-122
Hhex	3.02564e-127	0.308928	0.234	0.021	5.99229e-123
Srsf9	2.76974e-127	0.264963	0.341	0.087	5.48547e-123
Dmbt1	1.39973e-127	0.780846	0.891	0.841	2.77217e-123
Map4k4	1.18578e-127	0.262522	0.311	0.066	2.34844e-123
Tmem256	7.46425e-128	0.274499	0.709	0.353	1.4783e-123
Surf4	4.9569e-128	0.265223	0.516	0.213	9.81714e-124
St8sia3	4.09478e-128	0.256535	0.197	0.004	8.10972e-124
Spry1	3.18397e-128	0.277919	0.263	0.038	6.30586e-124
Phlda3	2.81522e-128	0.392461	0.344	0.084	5.57554e-124
Pop5	3.90506e-129	0.267639	0.488	0.187	7.73397e-125
Hsd17b13	8.467e-130	-0.28597	0.021	0.19	1.67689e-125
Dhrs3	7.42131e-130	0.284181	0.341	0.086	1.46979e-125
Ccdc71l	4.43575e-130	0.395108	0.282	0.049	8.785e-126
Gal	3.05759e-130	-0.28843	0.005	0.15	6.05555e-126
Hmgb3	1.16912e-130	0.266217	0.307	0.063	2.31545e-126
Ssbp3	9.52152e-131	0.250784	0.32	0.071	1.88574e-126
Pxdc1	8.59729e-131	0.289343	0.216	0.012	1.70269e-126
Rgs5	6.94557e-131	0.403174	0.258	0.034	1.37557e-126
Tmem126a	4.03907e-131	0.252642	0.377	0.108	7.99938e-127
Cbx4	1.11561e-131	0.252688	0.257	0.033	2.20946e-127
Cxcl5	8.30619e-132	0.727116	0.207	0.007	1.64504e-127
Rab3d	7.05198e-132	0.289603	0.453	0.164	1.39665e-127
Cwh43	4.88765e-132	0.328523	0.2	0.003	9.67999e-128
Creb3l4	4.26336e-132	0.305838	0.215	0.011	8.44359e-128
Nfkbib	2.88898e-132	0.251839	0.333	0.077	5.72163e-128
Coa3	1.4835e-132	0.284513	0.654	0.313	2.93807e-128
Poldip2	1.21617e-132	0.258057	0.371	0.104	2.40862e-128
Fam43a	8.56551e-133	0.261915	0.219	0.012	1.6964e-128
Nab1	3.99216e-133	0.269568	0.316	0.067	7.90648e-129
Prss22	2.38179e-133	0.384924	0.206	0.006	4.71714e-129
Cks2	2.10896e-133	0.28909	0.324	0.07	4.17679e-129
Ank3	1.67915e-133	0.267666	0.273	0.041	3.32556e-129
Rpf1	1.57135e-133	0.254534	0.314	0.066	3.11205e-129
Bod1	9.80726e-134	0.261896	0.36	0.095	1.94233e-129
Gramd3	5.18785e-134	0.267782	0.343	0.083	1.02745e-129
Sh3bgrl	2.64181e-134	0.251271	0.348	0.087	5.23211e-130
Wtap	2.39671e-134	0.282114	0.322	0.068	4.74669e-130
Suds3	1.25607e-134	0.26596	0.391	0.113	2.48765e-130
Klhdc2	7.4754e-135	0.264745	0.376	0.103	1.4805e-130
Zfp704	6.72089e-135	0.252631	0.259	0.031	1.33107e-130
Sema4b	4.10145e-135	0.280525	0.232	0.017	8.12293e-131
Hipk2	4.08446e-135	0.254366	0.269	0.037	8.08928e-131
1300002E11Rik	3.43868e-135	0.262193	0.314	0.064	6.8103e-131
Nfic	1.82936e-135	0.255901	0.302	0.056	3.62306e-131
Ergic2	1.24851e-135	0.267618	0.414	0.131	2.47268e-131
Srp54b	1.16029e-135	0.266259	0.499	0.188	2.29795e-131
Tmem238	1.1313e-135	0.323086	0.676	0.344	2.24055e-131
Mrps35	1.01591e-135	0.252765	0.346	0.083	2.012e-131
Psmd6	8.48568e-136	0.269464	0.477	0.173	1.68059e-131
Ttc1	6.22616e-136	0.26171	0.343	0.082	1.23309e-131
Ptpn18	4.70335e-136	0.315154	0.357	0.085	9.31498e-132
Sirt2	4.19098e-136	0.271221	0.35	0.086	8.30023e-132
Mgat4b	4.04739e-136	0.294725	0.346	0.085	8.01586e-132
Ang	2.4695e-136	-0.481528	0.12	0.35	4.89085e-132
Abhd11	1.72961e-136	0.264711	0.358	0.092	3.42548e-132
Fam46b	1.20623e-136	0.259401	0.224	0.012	2.38893e-132
Mlec	1.049e-136	0.301985	0.507	0.199	2.07754e-132
Ovol1	6.30746e-137	0.286762	0.222	0.011	1.24919e-132
Tnfaip8	3.39504e-137	0.285546	0.352	0.087	6.72388e-133
Khk	3.33304e-137	0.270984	0.339	0.08	6.60109e-133
Bpgm	2.64418e-137	0.307254	0.313	0.061	5.2368e-133
Tmem63a	9.0151e-138	0.257334	0.313	0.06	1.78544e-133
Tulp4	5.39598e-138	0.262074	0.295	0.051	1.06867e-133
Cir1	4.92065e-138	0.250083	0.324	0.068	9.74534e-134
Pdrg1	4.77913e-138	0.264455	0.388	0.107	9.46506e-134
Osbpl3	2.76004e-138	0.267577	0.259	0.029	5.46626e-134
Cebpb	1.28882e-138	0.744625	0.347	0.091	2.5525e-134
Cdc42se1	8.0994e-139	0.26102	0.357	0.086	1.60409e-134
Kcmf1	5.6097e-139	0.297179	0.407	0.123	1.111e-134
Romo1	2.95741e-139	0.290094	0.747	0.379	5.85716e-135
Ptms	2.71704e-139	0.361489	0.608	0.274	5.3811e-135
Fgfr1op2	2.48663e-139	0.260361	0.365	0.092	4.92477e-135
Arl4a	1.32536e-139	0.31647	0.444	0.147	2.62488e-135
Mrpl2	1.14136e-139	0.254678	0.377	0.1	2.26046e-135
Tnf	1.05934e-139	0.317675	0.229	0.013	2.09802e-135
Nufip2	8.54181e-140	0.281229	0.311	0.056	1.69171e-135
Smim10l1	7.56593e-140	0.258144	0.411	0.126	1.49843e-135
BC029214	7.29348e-140	0.256385	0.328	0.067	1.44447e-135
Manbal	6.59613e-140	0.252986	0.338	0.074	1.30636e-135
Ccdc107	5.46054e-140	0.255202	0.49	0.173	1.08146e-135
Os9	5.09486e-140	0.283283	0.535	0.212	1.00904e-135
Dpp3	4.34851e-140	0.262015	0.359	0.088	8.61222e-136
Dsg2	4.07369e-140	0.270733	0.342	0.077	8.06795e-136
2010111I01Rik	4.00019e-140	0.287758	0.35	0.08	7.92238e-136
Rb1cc1	3.91171e-140	0.250622	0.295	0.049	7.74715e-136
Sec22b	3.65806e-140	0.258124	0.419	0.126	7.24479e-136
Fryl	2.58873e-140	0.254709	0.29	0.046	5.12698e-136
Rpl7l1	2.53244e-140	0.252656	0.366	0.09	5.0155e-136
Rnf130	1.52387e-140	0.254223	0.313	0.059	3.01803e-136
Dnajc2	1.05871e-140	0.260048	0.315	0.06	2.09677e-136
Cda	1.00261e-140	0.254326	0.362	0.086	1.98567e-136
Hexa	7.91002e-141	0.264863	0.381	0.1	1.56658e-136
Cdkn2a	7.89402e-141	0.359852	0.217	0.006	1.56341e-136
Ndufb7	5.24818e-141	0.300462	0.763	0.402	1.0394e-136
Snrnp27	4.75098e-141	0.254931	0.399	0.113	9.40932e-137
Fam3c	4.35859e-141	0.295532	0.347	0.077	8.63218e-137
Brwd1	3.43052e-141	0.2676	0.292	0.046	6.79414e-137
Pnpla2	3.21796e-141	0.25481	0.322	0.064	6.37316e-137
Zfp91	3.1671e-141	0.278523	0.34	0.075	6.27243e-137
Mapkapk2	2.93278e-141	0.27587	0.363	0.087	5.80837e-137
Mdm2	2.83413e-141	0.313078	0.319	0.06	5.61299e-137
Myadm	2.33337e-141	0.272733	0.265	0.03	4.62124e-137
Pdlim4	2.08403e-141	0.327088	0.282	0.04	4.12742e-137
Srpk1	1.80638e-141	0.26628	0.38	0.1	3.57753e-137
Tnpo3	1.79721e-141	0.25454	0.299	0.051	3.55938e-137
Slc35b2	1.70127e-141	0.263075	0.372	0.098	3.36937e-137
Slc12a8	1.55115e-141	0.287118	0.362	0.089	3.07206e-137
Naa10	1.2818e-141	0.272999	0.49	0.176	2.53861e-137
Ybx3	1.13054e-141	0.329416	0.423	0.136	2.23903e-137
Fam195b	9.15432e-142	0.26789	0.477	0.163	1.81301e-137
Erdr1	8.31213e-142	0.347074	0.371	0.091	1.64622e-137
Zfp106	6.27265e-142	0.25983	0.35	0.081	1.2423e-137
Hpgd	5.5564e-142	0.258143	0.222	0.007	1.10045e-137
Palmd	5.27596e-142	0.264891	0.251	0.022	1.0449e-137
Thoc6	4.39246e-142	0.251636	0.276	0.036	8.69927e-138
Kpnb1	4.3191e-142	0.251069	0.349	0.08	8.55397e-138
Tor1aip1	3.09837e-142	0.251015	0.314	0.059	6.13633e-138
Hnrnpul1	2.62011e-142	0.265765	0.312	0.057	5.18913e-138
Sec24a	1.08128e-142	0.264896	0.288	0.042	2.14147e-138
Nsmce4a	9.20468e-143	0.264774	0.342	0.075	1.82299e-138
Trim28	8.57742e-143	0.28399	0.392	0.106	1.69876e-138
Rcn2	5.07007e-143	0.254185	0.296	0.048	1.00413e-138
Asnsd1	4.44126e-143	0.267978	0.398	0.111	8.79591e-139
Mrps5	4.13014e-143	0.261127	0.334	0.07	8.17974e-139
Ecm1	3.43407e-143	0.306409	0.244	0.018	6.80117e-139
Fam136a	2.14242e-143	0.251612	0.334	0.069	4.24307e-139
Tff1	1.99938e-143	3.43123	0.425	0.139	3.95977e-139
Ifi27	1.05006e-143	0.318439	0.68	0.318	2.07963e-139
Pdhb	8.36582e-144	0.254453	0.322	0.062	1.65685e-139
Ilkap	7.67493e-144	0.257225	0.374	0.093	1.52002e-139
Irs2	6.34235e-144	0.259056	0.287	0.039	1.2561e-139
Rel	5.26073e-144	0.26182	0.266	0.029	1.04189e-139
Ctsc	4.07319e-144	0.390599	0.384	0.105	8.06695e-140
Atp6v0d1	3.2532e-144	0.270379	0.395	0.109	6.44297e-140
Cldn23	2.80168e-144	0.274118	0.259	0.025	5.54872e-140
Prss23	2.22215e-144	0.295364	0.294	0.045	4.40097e-140
Psmd10	1.98288e-144	0.25269	0.329	0.064	3.9271e-140
Nudt14	1.77824e-144	0.262266	0.386	0.099	3.52179e-140
Timp2	1.50232e-144	0.336476	0.352	0.083	2.97534e-140
Tmem208	1.03343e-144	0.287727	0.585	0.247	2.04672e-140
Mif4gd	9.56621e-145	0.250141	0.336	0.07	1.89459e-140
Mrps26	9.41058e-145	0.290998	0.458	0.152	1.86377e-140
Jagn1	8.53102e-145	0.260535	0.395	0.106	1.68957e-140
Tiprl	7.46077e-145	0.257879	0.312	0.055	1.4776e-140
Prkci	6.90659e-145	0.255231	0.266	0.028	1.36785e-140
Sort1	6.57396e-145	0.26288	0.287	0.04	1.30197e-140
Actr10	5.46047e-145	0.264156	0.368	0.09	1.08145e-140
Rab3ip	5.0792e-145	0.253578	0.302	0.05	1.00594e-140
Stk16	4.20294e-145	0.262805	0.426	0.127	8.32392e-141
Usp22	4.1467e-145	0.25121	0.295	0.044	8.21253e-141
Ptov1	3.62995e-145	0.313999	0.464	0.156	7.18911e-141
Cracr2b	3.12972e-145	0.253261	0.315	0.056	6.1984e-141
Bbx	2.64944e-145	0.254962	0.275	0.033	5.24722e-141
Tnip3	2.55306e-145	0.420254	0.247	0.018	5.05633e-141
Tmf1	2.44356e-145	0.255934	0.301	0.047	4.83948e-141
Mbtd1	2.4207e-145	0.258151	0.314	0.054	4.7942e-141
Alg5	1.89231e-145	0.276777	0.45	0.145	3.74771e-141
Nelfb	1.62614e-145	0.254428	0.3	0.048	3.22056e-141
D17Wsu92e	1.2972e-145	0.277432	0.345	0.076	2.56911e-141
Ccdc53	1.04775e-145	0.256642	0.372	0.09	2.07506e-141
Samd4b	5.93021e-146	0.257076	0.303	0.049	1.17448e-141
Mfsd10	5.4905e-146	0.25192	0.287	0.039	1.08739e-141
Rell1	4.22032e-146	0.251364	0.294	0.042	8.35834e-142
Ip6k2	3.03673e-146	0.264844	0.343	0.072	6.01425e-142
Borcs7	2.87078e-146	0.252748	0.309	0.051	5.68557e-142
Hist1h2bc	2.52022e-146	0.432983	0.56	0.236	4.9913e-142
Mex3c	2.3955e-146	0.264792	0.328	0.062	4.74429e-142
Prkag1	2.02114e-146	0.26802	0.336	0.068	4.00287e-142
Lman1	1.8e-146	0.297871	0.434	0.136	3.5649e-142
N4bp3	1.72174e-146	0.268622	0.249	0.018	3.40991e-142
Ngfrap1	1.69399e-146	0.293348	0.5	0.169	3.35494e-142
Mrpl20	1.68426e-146	0.279237	0.542	0.209	3.33567e-142
Sqle	1.16676e-146	0.268713	0.261	0.024	2.31077e-142
Eif4g3	1.09937e-146	0.261079	0.277	0.034	2.17731e-142
Dtymk	9.38159e-147	0.267074	0.471	0.151	1.85802e-142
Phip	8.89516e-147	0.274925	0.303	0.047	1.76169e-142
Abcc3	8.01565e-147	0.289975	0.334	0.066	1.5875e-142
Lamb3	7.94526e-147	0.303167	0.307	0.052	1.57356e-142
Dguok	6.75977e-147	0.264773	0.311	0.052	1.33877e-142
Cnn2	6.7547e-147	0.337458	0.264	0.025	1.33777e-142
Hnf1aos1	6.07017e-147	0.277491	0.282	0.036	1.2022e-142
Pam	6.00092e-147	0.307195	0.329	0.061	1.18848e-142
Mbd2	5.91572e-147	0.285592	0.336	0.068	1.17161e-142
Atg3	5.40874e-147	0.275703	0.38	0.096	1.0712e-142
Hmox2	5.32898e-147	0.257197	0.36	0.083	1.05541e-142
Tsc22d3	4.21008e-147	0.359617	0.368	0.09	8.33807e-143
Atp6v1d	3.88102e-147	0.257282	0.352	0.077	7.68636e-143
Phb	3.55986e-147	0.250785	0.357	0.079	7.05031e-143
Rab8a	2.98917e-147	0.252576	0.389	0.099	5.92004e-143
Erf	2.81868e-147	0.262861	0.304	0.047	5.5824e-143
Lsm5	2.34829e-147	0.260731	0.471	0.148	4.65078e-143
Bod1l	2.09256e-147	0.261435	0.293	0.041	4.14432e-143
Yrdc	2.06111e-147	0.308005	0.399	0.112	4.08203e-143
Gtf3c6	1.26606e-147	0.261258	0.416	0.115	2.50744e-143
Rsu1	1.11387e-147	0.270984	0.323	0.059	2.20602e-143
Ankrd12	8.81639e-148	0.265383	0.322	0.057	1.74609e-143
Marcksl1	8.34645e-148	0.418924	0.412	0.111	1.65301e-143
Camkk2	7.94548e-148	0.254184	0.273	0.031	1.5736e-143
Ist1	7.13195e-148	0.266205	0.334	0.065	1.41248e-143
Gse1	5.26114e-148	0.268707	0.274	0.03	1.04197e-143
2210013O21Rik	4.13509e-148	0.258707	0.303	0.045	8.18954e-144
Znrf1	2.37015e-148	0.251891	0.319	0.055	4.69407e-144
Rwdd1	1.36631e-148	0.276943	0.504	0.181	2.70598e-144
Ginm1	1.15264e-148	0.269853	0.36	0.083	2.2828e-144
Dcbld1	8.27928e-149	0.264714	0.29	0.04	1.63971e-144
Fut8	6.72991e-149	0.269798	0.299	0.044	1.33286e-144
Acbd6	6.21006e-149	0.280275	0.468	0.152	1.2299e-144
Zwint	6.1543e-149	0.26613	0.336	0.067	1.21886e-144
Armcx3	5.85453e-149	0.254191	0.33	0.06	1.15949e-144
Arcn1	4.54947e-149	0.262849	0.393	0.103	9.01022e-145
Slc2a1	3.30806e-149	0.273013	0.271	0.028	6.55161e-145
Prpf4b	3.15857e-149	0.253441	0.319	0.053	6.25555e-145
Chst2	2.92858e-149	-0.309818	0.012	0.186	5.80006e-145
Banf1	2.45839e-149	0.291642	0.525	0.189	4.86884e-145
Shb	2.05662e-149	0.32454	0.308	0.051	4.07313e-145
Tcn2	1.91507e-149	0.278116	0.373	0.091	3.7928e-145
Foxp4	1.56242e-149	0.262585	0.34	0.066	3.09438e-145
Rere	1.2867e-149	0.2613	0.312	0.05	2.54831e-145
Mrps17	1.22072e-149	0.263247	0.492	0.165	2.41763e-145
Uap1l1	1.18692e-149	0.268465	0.334	0.063	2.3507e-145
Dhrs1	1.07012e-149	0.268357	0.349	0.073	2.11936e-145
Mrps7	9.82379e-150	0.271504	0.437	0.131	1.9456e-145
Ndufa11	8.73402e-150	0.312201	0.724	0.358	1.72977e-145
Itga3	8.19045e-150	0.274469	0.28	0.032	1.62212e-145
Yipf1	7.86614e-150	0.272129	0.341	0.069	1.55789e-145
Dbnl	4.89276e-150	0.27939	0.334	0.064	9.69011e-146
Pja1	4.72019e-150	0.253597	0.3	0.043	9.34834e-146
Ing4	4.56798e-150	0.252834	0.345	0.069	9.04688e-146
Smchd1	4.47713e-150	0.250106	0.286	0.036	8.86695e-146
Ube2a	3.55237e-150	0.278754	0.431	0.125	7.03547e-146
Hexim1	3.43257e-150	0.253973	0.307	0.047	6.79821e-146
Utp3	2.0908e-150	0.27816	0.371	0.085	4.14083e-146
Vps72	2.08379e-150	0.267271	0.345	0.07	4.12695e-146
Duox2	1.66098e-150	0.310946	0.232	0.007	3.28957e-146
Il18	1.58375e-150	0.263017	0.231	0.007	3.13661e-146
Nxf1	1.29205e-150	0.30708	0.586	0.243	2.55891e-146
Rtfdc1	1.06783e-150	0.262069	0.36	0.078	2.11483e-146
Txndc12	8.64623e-151	0.258532	0.332	0.062	1.71239e-146
Ganab	7.63334e-151	0.273852	0.37	0.086	1.51178e-146
Dynll2	7.0187e-151	0.309467	0.529	0.199	1.39005e-146
Dhrs4	3.37698e-151	0.274997	0.372	0.088	6.68811e-147
Smc6	2.96422e-151	0.266234	0.325	0.056	5.87063e-147
Mtus1	2.24896e-151	0.284177	0.327	0.059	4.45407e-147
Ndufc1	2.18422e-151	0.343436	0.717	0.348	4.32585e-147
Caprin1	1.60471e-151	0.287862	0.412	0.11	3.17812e-147
Ubqln1	1.34783e-151	0.257202	0.344	0.068	2.66938e-147
Lgmn	1.31529e-151	0.255478	0.312	0.049	2.60493e-147
Limd1	1.30975e-151	0.258422	0.329	0.059	2.59395e-147
Ubxn6	1.26623e-151	0.285366	0.45	0.137	2.50777e-147
Ccng1	1.24812e-151	0.328593	0.441	0.128	2.47191e-147
Amotl2	1.18232e-151	0.306161	0.299	0.042	2.34158e-147
Tcf12	1.1379e-151	0.261344	0.306	0.046	2.25362e-147
Ddx54	9.78968e-152	0.25825	0.369	0.084	1.93885e-147
Bre	7.98799e-152	0.253036	0.347	0.07	1.58202e-147
Dnajc15	6.77893e-152	0.281537	0.462	0.149	1.34257e-147
Agrn	6.54958e-152	0.282042	0.261	0.021	1.29714e-147
Pcyt2	6.28785e-152	0.258021	0.302	0.044	1.24531e-147
Tmem98	4.86377e-152	0.287229	0.328	0.059	9.6327e-148
Dock1	4.82889e-152	0.253956	0.283	0.032	9.56361e-148
1700017B05Rik	4.58711e-152	0.278932	0.293	0.037	9.08477e-148
Necap2	4.26856e-152	0.27046	0.351	0.073	8.45389e-148
Fbxo34	3.87893e-152	0.258034	0.254	0.017	7.68223e-148
Ankhd1	2.96919e-152	0.256986	0.28	0.031	5.88048e-148
G6pc3	2.14198e-152	0.274484	0.336	0.065	4.2422e-148
Card10	2.12168e-152	0.250734	0.261	0.02	4.20199e-148
Dhx9	2.08879e-152	0.255769	0.324	0.055	4.13685e-148
Mrpl21	1.53541e-152	0.287094	0.54	0.2	3.04088e-148
Copg1	1.45361e-152	0.268752	0.384	0.092	2.87888e-148
Ehd1	1.40987e-152	0.288401	0.326	0.058	2.79226e-148
Acbd3	1.29748e-152	0.280735	0.344	0.067	2.56967e-148
Tfe3	1.17659e-152	0.262262	0.283	0.031	2.33023e-148
1500011K16Rik	1.14579e-152	0.28416	0.41	0.112	2.26923e-148
Borcs8	1.11348e-152	0.260427	0.321	0.054	2.20524e-148
Cat	1.05214e-152	0.261564	0.353	0.072	2.08375e-148
1810043H04Rik	9.07889e-153	0.288404	0.508	0.176	1.79807e-148
Derl1	8.99387e-153	0.290809	0.472	0.155	1.78124e-148
Abhd16a	8.1182e-153	0.262895	0.297	0.04	1.60781e-148
Pnrc2	7.32566e-153	0.256679	0.366	0.082	1.45085e-148
Esrra	5.37787e-153	0.26966	0.29	0.038	1.06509e-148
Rnf11	3.37396e-153	0.306711	0.429	0.122	6.68213e-149
Mybbp1a	3.08925e-153	0.259219	0.323	0.055	6.11826e-149
Efr3a	2.91243e-153	0.25292	0.325	0.056	5.76807e-149
Frg1	2.85978e-153	0.272722	0.359	0.076	5.66379e-149
Gna13	2.72311e-153	0.266538	0.337	0.064	5.39311e-149
Met	2.69288e-153	0.264835	0.282	0.032	5.33326e-149
Kin	2.64627e-153	0.273232	0.312	0.049	5.24093e-149
Vezf1	2.47241e-153	0.275796	0.326	0.056	4.8966e-149
Xiap	2.24769e-153	0.261447	0.292	0.038	4.45154e-149
Mtx2	2.08687e-153	0.286301	0.406	0.111	4.13304e-149
Slc48a1	2.08056e-153	0.279366	0.361	0.078	4.12056e-149
Mcpt2	1.31e-153	0.644939	0.236	0.007	2.59445e-149
Mrps15	1.1346e-153	0.292054	0.464	0.148	2.24707e-149
Vimp	1.12467e-153	0.385018	0.687	0.346	2.2274e-149
Snx1	9.76208e-154	0.251398	0.317	0.05	1.93338e-149
Cnot1	8.16425e-154	0.261477	0.298	0.041	1.61693e-149
Cnot6l	7.43645e-154	0.255968	0.3	0.041	1.47279e-149
Glyr1	6.74092e-154	0.269778	0.353	0.071	1.33504e-149
AA467197	5.9519e-154	0.427215	0.235	0.007	1.17877e-149
Rabgap1l	4.42814e-154	0.275396	0.293	0.037	8.76994e-150
Klhl21	4.38064e-154	0.363578	0.306	0.045	8.67586e-150
Cpq	2.88963e-154	0.267253	0.315	0.048	5.72291e-150
Pgap1	2.22241e-154	0.25122	0.264	0.021	4.40148e-150
Pabpn1	2.03501e-154	0.261692	0.324	0.053	4.03033e-150
Akt1s1	1.96857e-154	0.274853	0.399	0.102	3.89875e-150
Smap1	1.59264e-154	0.294971	0.364	0.08	3.15422e-150
2019-09-09	1.5531e-154	0.250424	0.303	0.041	3.07591e-150
Duoxa2	1.52044e-154	0.392594	0.231	0.004	3.01124e-150
Mbp	1.37422e-154	0.251491	0.298	0.039	2.72164e-150
Mrpl27	1.36128e-154	0.274974	0.385	0.093	2.69602e-150
Ubr4	1.25635e-154	0.252056	0.305	0.043	2.48819e-150
Zfp292	1.24461e-154	0.263857	0.319	0.05	2.46495e-150
Ppp2r2d	1.05726e-154	0.29556	0.345	0.068	2.09391e-150
1810013L24Rik	1.04163e-154	0.256796	0.298	0.04	2.06296e-150
Abhd17a	8.06345e-155	0.316208	0.502	0.178	1.59697e-150
Mapre2	7.4189e-155	0.255312	0.28	0.029	1.46931e-150
Atp1b3	6.44455e-155	0.266254	0.39	0.095	1.27634e-150
Nfix	5.96824e-155	0.280387	0.346	0.068	1.18201e-150
Taf10	5.23775e-155	0.303098	0.542	0.197	1.03734e-150
Mrps9	4.15922e-155	0.268978	0.326	0.056	8.23733e-151
Celf2	3.60802e-155	0.274101	0.293	0.035	7.14569e-151
0610009B22Rik	3.18097e-155	0.26768	0.346	0.068	6.2999e-151
Fbxo9	3.09288e-155	0.271088	0.329	0.058	6.12545e-151
Tmem123	3.00144e-155	0.270824	0.325	0.054	5.94435e-151
Sowahb	2.8737e-155	0.262253	0.255	0.016	5.69136e-151
Mrpl35	2.56987e-155	0.276573	0.417	0.113	5.08962e-151
Gpbp1	2.46746e-155	0.281016	0.361	0.075	4.8868e-151
Sash1	2.29178e-155	0.257466	0.258	0.017	4.53887e-151
Arhgef28	1.98043e-155	0.273887	0.299	0.039	3.92224e-151
Gpa33	1.75912e-155	0.278827	0.239	0.007	3.48394e-151
Ywhag	1.61686e-155	0.294892	0.401	0.102	3.20219e-151
Saraf	1.4886e-155	0.315883	0.58	0.236	2.94818e-151
Mrpl48	1.35792e-155	0.275413	0.437	0.123	2.68936e-151
Lims1	1.26122e-155	0.255868	0.312	0.046	2.49784e-151
Stk19	1.25914e-155	0.272331	0.342	0.064	2.49373e-151
Alkbh1	1.23342e-155	0.256483	0.327	0.055	2.44278e-151
Eps8l2	1.2052e-155	0.267679	0.309	0.045	2.38689e-151
Mcts1	9.77491e-156	0.296298	0.402	0.103	1.93592e-151
Ano6	9.51558e-156	0.282742	0.331	0.056	1.88456e-151
Thap4	8.42545e-156	0.261763	0.308	0.044	1.66866e-151
Polr2k	7.33035e-156	0.287015	0.499	0.163	1.45178e-151
Tprgl	6.8212e-156	0.307929	0.402	0.104	1.35094e-151
Tmem106c	5.95749e-156	0.281184	0.356	0.073	1.17988e-151
Snx7	5.93141e-156	0.260275	0.277	0.026	1.17471e-151
Tnpo1	4.73237e-156	0.267079	0.315	0.048	9.37245e-152
F5	4.56465e-156	0.293033	0.241	0.008	9.04029e-152
Carkd	4.35655e-156	0.303299	0.532	0.196	8.62814e-152
Eef1e1	4.06887e-156	0.274209	0.352	0.07	8.05839e-152
Cant1	3.3043e-156	0.253938	0.296	0.037	6.54417e-152
Mrpl34	3.26799e-156	0.30831	0.529	0.186	6.47225e-152
Sprr1a	3.20498e-156	0.940176	0.291	0.035	6.34746e-152
Tox4	2.79325e-156	0.271585	0.316	0.049	5.53203e-152
Adh1	2.58527e-156	0.487479	0.278	0.026	5.12012e-152
Mrpl9	2.57736e-156	0.262022	0.318	0.05	5.10447e-152
Aes	2.45067e-156	0.389908	0.747	0.397	4.85356e-152
Pyurf	2.06031e-156	0.274022	0.335	0.06	4.08044e-152
Dpm1	1.74045e-156	0.261543	0.315	0.047	3.44696e-152
Evi5	1.56517e-156	0.267375	0.318	0.05	3.09981e-152
Nus1	1.31599e-156	0.284119	0.356	0.072	2.60633e-152
Med25	9.62801e-157	0.268201	0.36	0.075	1.90683e-152
Mrpl13	9.41677e-157	0.287685	0.466	0.145	1.86499e-152
Vti1b	9.04518e-157	0.278921	0.461	0.139	1.7914e-152
Stard3	7.94025e-157	0.276099	0.332	0.058	1.57257e-152
Tshz1	6.89186e-157	0.264745	0.278	0.026	1.36493e-152
Ssr1	4.99155e-157	0.33039	0.522	0.195	9.88577e-153
Cdc123	4.72954e-157	0.289112	0.403	0.106	9.36686e-153
Fat1	4.26578e-157	0.290228	0.302	0.039	8.44837e-153
Tmed7	3.8151e-157	0.278688	0.344	0.066	7.55581e-153
Cyhr1	3.59747e-157	0.289443	0.369	0.081	7.1248e-153
Nenf	3.37634e-157	0.302409	0.681	0.304	6.68684e-153
Map3k2	2.65324e-157	0.280144	0.284	0.03	5.25474e-153
Serpinb6b	2.44175e-157	0.395884	0.391	0.087	4.83589e-153
Bspry	2.42562e-157	0.280719	0.375	0.084	4.80393e-153
Pacsin2	2.35004e-157	0.261106	0.327	0.054	4.65426e-153
Stmn1	2.03117e-157	0.370649	0.441	0.118	4.02274e-153
Wbp1	1.63797e-157	0.2847	0.39	0.094	3.244e-153
Naa20	1.5557e-157	0.254215	0.314	0.046	3.08107e-153
Egln2	1.32405e-157	0.303674	0.444	0.132	2.62229e-153
Igsf8	8.56609e-158	0.260937	0.299	0.037	1.69651e-153
Rraga	8.2732e-158	0.270017	0.377	0.084	1.63851e-153
Gspt1	6.99674e-158	0.272256	0.394	0.094	1.3857e-153
Marveld3	6.07932e-158	0.262486	0.302	0.04	1.20401e-153
Nipsnap1	4.80906e-158	0.260054	0.313	0.044	9.52434e-154
Polr2g	4.78325e-158	0.290923	0.437	0.124	9.47322e-154
Prdx3	3.2611e-158	0.284168	0.39	0.093	6.45862e-154
Esf1	2.72779e-158	0.275047	0.368	0.077	5.40238e-154
Chmp4c	2.70212e-158	0.295307	0.334	0.058	5.35154e-154
Cacfd1	2.3315e-158	0.286249	0.427	0.117	4.61753e-154
Stt3a	2.13931e-158	0.296527	0.451	0.133	4.2369e-154
Dcps	2.12041e-158	0.266428	0.323	0.051	4.19947e-154
Lbh	2.08864e-158	-0.563411	0.1	0.346	4.13655e-154
Smim20	1.81657e-158	0.272057	0.376	0.084	3.59772e-154
Pmm1	1.56346e-158	0.289139	0.418	0.1	3.09643e-154
Ctdsp1	1.43775e-158	0.261824	0.334	0.058	2.84747e-154
Phax	1.42335e-158	0.27828	0.412	0.105	2.81894e-154
Aldoc	1.1516e-158	0.304642	0.254	0.012	2.28074e-154
Pfdn4	9.87129e-159	0.284237	0.407	0.102	1.95501e-154
Zfp618	8.8107e-159	0.268803	0.265	0.019	1.74496e-154
Zfp467	7.88706e-159	0.281472	0.281	0.027	1.56203e-154
Emd	7.05234e-159	0.293665	0.366	0.078	1.39672e-154
Tm4sf5	5.67622e-159	0.351051	0.237	0.004	1.12417e-154
Gatad1	5.19858e-159	0.293464	0.408	0.104	1.02958e-154
Gm2663	5.04011e-159	-1.83979	0.043	0.255	9.98194e-155
Hnrnph2	4.94168e-159	0.27095	0.336	0.058	9.787e-155
Pparg	3.816e-159	0.259141	0.242	0.007	7.55759e-155
Serpinh1	3.57121e-159	0.441	0.395	0.097	7.07278e-155
Cept1	3.56944e-159	0.255562	0.31	0.043	7.06927e-155
Atp6ap1	3.45934e-159	0.28644	0.414	0.109	6.85121e-155
Topors	3.20747e-159	0.265284	0.316	0.046	6.35239e-155
Ubtf	3.05136e-159	0.281939	0.387	0.089	6.04322e-155
Slmap	2.15655e-159	0.264479	0.304	0.04	4.27104e-155
Fbxw2	1.98781e-159	0.272362	0.352	0.068	3.93687e-155
Wbp11	1.868e-159	0.262066	0.315	0.045	3.69957e-155
Exosc7	1.82807e-159	0.284788	0.374	0.083	3.62048e-155
Ppp1r11	1.77727e-159	0.302748	0.535	0.187	3.51988e-155
Flna	1.50234e-159	0.396283	0.336	0.058	2.97538e-155
Nbr1	9.88251e-160	0.250967	0.32	0.047	1.95723e-155
Gna11	9.40207e-160	0.283501	0.373	0.081	1.86208e-155
Fam134b	3.77154e-160	0.375262	0.485	0.166	7.46953e-156
Rock2	3.26424e-160	0.299691	0.317	0.046	6.46483e-156
Baz2b	3.08018e-160	0.292013	0.318	0.047	6.10029e-156
Sh3rf1	2.5876e-160	0.271235	0.29	0.031	5.12474e-156
Usp7	2.09839e-160	0.273078	0.309	0.041	4.15587e-156
Gm12840	2.0192e-160	0.489776	0.266	0.02	3.99903e-156
Vps35	1.7949e-160	0.269851	0.352	0.067	3.5548e-156
Eci2	1.49721e-160	0.298663	0.412	0.104	2.96522e-156
Mrps25	1.42019e-160	0.267102	0.372	0.079	2.81268e-156
Ap3s1	1.32252e-160	0.31994	0.553	0.209	2.61925e-156
Atp6v1a	1.0602e-160	0.270778	0.313	0.043	2.09973e-156
Cldn18	9.73402e-161	0.636225	0.261	0.015	1.92782e-156
Cebpg	9.22894e-161	0.30315	0.413	0.105	1.82779e-156
Szrd1	8.29615e-161	0.274029	0.353	0.067	1.64305e-156
Sh3glb2	8.27234e-161	0.263513	0.321	0.049	1.63834e-156
Mrps18b	8.03595e-161	0.283761	0.389	0.091	1.59152e-156
Camk1	7.15454e-161	0.283406	0.401	0.098	1.41696e-156
Stxbp2	6.60377e-161	0.273333	0.406	0.1	1.30788e-156
Ddx1	6.21508e-161	0.276055	0.366	0.074	1.2309e-156
Agps	4.62353e-161	0.262197	0.277	0.023	9.15689e-157
Cflar	4.35868e-161	0.273123	0.338	0.058	8.63237e-157
Fam234a	4.12791e-161	0.275232	0.336	0.058	8.17533e-157
Hsd17b11	3.50754e-161	0.271598	0.305	0.039	6.94668e-157
Supt6	2.72721e-161	0.262036	0.329	0.051	5.40125e-157
Grb2	1.6569e-161	0.296518	0.349	0.064	3.28148e-157
Naa15	1.57502e-161	0.273968	0.322	0.048	3.11933e-157
Rexo2	1.46619e-161	0.327438	0.578	0.235	2.9038e-157
Eif1b	1.24165e-161	0.281918	0.427	0.114	2.45908e-157
Habp2	1.14192e-161	0.334487	0.338	0.058	2.26158e-157
2610507B11Rik	9.84508e-162	0.302313	0.307	0.039	1.94982e-157
Papss1	8.85716e-162	0.265881	0.304	0.038	1.75416e-157
Snrpa1	8.07735e-162	0.276651	0.363	0.073	1.59972e-157
Akt1	6.8062e-162	0.322147	0.445	0.13	1.34797e-157
Ddx6	6.56773e-162	0.309166	0.393	0.093	1.30074e-157
Ifngr2	6.39107e-162	0.283409	0.343	0.059	1.26575e-157
Tardbp	5.0374e-162	0.273131	0.404	0.093	9.97656e-158
Hmgcr	4.97814e-162	0.308062	0.266	0.017	9.85921e-158
Zfp330	4.25132e-162	0.274606	0.384	0.087	8.41975e-158
Igsf3	3.8553e-162	0.279998	0.286	0.027	7.63541e-158
Smad7	3.71804e-162	0.288356	0.291	0.03	7.36358e-158
Dalrd3	3.67448e-162	0.291674	0.336	0.056	7.27731e-158
Phf5a	3.30458e-162	0.289571	0.49	0.155	6.54472e-158
Ugdh	2.88955e-162	0.335347	0.295	0.034	5.72275e-158
Tab2	2.87813e-162	0.281845	0.315	0.044	5.70015e-158
Ski	2.66741e-162	0.263095	0.312	0.041	5.28281e-158
Rapgef6	2.58366e-162	0.258007	0.284	0.026	5.11693e-158
Bola3	1.74351e-162	0.294431	0.441	0.122	3.45301e-158
Creb3	1.71557e-162	0.277311	0.415	0.104	3.39769e-158
Vill	1.53342e-162	0.256867	0.308	0.039	3.03695e-158
Col27a1	1.03589e-162	0.291796	0.259	0.013	2.05159e-158
Pak4	9.80423e-163	0.282894	0.328	0.051	1.94173e-158
Gapvd1	8.70705e-163	0.272048	0.311	0.041	1.72443e-158
Papss2	8.51675e-163	0.275983	0.255	0.01	1.68674e-158
Bphl	8.09782e-163	0.290859	0.334	0.055	1.60377e-158
Dnajb4	7.36371e-163	0.337071	0.359	0.068	1.45838e-158
Ube2v2	7.04176e-163	0.266133	0.361	0.07	1.39462e-158
Trp53bp2	6.42116e-163	0.28182	0.298	0.033	1.27171e-158
Nt5c2	5.82211e-163	0.263718	0.294	0.031	1.15307e-158
Unc50	5.09559e-163	0.292848	0.384	0.087	1.00918e-158
Ergic1	3.22137e-163	0.292207	0.408	0.103	6.37992e-159
Mid1ip1	2.32651e-163	0.331033	0.347	0.062	4.60766e-159
Tspan14	2.29164e-163	0.256618	0.27	0.018	4.53859e-159
Vamp3	2.10026e-163	0.277085	0.344	0.059	4.15957e-159
Tmem147	1.8657e-163	0.34865	0.73	0.354	3.69502e-159
Yipf3	1.58047e-163	0.321999	0.524	0.188	3.13013e-159
Dcun1d1	8.7566e-164	0.28653	0.359	0.07	1.73424e-159
Ubl3	8.09349e-164	0.295339	0.376	0.08	1.60292e-159
Itpripl2	6.91614e-164	0.276903	0.285	0.026	1.36974e-159
Maged2	5.60358e-164	0.278886	0.342	0.058	1.10979e-159
Mif	5.3843e-164	0.398577	0.826	0.454	1.06636e-159
Tpd52l1	4.60707e-164	0.299409	0.339	0.058	9.12431e-160
Arap2	2.53435e-164	0.266223	0.285	0.025	5.01928e-160
Gtf2i	2.53372e-164	0.281152	0.382	0.082	5.01803e-160
Mtch1	2.25837e-164	0.353819	0.458	0.138	4.47271e-160
Tpd52l2	1.51643e-164	0.295076	0.475	0.135	3.00329e-160
Rps27	1.31118e-164	0.337339	0.428	0.112	2.59679e-160
Il6st	1.2015e-164	0.319682	0.336	0.056	2.37958e-160
Lcmt1	1.05873e-164	-0.709761	0.289	0.525	2.09681e-160
Col18a1	8.66709e-165	0.277636	0.269	0.016	1.71652e-160
Commd7	8.42318e-165	0.279521	0.376	0.079	1.66821e-160
Gm3336	7.15814e-165	0.365826	0.245	0.005	1.41767e-160
Mocs2	6.01653e-165	0.287141	0.378	0.08	1.19157e-160
Selenbp1	5.33891e-165	0.329286	0.368	0.075	1.05737e-160
Slc25a1	5.32647e-165	0.307634	0.393	0.091	1.05491e-160
Sorl1	4.65639e-165	0.263035	0.282	0.023	9.22198e-161
Rbbp4	3.58367e-165	0.291543	0.39	0.088	7.09745e-161
Ppp1r14b	3.50718e-165	0.400534	0.535	0.196	6.94598e-161
Rbp2	3.0663e-165	0.437363	0.254	0.008	6.0728e-161
Sf1	2.84146e-165	0.288411	0.414	0.1	5.62751e-161
Acot1	2.737e-165	0.31837	0.312	0.04	5.42062e-161
Ubap1	2.65473e-165	0.266151	0.293	0.029	5.25768e-161
Plk2	2.61411e-165	0.39866	0.439	0.117	5.17725e-161
Fh1	2.37169e-165	0.286618	0.371	0.077	4.69713e-161
Skap2	1.82982e-165	0.328413	0.328	0.05	3.62396e-161
Arhgap1	1.60727e-165	0.267106	0.314	0.042	3.1832e-161
Hmgcs2	1.26408e-165	0.354244	0.34	0.056	2.50351e-161
Kdm7a	1.20319e-165	0.285762	0.304	0.036	2.38293e-161
Gsta1	1.01289e-165	1.12013	0.258	0.011	2.00603e-161
1700123O20Rik	9.41019e-166	0.292616	0.353	0.065	1.86369e-161
Cdk11b	9.39034e-166	0.285846	0.373	0.073	1.85976e-161
Stoml2	8.67291e-166	0.28507	0.401	0.094	1.71767e-161
Neurl3	8.18227e-166	0.350764	0.306	0.036	1.6205e-161
Kdsr	7.34142e-166	0.259642	0.324	0.046	1.45397e-161
Vkorc1	6.47349e-166	0.347272	0.495	0.165	1.28208e-161
Lsm12	6.24019e-166	0.283961	0.37	0.073	1.23587e-161
Anapc16	6.20495e-166	0.301151	0.394	0.09	1.22889e-161
Kitl	5.95891e-166	0.270492	0.283	0.023	1.18016e-161
Nemf	5.41491e-166	0.279654	0.329	0.049	1.07242e-161
Anxa8	5.12468e-166	0.311558	0.248	0.005	1.01494e-161
Dph3	4.93674e-166	0.289875	0.548	0.192	9.77722e-162
Glod4	4.78382e-166	0.284588	0.393	0.089	9.47436e-162
Ralb	4.61325e-166	0.296418	0.351	0.062	9.13653e-162
Brd3	3.70167e-166	0.280584	0.35	0.062	7.33116e-162
Mrpl51	3.04265e-166	0.3063	0.566	0.206	6.02596e-162
Fdx1l	2.57942e-166	0.283302	0.491	0.152	5.10855e-162
Nars	2.57798e-166	0.317619	0.548	0.196	5.10568e-162
Cdc42ep4	2.2173e-166	0.279347	0.297	0.03	4.39137e-162
Homer2	2.09576e-166	0.342712	0.439	0.125	4.15065e-162
Lrrc8a	1.65563e-166	0.332177	0.3	0.033	3.27898e-162
Efnb1	1.20495e-166	0.250635	0.283	0.022	2.38641e-162
Taok1	9.04474e-167	0.26955	0.306	0.035	1.79131e-162
Ptprd	8.36424e-167	0.280824	0.27	0.016	1.65654e-162
Hbp1	7.93137e-167	0.302275	0.394	0.091	1.57081e-162
Rps6kb1	7.28313e-167	0.296726	0.36	0.07	1.44242e-162
Fndc3a	6.38325e-167	0.294438	0.408	0.097	1.2642e-162
Capza1	5.89927e-167	0.26753	0.336	0.052	1.16835e-162
Brix1	4.29188e-167	0.284663	0.357	0.066	8.50007e-163
Mgea5	3.9224e-167	0.288091	0.336	0.051	7.76831e-163
Gemin7	3.88595e-167	0.306798	0.422	0.107	7.69613e-163
Cisd1	3.6338e-167	0.326609	0.483	0.153	7.19674e-163
Hdac1	2.17086e-167	0.27565	0.297	0.031	4.29938e-163
Nipa2	1.86753e-167	0.268083	0.324	0.044	3.69864e-163
Sec63	1.61409e-167	0.321623	0.405	0.099	3.1967e-163
Atp2c1	1.35035e-167	0.282332	0.306	0.033	2.67436e-163
Ssbp1	1.26111e-167	0.273522	0.43	0.108	2.49763e-163
Ppm1g	1.17821e-167	0.293706	0.381	0.079	2.33345e-163
Btbd9	1.17577e-167	0.276776	0.302	0.033	2.32861e-163
Vnn1	1.10556e-167	0.327069	0.273	0.018	2.18956e-163
2210016L21Rik	7.38684e-168	0.277539	0.369	0.072	1.46296e-163
Ola1	7.06351e-168	0.275041	0.399	0.092	1.39893e-163
BC005624	6.7118e-168	0.291379	0.35	0.061	1.32927e-163
Mrps18c	5.63988e-168	0.308528	0.511	0.166	1.11698e-163
Ccs	4.56733e-168	0.312453	0.399	0.095	9.0456e-164
Tacstd2	4.07639e-168	0.389516	0.258	0.009	8.07329e-164
Trip12	2.9268e-168	0.295515	0.332	0.048	5.79653e-164
Mthfd2l	2.65701e-168	0.270952	0.321	0.042	5.2622e-164
Rpl10	2.42885e-168	0.3227	0.476	0.144	4.81033e-164
Tmem183a	2.3588e-168	0.302318	0.407	0.095	4.67161e-164
Fdx1	1.35103e-168	0.339931	0.51	0.172	2.67572e-164
Siva1	1.32343e-168	0.318112	0.47	0.132	2.62105e-164
Twistnb	1.31839e-168	0.289689	0.358	0.065	2.61108e-164
Hilpda	1.30273e-168	0.460187	0.341	0.056	2.58006e-164
Pkp3	1.28683e-168	0.28926	0.341	0.054	2.54858e-164
Ndufv1	1.28039e-168	0.313483	0.575	0.216	2.5358e-164
Nop56	7.89666e-169	0.314339	0.429	0.109	1.56393e-164
Ppp4r2	7.06257e-169	0.308288	0.35	0.06	1.39874e-164
Dot1l	6.95641e-169	0.320298	0.306	0.033	1.37772e-164
Alkbh5	5.38823e-169	0.354143	0.39	0.084	1.06714e-164
Dcaf8	4.48648e-169	0.289404	0.362	0.066	8.88547e-165
Mrpl4	4.11933e-169	0.291216	0.398	0.091	8.15833e-165
Rfk	3.46128e-169	0.307176	0.398	0.091	6.85507e-165
1110008L16Rik	3.27621e-169	0.335224	0.363	0.068	6.48853e-165
Ddx42	3.19093e-169	0.275134	0.333	0.049	6.31964e-165
Utrn	3.00666e-169	0.29208	0.305	0.033	5.9547e-165
Rras	2.39776e-169	0.328545	0.345	0.056	4.74877e-165
Ddx21	2.1913e-169	0.291252	0.374	0.073	4.33986e-165
B4galnt1	1.63379e-169	0.32678	0.44	0.12	3.23573e-165
Nsmce1	1.63029e-169	0.280299	0.377	0.074	3.22879e-165
Snx17	1.45659e-169	0.284445	0.396	0.087	2.88478e-165
Zmynd11	1.43657e-169	0.300807	0.355	0.061	2.84513e-165
Ick	1.35973e-169	0.278564	0.3	0.029	2.69294e-165
Mmadhc	8.85222e-170	0.282602	0.376	0.076	1.75318e-165
Acp5	6.8079e-170	0.296987	0.294	0.027	1.3483e-165
Abi1	6.76271e-170	0.272668	0.357	0.062	1.33935e-165
Tex264	6.67286e-170	0.294277	0.408	0.097	1.32156e-165
Atp6v0b	6.45442e-170	0.337343	0.668	0.293	1.2783e-165
Rbpms	5.30991e-170	0.330791	0.363	0.067	1.05163e-165
Gabarapl1	4.8232e-170	0.322006	0.414	0.1	9.55235e-166
Tnfrsf10b	4.46485e-170	0.283037	0.261	0.009	8.84264e-166
Ppfibp2	3.44344e-170	0.265332	0.271	0.014	6.81973e-166
Usp14	3.22446e-170	0.276523	0.333	0.047	6.38605e-166
Rhoj	1.83106e-170	0.288203	0.274	0.015	3.62641e-166
Hnrnpd	1.23964e-170	0.332613	0.346	0.058	2.45512e-166
Tmed4	1.23819e-170	0.309606	0.396	0.089	2.45224e-166
Yap1	1.02484e-170	0.305314	0.327	0.045	2.0297e-166
Ctsa	6.00279e-171	0.310818	0.43	0.111	1.18885e-166
2019-09-02	5.70895e-171	0.308916	0.4	0.086	1.13066e-166
Emc3	4.93002e-171	0.286959	0.374	0.071	9.7639e-167
Cdh13	3.02467e-171	0.306991	0.253	0.005	5.99037e-167
Cyb5b	2.498e-171	0.314894	0.423	0.104	4.94728e-167
Lin7c	2.47881e-171	0.294934	0.346	0.057	4.90927e-167
Slc25a11	1.50776e-171	0.310605	0.426	0.108	2.98611e-167
Igsf5	1.24192e-171	0.282492	0.318	0.039	2.45962e-167
Sc5d	9.05217e-172	0.307894	0.318	0.039	1.79278e-167
Txnip	7.91827e-172	0.659711	0.548	0.22	1.56821e-167
Psmd13	5.75683e-172	0.314157	0.456	0.126	1.14014e-167
Cdk12	5.2321e-172	0.296558	0.332	0.046	1.03622e-167
Iscu	5.08474e-172	0.333068	0.529	0.182	1.00703e-167
Pi4k2b	4.2352e-172	0.311951	0.359	0.065	8.38782e-168
Ept1	4.0208e-172	0.311754	0.307	0.034	7.96319e-168
Apex1	1.96724e-172	0.322011	0.421	0.102	3.89612e-168
Zdhhc3	1.87076e-172	0.281908	0.377	0.075	3.70504e-168
Napa	1.54667e-172	0.314097	0.552	0.197	3.06318e-168
Cops8	1.09873e-172	0.303069	0.387	0.081	2.17603e-168
Rnaseh2c	1.0858e-172	0.343171	0.588	0.224	2.15042e-168
Mgat2	9.11879e-173	0.326246	0.439	0.117	1.80598e-168
Aebp2	7.1626e-173	0.301645	0.317	0.037	1.41855e-168
Trappc3	6.80207e-173	0.29267	0.4	0.088	1.34715e-168
Car8	6.2861e-173	0.349835	0.335	0.049	1.24496e-168
Gstm1	4.8391e-173	0.486412	0.637	0.29	9.58383e-169
Ccdc59	4.19851e-173	0.303961	0.469	0.132	8.31515e-169
Tcf4	4.03366e-173	0.290995	0.353	0.056	7.98866e-169
Ndufa2	3.9574e-173	0.368481	0.926	0.579	7.83762e-169
Slc35a1	3.53074e-173	0.292822	0.332	0.046	6.99263e-169
Stx12	2.90061e-173	0.263674	0.322	0.038	5.74466e-169
Rcc2	2.69119e-173	0.306518	0.422	0.1	5.3299e-169
Parl	2.55419e-173	0.304968	0.411	0.097	5.05857e-169
Ppp1r13b	2.01758e-173	0.289917	0.309	0.033	3.99582e-169
Msln	1.92996e-173	0.555124	0.262	0.008	3.82228e-169
Vasn	1.90003e-173	0.292435	0.307	0.031	3.763e-169
Btbd1	1.82873e-173	0.306358	0.376	0.074	3.6218e-169
Lrp5	1.12978e-173	0.266568	0.284	0.019	2.23754e-169
Ppp1r12a	1.08481e-173	0.274855	0.325	0.04	2.14847e-169
Slc9a4	8.26838e-174	0.297738	0.258	0.005	1.63755e-169
Tnrc6a	7.35897e-174	0.313104	0.383	0.075	1.45744e-169
Tmod3	7.05298e-174	0.274685	0.32	0.038	1.39684e-169
Gnai3	7.02135e-174	0.292501	0.394	0.082	1.39058e-169
PISD	5.41755e-174	0.308903	0.371	0.066	1.07294e-169
Rest	4.67177e-174	0.290319	0.32	0.038	9.25243e-170
Cnot7	3.98331e-174	0.288655	0.364	0.064	7.88895e-170
Cux1	2.96808e-174	0.291565	0.358	0.061	5.87829e-170
Iqgap2	2.55364e-174	0.269394	0.312	0.033	5.05749e-170
Ppt1	2.35985e-174	0.298828	0.348	0.054	4.67368e-170
Sgms1	1.91761e-174	0.311269	0.388	0.076	3.79782e-170
Dnpep	1.26385e-174	0.298644	0.491	0.148	2.50306e-170
BC005561	1.22201e-174	0.302559	0.365	0.066	2.4202e-170
Sod1	1.211e-174	0.321376	0.578	0.206	2.39839e-170
Serinc1	9.56548e-175	0.327938	0.423	0.105	1.89444e-170
Sin3b	9.00787e-175	0.321624	0.493	0.15	1.78401e-170
Il10rb	5.475e-175	0.293207	0.344	0.054	1.08432e-170
Sec31a	4.72925e-175	0.300728	0.397	0.085	9.36628e-171
Cnot4	3.72456e-175	0.29513	0.337	0.047	7.3765e-171
Eif3d	3.52032e-175	0.329899	0.563	0.198	6.972e-171
Nap1l4	2.80009e-175	0.296663	0.356	0.058	5.54557e-171
Kmt2c	2.66473e-175	0.283522	0.335	0.045	5.2775e-171
Cdc5l	1.76286e-175	0.30189	0.367	0.066	3.49134e-171
Wbp1l	1.75432e-175	0.316506	0.375	0.071	3.47444e-171
Snrpa	1.59939e-175	0.312596	0.389	0.078	3.16759e-171
Vars	1.41783e-175	0.324999	0.466	0.13	2.80801e-171
Gadd45gip1	1.34822e-175	0.323241	0.625	0.245	2.67016e-171
Lamtor4	1.33906e-175	0.355261	0.635	0.26	2.65202e-171
Ier3ip1	1.14761e-175	0.332351	0.615	0.235	2.27284e-171
Gtf2h5	9.79515e-176	0.340389	0.568	0.203	1.93993e-171
Srsf1	9.49741e-176	0.304655	0.379	0.071	1.88096e-171
Tmem30a	9.15532e-176	0.30627	0.395	0.084	1.81321e-171
Setd3	9.01729e-176	0.290736	0.384	0.075	1.78588e-171
Lama5	5.99807e-176	0.315097	0.316	0.035	1.18792e-171
Stk11	5.53283e-176	0.319618	0.437	0.111	1.09578e-171
Cript	4.82201e-176	0.31512	0.502	0.152	9.54999e-172
Slc25a24	4.1933e-176	0.29636	0.3	0.026	8.30483e-172
Rpl10-ps3	3.63014e-176	0.395903	0.618	0.252	7.18949e-172
Smim7	3.51132e-176	0.308246	0.525	0.173	6.95417e-172
Ifi30	3.073e-176	0.412768	0.426	0.108	6.08608e-172
Cul3	2.82108e-176	0.325844	0.376	0.072	5.58714e-172
Tsc22d4	2.09433e-176	0.305416	0.342	0.049	4.14783e-172
Gnai1	1.86486e-176	0.308803	0.355	0.058	3.69336e-172
Cnp	1.66179e-176	0.340724	0.397	0.084	3.29118e-172
Hk2	1.34798e-176	0.349516	0.274	0.012	2.66967e-172
Ict1	1.33759e-176	0.329704	0.524	0.172	2.6491e-172
Ppid	1.20107e-176	0.290653	0.337	0.046	2.37873e-172
Cnih1	1.12459e-176	0.305896	0.431	0.104	2.22725e-172
Mrpl38	8.55472e-177	0.316713	0.452	0.119	1.69426e-172
Atp5e	6.87461e-177	0.377677	0.945	0.632	1.36152e-172
Stra13	5.40922e-177	0.353119	0.562	0.21	1.0713e-172
Myo1c	5.06039e-177	0.295595	0.321	0.038	1.00221e-172
Arl2bp	4.43614e-177	0.311275	0.391	0.079	8.78578e-173
Palld	3.76538e-177	0.385794	0.313	0.033	7.45734e-173
Mmp23	2.57512e-177	0.316981	0.265	0.007	5.10003e-173
Smc3	2.50306e-177	0.299827	0.343	0.049	4.95732e-173
Pls1	2.36727e-177	0.271466	0.289	0.02	4.68838e-173
Otud7b	1.84377e-177	0.305859	0.313	0.033	3.65159e-173
Fam84b	1.57122e-177	0.305407	0.333	0.044	3.11181e-173
Anxa10	1.16593e-177	0.703298	0.292	0.021	2.30912e-173
5330417C22Rik	1.13099e-177	0.398273	0.461	0.13	2.23992e-173
Pin1	9.87308e-178	0.311513	0.437	0.108	1.95536e-173
Ltf	8.57697e-178	0.610248	0.263	0.006	1.69867e-173
1700020I14Rik	7.2664e-178	0.298004	0.362	0.06	1.43911e-173
Mrpl28	6.88489e-178	0.331407	0.567	0.202	1.36355e-173
Ndufb4	6.46161e-178	0.346583	0.718	0.316	1.27972e-173
Ak2	6.40797e-178	0.312049	0.457	0.12	1.2691e-173
Trim25	5.88472e-178	0.423253	0.361	0.062	1.16547e-173
Gltp	5.66606e-178	0.303077	0.368	0.066	1.12216e-173
Lsm3	5.13054e-178	0.305954	0.394	0.079	1.0161e-173
Casp8	5.07278e-178	0.294516	0.334	0.044	1.00466e-173
Cbfb	4.11797e-178	0.304578	0.34	0.048	8.15563e-174
Tesc	4.03298e-178	0.430416	0.329	0.039	7.98731e-174
Ppp5c	2.39167e-178	0.292314	0.363	0.06	4.73671e-174
Tcf3	2.38355e-178	0.295231	0.328	0.04	4.72063e-174
Rpl23a	2.20555e-178	0.418624	0.618	0.249	4.36809e-174
Ugcg	2.10929e-178	0.327214	0.314	0.032	4.17744e-174
Ltbr	2.0394e-178	0.297615	0.4	0.082	4.03904e-174
Lsm1	1.92145e-178	0.308681	0.385	0.076	3.80543e-174
Bzw2	1.77847e-178	0.314798	0.387	0.074	3.52227e-174
Spg21	1.34368e-178	0.303434	0.409	0.089	2.66115e-174
Ambp	1.30919e-178	0.435837	0.335	0.041	2.59284e-174
Tubb2b	5.26147e-179	0.43076	0.279	0.013	1.04203e-174
Epb41l4aos	5.04192e-179	0.325248	0.469	0.126	9.98552e-175
Eif1ax	4.59742e-179	0.332789	0.568	0.202	9.10518e-175
Tmed11	3.84468e-179	-0.40099	0.004	0.194	7.61439e-175
Adipor2	3.59593e-179	0.300919	0.362	0.059	7.12174e-175
Myo1d	3.54602e-179	0.290076	0.306	0.028	7.0229e-175
Zrsr2	2.93632e-179	0.301998	0.398	0.081	5.81537e-175
Trim44	2.49456e-179	0.334423	0.38	0.071	4.94047e-175
Hacd1	2.34805e-179	0.332435	0.486	0.142	4.65032e-175
Idi1	2.23304e-179	0.34816	0.287	0.017	4.42253e-175
Tmc5	2.12491e-179	0.307711	0.297	0.023	4.20839e-175
Znhit1	1.41849e-179	0.333233	0.494	0.142	2.80933e-175
Pmpcb	1.40602e-179	0.317426	0.408	0.088	2.78462e-175
Bloc1s2	1.32443e-179	0.309355	0.419	0.094	2.62303e-175
2019-03-05	1.11973e-179	0.349633	0.494	0.152	2.21762e-175
Wwp1	1.04224e-179	0.292668	0.316	0.032	2.06417e-175
Pqlc1	1.01585e-179	0.355311	0.453	0.119	2.01188e-175
Mrpl43	7.69946e-180	0.326115	0.48	0.136	1.52488e-175
Dnttip1	7.65419e-180	0.307196	0.384	0.072	1.51591e-175
Unc45a	5.70805e-180	0.298914	0.327	0.038	1.13048e-175
Mri1	4.28794e-180	0.323904	0.387	0.076	8.49226e-176
Ak3	3.8371e-180	0.325366	0.437	0.11	7.59937e-176
Ubn2	3.28929e-180	0.31044	0.346	0.048	6.51444e-176
Trap1	3.18565e-180	0.303436	0.347	0.051	6.30919e-176
Glipr1	2.21581e-180	0.42266	0.273	0.009	4.38842e-176
Adrm1	2.02945e-180	0.311438	0.414	0.092	4.01933e-176
Cwc15	1.68777e-180	0.320474	0.551	0.18	3.34263e-176
Nfe2l3	1.65555e-180	0.311423	0.306	0.027	3.27882e-176
Smim14	1.58655e-180	0.411613	0.659	0.293	3.14217e-176
Ssr3	1.52416e-180	0.36138	0.557	0.198	3.01861e-176
Slc39a1	1.21356e-180	0.468321	0.399	0.08	2.40346e-176
Fam110a	1.02063e-180	0.361891	0.381	0.069	2.02136e-176
Stx5a	9.57037e-181	0.31395	0.441	0.111	1.89541e-176
Tmem30b	8.10659e-181	0.31737	0.352	0.053	1.60551e-176
Bicc1	7.7924e-181	0.450854	0.31	0.029	1.54328e-176
Chd6	7.60505e-181	0.319561	0.335	0.042	1.50618e-176
Ccdc25	6.01389e-181	0.320653	0.396	0.08	1.19105e-176
2610001J05Rik	4.56141e-181	0.322461	0.398	0.082	9.03387e-177
Phldb2	4.25931e-181	0.328488	0.326	0.037	8.43557e-177
Stx3	3.87755e-181	0.330118	0.351	0.052	7.67949e-177
Ndufb2	3.68765e-181	0.379652	0.685	0.297	7.30339e-177
Picalm	2.45267e-181	0.319536	0.375	0.063	4.85751e-177
Hivep2	2.01411e-181	0.333733	0.306	0.025	3.98894e-177
Limk2	1.53707e-181	0.304331	0.338	0.044	3.04416e-177
Ddx46	1.46402e-181	0.311349	0.369	0.061	2.89949e-177
Med10	1.18898e-181	0.320735	0.446	0.11	2.35478e-177
Mier1	1.18011e-181	0.298801	0.356	0.055	2.3372e-177
Sft2d2	7.11637e-182	0.315109	0.394	0.078	1.4094e-177
Dnttip2	5.48239e-182	0.287466	0.354	0.052	1.08579e-177
Dnajc1	4.65321e-182	0.314735	0.426	0.1	9.21568e-178
Ndufa1	4.36445e-182	0.39759	0.657	0.28	8.64379e-178
Asap2	3.92254e-182	0.305461	0.31	0.028	7.76858e-178
Rcbtb1	3.26246e-182	0.329955	0.339	0.045	6.46129e-178
Sucla2	3.05229e-182	0.309124	0.375	0.067	6.04507e-178
Nek7	2.24443e-182	0.289567	0.337	0.042	4.44509e-178
Usp34	1.42043e-182	0.315163	0.378	0.066	2.81317e-178
Psmd3	1.17546e-182	0.325534	0.449	0.115	2.328e-178
Prkcd	1.09474e-182	0.302226	0.331	0.039	2.16812e-178
Smek2	5.88053e-183	0.308476	0.352	0.05	1.16464e-178
Sgta	4.76708e-183	0.308666	0.396	0.076	9.4412e-179
Tiparp	4.31351e-183	0.332689	0.312	0.028	8.5429e-179
Tbpl1	4.20524e-183	0.353647	0.362	0.057	8.32848e-179
Nckap1	4.00279e-183	0.324701	0.408	0.083	7.92753e-179
2810403A07Rik	3.89915e-183	0.320758	0.351	0.049	7.72226e-179
Sarnp	3.85653e-183	0.318288	0.417	0.09	7.63786e-179
Srf	3.55124e-183	0.349211	0.377	0.065	7.03323e-179
Rbm6	2.69067e-183	0.284752	0.349	0.048	5.32887e-179
Abhd2	2.58375e-183	0.575221	0.364	0.057	5.11711e-179
Obfc1	1.87126e-183	0.316412	0.297	0.02	3.70603e-179
Pcmt1	1.87011e-183	0.329924	0.421	0.096	3.70374e-179
Vps36	1.50165e-183	0.328946	0.456	0.116	2.97401e-179
Gale	5.53406e-184	0.330732	0.348	0.047	1.09602e-179
Golga7	4.56658e-184	0.312701	0.379	0.068	9.0441e-180
Hyal2	4.5096e-184	0.313654	0.351	0.049	8.93127e-180
Tcf25	4.04468e-184	0.344734	0.754	0.362	8.01048e-180
Synj2bp	3.86003e-184	0.284283	0.365	0.057	7.64478e-180
Cttnbp2nl	3.75119e-184	0.338063	0.307	0.025	7.42923e-180
Cyfip1	3.27638e-184	0.294316	0.325	0.035	6.48886e-180
Pcnp	3.21914e-184	0.337041	0.418	0.094	6.3755e-180
Pik3c2a	3.11777e-184	0.315405	0.321	0.032	6.17474e-180
Kcnq1	2.91056e-184	0.337738	0.388	0.072	5.76436e-180
Serinc3	2.44275e-184	0.450229	0.612	0.244	4.83787e-180
Vdac3	2.25305e-184	0.335533	0.438	0.104	4.46217e-180
Nme1	1.42563e-184	0.451734	0.808	0.437	2.82345e-180
Bud31	1.29948e-184	0.325905	0.537	0.171	2.57362e-180
Rsbn1l	1.23126e-184	0.31008	0.384	0.068	2.43852e-180
Ubald1	1.22791e-184	0.346389	0.423	0.095	2.43187e-180
Anapc13	1.14724e-184	0.360566	0.736	0.333	2.27211e-180
Dock7	1.06968e-184	0.304933	0.323	0.033	2.1185e-180
Jmjd1c	9.89535e-185	0.335004	0.363	0.056	1.95977e-180
Strn3	8.12182e-185	0.3467	0.411	0.086	1.60853e-180
Ccnt1	7.54057e-185	0.317137	0.36	0.054	1.49341e-180
Kpna4	7.3438e-185	0.327329	0.355	0.051	1.45444e-180
Mdfi	6.25751e-185	0.356336	0.291	0.016	1.2393e-180
Adam9	5.73927e-185	0.286281	0.316	0.03	1.13666e-180
Arpc4	3.90895e-185	0.320082	0.439	0.101	7.74169e-181
Rnps1	3.90106e-185	0.309165	0.397	0.078	7.72604e-181
Il13ra1	1.39875e-185	0.32075	0.313	0.027	2.77023e-181
Rabggtb	8.48219e-186	0.33264	0.437	0.104	1.6799e-181
Csnk1d	7.11329e-186	0.311444	0.405	0.08	1.40879e-181
Spty2d1	6.16003e-186	0.330263	0.367	0.058	1.21999e-181
Coq2	5.59491e-186	0.308993	0.379	0.066	1.10807e-181
Srebf1	5.49754e-186	0.3173	0.342	0.043	1.08879e-181
Mrps16	5.44955e-186	0.343921	0.539	0.175	1.07928e-181
Pex7	4.22174e-186	0.306599	0.355	0.052	8.36116e-182
Nedd9	3.26457e-186	0.369482	0.364	0.056	6.46548e-182
Mpst	3.22009e-186	0.328819	0.439	0.105	6.37739e-182
2610528J11Rik	3.19031e-186	0.319188	0.365	0.058	6.3184e-182
Kifc3	3.03017e-186	0.370438	0.314	0.027	6.00125e-182
Ralgapa2	2.25923e-186	0.331651	0.348	0.047	4.4744e-182
H13	2.24793e-186	0.400806	0.748	0.362	4.45203e-182
Smim11	2.03967e-186	0.316823	0.49	0.137	4.03957e-182
Pold4	1.62611e-186	0.326174	0.427	0.097	3.22051e-182
Gpr108	1.27258e-186	0.332604	0.414	0.09	2.52034e-182
Dcun1d5	1.06755e-186	0.338451	0.516	0.153	2.11428e-182
Hibadh	8.60407e-187	0.313954	0.434	0.102	1.70404e-182
Cyp2j6	6.11912e-187	0.31814	0.34	0.043	1.21189e-182
Igf1	5.72906e-187	-0.418804	0.038	0.283	1.13464e-182
Sdsl	5.59997e-187	0.341868	0.423	0.093	1.10907e-182
Cnot6	5.51858e-187	0.299154	0.358	0.049	1.09295e-182
Srebf2	5.44396e-187	0.287766	0.31	0.024	1.07818e-182
Ugp2	3.85126e-187	0.310371	0.387	0.069	7.62741e-183
Ago2	3.05147e-187	0.313834	0.337	0.039	6.04343e-183
Nr3c1	2.85832e-187	0.310566	0.363	0.055	5.66091e-183
Srsf10	2.44075e-187	0.303048	0.417	0.085	4.83391e-183
Zfand2a	2.38992e-187	0.337328	0.308	0.023	4.73325e-183
Psmd14	2.35558e-187	0.322109	0.397	0.075	4.66522e-183
Dnm2	1.19719e-187	0.304228	0.338	0.039	2.37104e-183
Golph3	9.4084e-188	0.328488	0.417	0.088	1.86333e-183
Erlec1	4.53105e-188	0.346239	0.447	0.113	8.97375e-184
Eif4a3	3.75294e-188	0.339584	0.421	0.092	7.4327e-184
Higd1a	2.1184e-188	0.388416	0.572	0.197	4.19548e-184
Rnh1	2.07981e-188	0.409373	0.761	0.369	4.11906e-184
Tsta3	1.05267e-188	0.375739	0.55	0.187	2.08481e-184
Nfu1	6.94414e-189	0.317983	0.414	0.086	1.37529e-184
Ndufs5	6.48568e-189	0.367739	0.718	0.312	1.28449e-184
Chtop	5.44687e-189	0.323311	0.403	0.077	1.07875e-184
Elovl7	4.4906e-189	0.316633	0.363	0.053	8.89364e-185
Csnk1e	4.16084e-189	0.355269	0.357	0.05	8.24055e-185
Cs	3.90548e-189	0.306142	0.414	0.083	7.7348e-185
Svbp	2.97406e-189	0.324032	0.372	0.057	5.89012e-185
Gan	2.84871e-189	0.333057	0.303	0.02	5.64186e-185
Stip1	2.66703e-189	0.311673	0.357	0.05	5.28206e-185
Cdc26	2.5894e-189	0.319367	0.463	0.115	5.1283e-185
Pink1	1.99897e-189	0.343759	0.447	0.108	3.95896e-185
Wdr89	1.68779e-189	0.362163	0.576	0.19	3.34266e-185
Rbmxl1	1.43445e-189	0.318395	0.392	0.071	2.84092e-185
Tmem97	1.31488e-189	-0.731445	0.224	0.494	2.60411e-185
Ttc39a	1.17566e-189	0.32166	0.334	0.037	2.3284e-185
Laptm4b	9.77621e-190	0.325783	0.43	0.095	1.93618e-185
Lmo4	9.55457e-190	0.357238	0.493	0.133	1.89228e-185
Zfp644	8.40557e-190	0.347457	0.385	0.064	1.66472e-185
Cldnd1	7.5942e-190	0.305207	0.377	0.06	1.50403e-185
Wbp4	6.99481e-190	0.332763	0.41	0.083	1.38532e-185
Itgb6	6.4696e-190	0.358632	0.328	0.033	1.2813e-185
Crlf1	6.09356e-190	-0.386787	0.031	0.267	1.20683e-185
Kansl1l	5.21324e-190	0.366512	0.347	0.043	1.03248e-185
Elavl1	5.20937e-190	0.329848	0.445	0.103	1.03172e-185
Hnrnpl	4.13381e-190	0.334329	0.412	0.081	8.18701e-186
Ccdc34	2.59498e-190	0.34279	0.429	0.09	5.13936e-186
Puf60	1.98517e-190	0.34396	0.499	0.139	3.93162e-186
Ephx1	1.71579e-190	0.34285	0.342	0.039	3.39813e-186
Frat2	1.6702e-190	0.434707	0.403	0.076	3.30784e-186
Sar1a	1.6247e-190	0.363834	0.602	0.227	3.21772e-186
1810058I24Rik	1.62118e-190	0.338727	0.571	0.186	3.21075e-186
Ap2b1	9.14692e-191	0.317041	0.403	0.075	1.81155e-186
Noct	7.20397e-191	0.506107	0.357	0.052	1.42675e-186
Smarca5	7.02204e-191	0.346356	0.405	0.079	1.39072e-186
Smad1	6.62456e-191	0.33002	0.369	0.055	1.31199e-186
Stk25	5.39161e-191	0.342096	0.393	0.073	1.06781e-186
Tspan1	4.80405e-191	0.521997	0.459	0.114	9.51442e-187
Urah	3.82218e-191	0.390613	0.587	0.21	7.56982e-187
Ogdh	3.51096e-191	0.32214	0.401	0.075	6.95346e-187
Lsm14a	3.20428e-191	0.31698	0.367	0.054	6.34608e-187
Ptprk	1.8431e-191	0.321188	0.363	0.053	3.65026e-187
Mia3	1.80717e-191	0.383389	0.395	0.075	3.57911e-187
Psme2	1.79366e-191	0.333483	0.51	0.139	3.55233e-187
Pdap1	1.6737e-191	0.363831	0.613	0.222	3.31477e-187
Fkbp11	1.65839e-191	-0.790401	0.259	0.534	3.28445e-187
Copb1	1.13425e-191	0.343527	0.407	0.081	2.24639e-187
Akirin1	9.94778e-192	0.31526	0.355	0.046	1.97016e-187
Bcl7c	6.6222e-192	0.334361	0.469	0.115	1.31153e-187
Ube2r2	3.39857e-192	0.357806	0.524	0.154	6.73086e-188
Rgs2	2.90778e-192	0.563407	0.47	0.123	5.75886e-188
tdTomato	2.47625e-192	0.410222	0.974	0.848	4.90422e-188
Abcd3	2.35099e-192	0.336333	0.398	0.072	4.65614e-188
Denr	2.31763e-192	0.374617	0.558	0.184	4.59007e-188
Calm3	2.0545e-192	0.365779	0.523	0.16	4.06893e-188
Erbb2ip	2.0174e-192	0.32684	0.354	0.045	3.99547e-188
Immp1l	1.76957e-192	0.33161	0.516	0.152	3.50463e-188
Psmc2	1.71708e-192	0.353142	0.473	0.122	3.40067e-188
Pik3r1	1.56433e-192	0.36174	0.404	0.076	3.09815e-188
Wbp2	1.2499e-192	0.309951	0.408	0.077	2.47543e-188
Mrpl54	5.89872e-193	0.359101	0.657	0.251	1.16824e-188
Cdk9	5.13415e-193	0.335042	0.392	0.068	1.01682e-188
Zdhhc20	3.51019e-193	0.343477	0.359	0.05	6.95194e-189
Ssna1	3.34978e-193	0.346974	0.45	0.106	6.63423e-189
Arpc5l	2.37142e-193	0.349863	0.532	0.16	4.6966e-189
Zmat2	2.34158e-193	0.342227	0.474	0.122	4.6375e-189
Sppl2a	1.90545e-193	0.327289	0.35	0.042	3.77375e-189
Acads	1.89688e-193	0.335863	0.444	0.099	3.75677e-189
Timm13	1.74757e-193	0.374413	0.811	0.391	3.46105e-189
Hsph1	1.26352e-193	0.419785	0.355	0.046	2.50239e-189
Serpinb5	1.26075e-193	0.319222	0.284	0.007	2.49693e-189
Plekhs1	1.25506e-193	0.336372	0.289	0.009	2.48565e-189
Psmc4	1.20566e-193	0.343419	0.501	0.139	2.3878e-189
Snrnp48	9.02878e-194	0.324658	0.379	0.06	1.78815e-189
Ctage5	5.79676e-194	0.363844	0.441	0.103	1.14805e-189
Med21	5.1192e-194	0.327843	0.444	0.096	1.01386e-189
Etv3	4.10491e-194	0.349758	0.315	0.024	8.12977e-190
Nsun2	3.94046e-194	0.333008	0.411	0.08	7.80408e-190
Deptor	3.60153e-194	0.364345	0.42	0.088	7.13284e-190
Chn2	2.94818e-194	0.323795	0.297	0.013	5.83887e-190
Cdipt	2.57189e-194	0.331963	0.409	0.08	5.09363e-190
Ilf2	1.97772e-194	0.342879	0.407	0.076	3.91688e-190
Bcar3	1.96862e-194	0.326491	0.29	0.01	3.89886e-190
Ctcf	1.64089e-194	0.311128	0.37	0.052	3.24978e-190
Numa1	1.50967e-194	0.318154	0.344	0.038	2.9899e-190
Sf3b4	1.2615e-194	0.338299	0.406	0.076	2.4984e-190
Emc4	1.23131e-194	0.352585	0.485	0.134	2.4386e-190
Tbc1d1	1.07055e-194	0.370878	0.318	0.024	2.12022e-190
Zfr	8.45937e-195	0.327282	0.347	0.04	1.67538e-190
Gnl3	8.36526e-195	0.334272	0.404	0.075	1.65674e-190
Acat1	8.00775e-195	0.358334	0.465	0.119	1.58594e-190
Id3	7.99012e-195	0.614209	0.424	0.086	1.58244e-190
Ppl	7.04221e-195	0.365343	0.29	0.009	1.39471e-190
Grpel2	6.0964e-195	0.364514	0.424	0.085	1.20739e-190
Slc4a7	4.26825e-195	0.315294	0.319	0.024	8.45327e-191
Stx4a	3.81758e-195	0.325442	0.4	0.07	7.56071e-191
Cxcl1	3.45501e-195	0.929212	0.419	0.09	6.84264e-191
Galnt4	3.34941e-195	0.322507	0.313	0.021	6.63351e-191
Mrpl57	3.01838e-195	0.388545	0.573	0.201	5.9779e-191
Uqcc3	2.61764e-195	0.361702	0.585	0.198	5.18424e-191
Fdft1	1.56293e-195	0.37923	0.42	0.086	3.09538e-191
Mrps12	1.40028e-195	0.365213	0.588	0.21	2.77325e-191
Oit1	1.38652e-195	0.373013	0.293	0.009	2.746e-191
Slc25a10	1.18161e-195	0.32469	0.36	0.047	2.34018e-191
Vgll4	1.15864e-195	0.335225	0.365	0.051	2.29468e-191
Furin	9.4801e-196	0.358974	0.392	0.068	1.87753e-191
Cops4	7.93438e-196	0.31674	0.439	0.096	1.5714e-191
Cenpb	7.26633e-196	0.366755	0.431	0.092	1.4391e-191
Pycard	6.55364e-196	0.353415	0.407	0.075	1.29795e-191
Pkp2	5.83473e-196	0.329325	0.347	0.04	1.15557e-191
Mllt4	5.19232e-196	0.326763	0.377	0.055	1.02834e-191
Arglu1	3.77745e-196	0.387364	0.424	0.084	7.48124e-192
Mien1	2.95901e-196	0.426418	0.642	0.258	5.86032e-192
Abhd17c	2.95037e-196	0.345441	0.393	0.068	5.8432e-192
Mbd3	2.39088e-196	0.357766	0.531	0.157	4.73514e-192
Sys1	2.12334e-196	0.37039	0.618	0.233	4.20528e-192
Rangap1	1.80692e-196	0.331461	0.375	0.053	3.5786e-192
Yy1	1.78509e-196	0.345611	0.425	0.087	3.53537e-192
Fbp2	1.67597e-196	0.3472	0.37	0.052	3.31926e-192
Uhrf2	1.62158e-196	0.331026	0.374	0.054	3.21155e-192
Usp3	1.26525e-196	0.329935	0.383	0.06	2.50582e-192
Tex261	1.19989e-196	0.344459	0.477	0.125	2.37639e-192
Manf	9.51298e-197	0.503041	0.744	0.372	1.88405e-192
Bccip	7.55677e-197	0.347854	0.457	0.107	1.49662e-192
Filip1l	7.34002e-197	0.379522	0.365	0.049	1.45369e-192
Smarce1	6.05532e-197	0.32804	0.437	0.09	1.19926e-192
Atp5g1	3.23042e-197	0.443844	0.917	0.614	6.39785e-193
U2af2	3.0088e-197	0.328399	0.405	0.073	5.95892e-193
Slc44a3	2.86984e-197	0.342555	0.372	0.054	5.68371e-193
Coq7	2.58322e-197	0.338806	0.367	0.05	5.11606e-193
Ctbp1	2.21309e-197	0.353948	0.521	0.156	4.38303e-193
Eif3b	1.84308e-197	0.351667	0.523	0.154	3.65022e-193
Ccdc47	1.81362e-197	0.312317	0.384	0.059	3.59188e-193
Cops6	1.49093e-197	0.345409	0.554	0.171	2.95278e-193
Rlim	1.37084e-197	0.339805	0.364	0.047	2.71495e-193
Oard1	1.09694e-197	0.330319	0.409	0.075	2.17248e-193
Dclk1	9.54734e-198	0.618495	0.34	0.035	1.89085e-193
Mapk1	6.95088e-198	0.327432	0.433	0.089	1.37662e-193
Slc37a1	3.19791e-198	0.309295	0.307	0.016	6.33345e-194
Surf1	2.97193e-198	0.354675	0.433	0.093	5.8859e-194
Cdc42ep1	2.48269e-198	0.366828	0.42	0.084	4.91696e-194
Ube2e3	2.11659e-198	0.347998	0.466	0.11	4.1919e-194
Rfxap	1.81757e-198	0.365889	0.4	0.072	3.59969e-194
Clptm1	1.71395e-198	0.342113	0.412	0.078	3.39448e-194
Nit1	1.54227e-198	0.324856	0.385	0.06	3.05446e-194
Sdf4	1.52233e-198	0.37599	0.592	0.207	3.01497e-194
Oxa1l	1.5163e-198	0.346236	0.455	0.104	3.00303e-194
Calml4	1.47612e-198	0.361457	0.307	0.015	2.92346e-194
Cope	1.25109e-198	0.440849	0.781	0.4	2.47779e-194
Pgls	1.16181e-198	0.401522	0.752	0.35	2.30097e-194
Creb3l1	1.09925e-198	0.389617	0.362	0.047	2.17707e-194
Liph	7.0245e-199	0.344981	0.306	0.015	1.3912e-194
Nadk	6.32925e-199	0.344136	0.421	0.084	1.25351e-194
Nfkb1	5.40382e-199	0.390569	0.347	0.038	1.07023e-194
Pfdn6	3.80847e-199	0.364867	0.58	0.19	7.54268e-195
Pten	3.12702e-199	0.365923	0.435	0.095	6.19306e-195
Kxd1	2.10321e-199	0.346775	0.487	0.126	4.16541e-195
Commd4	1.93367e-199	0.326085	0.411	0.075	3.82963e-195
Mesdc1	1.85622e-199	0.347231	0.364	0.047	3.67624e-195
Aurkaip1	1.695e-199	0.368925	0.63	0.234	3.35696e-195
Comt	1.66128e-199	0.359151	0.587	0.192	3.29016e-195
Psmc6	1.24713e-199	0.34509	0.493	0.124	2.46994e-195
Cr1l	1.08844e-199	0.348185	0.43	0.088	2.15566e-195
Efcab14	9.29902e-200	0.315289	0.337	0.031	1.84167e-195
Onecut3	8.83082e-200	0.314508	0.294	0.009	1.74894e-195
Cebpzos	8.04747e-200	0.339874	0.436	0.094	1.5938e-195
Irf2bp2	5.9066e-200	0.457432	0.425	0.089	1.1698e-195
Bcar1	4.89663e-200	0.335702	0.338	0.032	9.69777e-196
Sra1	3.35502e-200	0.377054	0.562	0.184	6.64463e-196
Ppp1r15b	2.00787e-200	0.357801	0.381	0.057	3.97658e-196
Whsc1l1	1.49576e-200	0.332591	0.393	0.063	2.96236e-196
Eci1	1.20528e-200	0.351515	0.442	0.097	2.38706e-196
4931406C07Rik	9.52325e-201	0.335595	0.347	0.036	1.88608e-196
Tmem54	9.41503e-201	0.382416	0.316	0.019	1.86465e-196
Commd3	8.90911e-201	0.364048	0.564	0.172	1.76445e-196
Myof	7.8152e-201	0.339767	0.31	0.017	1.5478e-196
Ndufb6	7.28101e-201	0.364204	0.666	0.255	1.442e-196
Psmc1	5.95785e-201	0.346032	0.477	0.118	1.17995e-196
Ift43	5.68185e-201	0.315919	0.36	0.043	1.12529e-196
Spag7	4.81196e-201	0.3573	0.439	0.092	9.53008e-197
Birc6	3.23525e-201	0.350559	0.357	0.042	6.40741e-197
Pnkd	2.18795e-201	0.368487	0.558	0.175	4.33323e-197
Capn2	2.14288e-201	0.356952	0.369	0.05	4.24398e-197
Mbnl1	1.94636e-201	0.333118	0.401	0.066	3.85476e-197
Pcf11	1.79182e-201	0.356344	0.368	0.048	3.5487e-197
Snrpb2	1.68135e-201	0.350686	0.449	0.098	3.32991e-197
Zbtb38	1.67634e-201	0.349491	0.341	0.033	3.32e-197
Zfhx3	1.62518e-201	0.377271	0.377	0.054	3.21867e-197
Usp53	1.45404e-201	0.345155	0.35	0.037	2.87973e-197
Epn3	1.22284e-201	0.322032	0.316	0.018	2.42183e-197
Tpp2	1.1027e-201	0.326047	0.362	0.043	2.18389e-197
Pak1	4.48235e-202	0.317826	0.343	0.032	8.8773e-198
Nt5c3	4.4543e-202	0.362162	0.447	0.099	8.82173e-198
Prrc2a	4.15683e-202	0.3218	0.375	0.05	8.2326e-198
Cfl2	3.15454e-202	0.367319	0.421	0.082	6.24756e-198
Mpdu1	2.90442e-202	0.343848	0.482	0.12	5.75221e-198
Snrpd3	2.59778e-202	0.364822	0.526	0.146	5.14491e-198
Spin1	2.59478e-202	0.329179	0.379	0.053	5.13895e-198
Tnfrsf21	1.94564e-202	0.372147	0.332	0.027	3.85334e-198
Commd1	1.70715e-202	0.366121	0.53	0.153	3.38102e-198
2510002D24Rik	1.62786e-202	0.337454	0.436	0.087	3.22398e-198
Eif2s2	1.42707e-202	0.35799	0.835	0.406	2.8263e-198
Misp	1.35531e-202	0.313398	0.313	0.015	2.68418e-198
Itpr3	1.31215e-202	0.324889	0.355	0.04	2.59871e-198
Snapc5	5.05102e-203	0.344914	0.422	0.08	1.00035e-198
Med13l	3.76887e-203	0.344561	0.36	0.043	7.46424e-199
Maf1	3.68616e-203	0.352909	0.451	0.102	7.30044e-199
Fam110c	3.13805e-203	0.321901	0.334	0.026	6.21491e-199
Ilvbl	2.87969e-203	0.340173	0.372	0.049	5.70322e-199
Tmem205	2.77224e-203	0.381171	0.643	0.237	5.49041e-199
Setd8	1.92772e-203	0.367013	0.423	0.083	3.81785e-199
Upf3b	1.6696e-203	0.33776	0.407	0.069	3.30664e-199
Dusp6	1.62209e-203	0.388599	0.369	0.046	3.21254e-199
Myo10	1.31553e-203	0.365508	0.361	0.043	2.6054e-199
Snx10	1.19405e-203	0.353651	0.39	0.06	2.36481e-199
Trmt1	7.17656e-204	0.341072	0.459	0.103	1.42132e-199
Ptrf	6.64072e-204	0.367026	0.342	0.03	1.31519e-199
Naa50	4.62857e-204	0.340407	0.446	0.096	9.16689e-200
Sfxn1	4.22861e-204	0.355125	0.503	0.135	8.37476e-200
Psmd12	3.79918e-204	0.367976	0.454	0.102	7.52427e-200
Cmtm7	2.80703e-204	0.362925	0.418	0.075	5.55932e-200
Ndufa5	2.38751e-204	0.417521	0.688	0.282	4.72846e-200
Ik	2.16908e-204	0.332946	0.41	0.072	4.29586e-200
Myh14	1.9953e-204	0.348789	0.318	0.018	3.95169e-200
Smc1a	1.60606e-204	0.34063	0.381	0.054	3.18081e-200
Cnpy2	1.41116e-204	0.4082	0.807	0.397	2.79481e-200
Cul1	1.28494e-204	0.353001	0.395	0.063	2.54482e-200
Nsfl1c	4.68362e-205	0.354518	0.434	0.084	9.27591e-201
Ociad1	4.65848e-205	0.375613	0.546	0.165	9.22613e-201
Bub3	3.2574e-205	0.359451	0.412	0.072	6.45128e-201
Hnrnpr	3.23669e-205	0.334051	0.412	0.07	6.41026e-201
Mrpl50	2.80541e-205	0.352585	0.443	0.095	5.55611e-201
Eif4e2	2.50494e-205	0.373771	0.509	0.137	4.96104e-201
Snrpc	2.43955e-205	0.32722	0.498	0.123	4.83153e-201
Ctdsp2	1.84003e-205	0.357305	0.408	0.07	3.64419e-201
Proser2	1.45634e-205	0.347568	0.422	0.077	2.88428e-201
Tomm40	1.37768e-205	0.37027	0.461	0.105	2.72849e-201
Gipc2	1.32187e-205	0.306068	0.309	0.012	2.61796e-201
Tns3	6.66021e-206	0.32589	0.353	0.035	1.31906e-201
Trip6	4.74293e-206	0.335116	0.369	0.046	9.39337e-202
Ktn1	4.39994e-206	0.361208	0.411	0.071	8.71408e-202
Cdcp1	3.64179e-206	0.340321	0.328	0.022	7.21256e-202
Dhx15	2.38693e-206	0.350587	0.429	0.082	4.72731e-202
Coro2a	1.98786e-206	0.311972	0.301	0.008	3.93695e-202
Samm50	1.87067e-206	0.370618	0.53	0.158	3.70486e-202
Churc1	1.14987e-206	0.353545	0.528	0.144	2.27733e-202
Gm16286	1.13911e-206	0.37656	0.561	0.175	2.25602e-202
Thoc7	1.08963e-206	0.351492	0.538	0.15	2.15801e-202
Scand1	7.82021e-207	0.416124	0.808	0.394	1.54879e-202
Thoc2	7.22086e-207	0.352006	0.361	0.04	1.43009e-202
Hpn	3.83988e-207	0.393217	0.531	0.156	7.60488e-203
Ndrg1	3.10688e-207	0.521645	0.47	0.117	6.15318e-203
Hadhb	3.09956e-207	0.346	0.402	0.065	6.13867e-203
Fam133b	1.83916e-207	0.361831	0.423	0.077	3.64245e-203
Anapc11	1.75518e-207	0.363085	0.533	0.148	3.47613e-203
Sugt1	1.71422e-207	0.348674	0.518	0.137	3.39501e-203
Atp8b1	1.62652e-207	0.346884	0.395	0.06	3.22133e-203
Tnfaip3	1.44674e-207	0.530514	0.331	0.024	2.86527e-203
Apobec3	1.23869e-207	0.357082	0.384	0.052	2.45322e-203
Net1	9.94299e-208	0.410415	0.374	0.048	1.96921e-203
Plk3	6.53765e-208	0.422235	0.388	0.055	1.29478e-203
Klk1b5	5.85909e-208	-0.363375	0.005	0.224	1.16039e-203
Lsm6	3.49441e-208	0.379152	0.598	0.202	6.92069e-204
Arf3	3.22354e-208	0.390948	0.469	0.109	6.38422e-204
Atp13a3	2.54495e-208	0.394692	0.404	0.066	5.04028e-204
Txnl4a	1.31552e-208	0.374467	0.544	0.155	2.6054e-204
Phf3	9.92824e-209	0.368538	0.4	0.062	1.96629e-204
Tor1aip2	5.99626e-209	0.324953	0.429	0.077	1.18756e-204
Ufc1	5.2916e-209	0.424516	0.669	0.271	1.048e-204
Rpl38	4.05518e-209	0.40844	0.989	0.827	8.03128e-205
Mllt10	3.28603e-209	0.341339	0.374	0.047	6.50798e-205
Dync1i2	1.60297e-209	0.361831	0.409	0.068	3.17468e-205
Psmc5	1.52946e-209	0.369994	0.517	0.139	3.02909e-205
Spop	1.50222e-209	0.367164	0.464	0.106	2.97514e-205
Pip5k1a	8.05258e-210	0.366685	0.375	0.047	1.59481e-205
Prkca	6.74731e-210	0.33805	0.33	0.02	1.3363e-205
Mrps24	6.52116e-210	0.423933	0.754	0.345	1.29152e-205
Rap1a	6.09697e-210	0.363208	0.542	0.164	1.20751e-205
Matr3	5.42433e-210	0.372341	0.454	0.096	1.07429e-205
Gclc	4.80386e-210	0.396631	0.384	0.051	9.51404e-206
Crim1	3.22678e-210	0.320803	0.313	0.011	6.39063e-206
Mcee	2.36178e-210	0.355694	0.498	0.126	4.67751e-206
Thbs1	2.31535e-210	0.667923	0.58	0.175	4.58555e-206
Arhgdig	1.97787e-210	-0.617314	0.067	0.343	3.91717e-206
Ddr1	1.89971e-210	0.347939	0.389	0.055	3.76238e-206
Safb2	7.08304e-211	0.339175	0.407	0.062	1.4028e-206
Copz1	6.86003e-211	0.372741	0.57	0.177	1.35863e-206
Elof1	6.8059e-211	0.374667	0.6	0.201	1.34791e-206
Dnajc8	6.58611e-211	0.371863	0.467	0.103	1.30438e-206
Wac	4.98556e-211	0.366425	0.415	0.071	9.87391e-207
Mast4	4.83904e-211	0.442763	0.348	0.03	9.58373e-207
Mff	4.47069e-211	0.364632	0.48	0.114	8.8542e-207
Llgl2	2.33303e-211	0.342082	0.376	0.046	4.62057e-207
Dnajc7	1.76494e-211	0.346703	0.485	0.113	3.49546e-207
Arhgef16	1.13774e-211	0.344393	0.389	0.057	2.2533e-207
Mrpl17	1.13513e-211	0.402133	0.633	0.223	2.24813e-207
Ppp3ca	1.0995e-211	0.412864	0.508	0.133	2.17757e-207
Prkcdbp	9.48337e-212	0.377868	0.355	0.033	1.87818e-207
Uchl3	9.04497e-212	0.377307	0.435	0.086	1.79136e-207
Sertad2	6.64235e-212	0.374868	0.376	0.045	1.31552e-207
Mecom	6.17256e-212	0.344614	0.373	0.042	1.22248e-207
Smu1	6.12975e-212	0.351882	0.413	0.068	1.214e-207
Ttc14	5.24925e-212	0.359372	0.39	0.053	1.03961e-207
Mob1a	2.68782e-212	0.333973	0.375	0.045	5.32323e-208
Xbp1	2.55201e-212	0.449095	0.841	0.43	5.05425e-208
Papola	2.11899e-212	0.385121	0.53	0.15	4.19667e-208
Kdm5a	1.96071e-212	0.354024	0.391	0.054	3.88318e-208
Jtb	1.80665e-212	0.40083	0.632	0.231	3.57806e-208
Phyh	1.60305e-212	0.380684	0.411	0.068	3.17484e-208
Rps26-ps1	1.28822e-212	0.427311	0.622	0.218	2.55131e-208
Rad23b	1.2619e-212	0.369031	0.481	0.113	2.49919e-208
Fam129b	1.24903e-212	0.349831	0.375	0.045	2.4737e-208
Ddx17	1.24487e-212	0.377541	0.463	0.098	2.46547e-208
Clic6	1.23046e-212	0.339979	0.367	0.039	2.43692e-208
Lrrc59	9.26092e-213	0.412104	0.568	0.185	1.83413e-208
Elovl1	7.83218e-213	0.358483	0.425	0.076	1.55116e-208
Stt3b	6.48213e-213	0.385029	0.495	0.122	1.28379e-208
Anapc5	3.3476e-213	0.396394	0.539	0.15	6.62992e-209
Mrpl42	2.66525e-213	0.394876	0.608	0.21	5.27852e-209
Bcl2l1	2.58358e-213	0.360534	0.394	0.056	5.11678e-209
Taf6l	2.58284e-213	0.366235	0.463	0.099	5.11531e-209
Tm2d1	2.04806e-213	0.384388	0.486	0.12	4.05618e-209
Gabrp	1.33805e-213	0.423317	0.308	0.007	2.65e-209
Mrpl32	1.0025e-213	0.354477	0.48	0.109	1.98544e-209
Sphk1	7.34772e-214	0.414071	0.373	0.045	1.45522e-209
Pkp4	6.53384e-214	0.34475	0.386	0.049	1.29403e-209
Snhg18	6.04321e-214	0.436613	0.593	0.201	1.19686e-209
Tapbp	4.24786e-214	0.383861	0.46	0.097	8.41288e-210
Itgav	2.97869e-214	0.453541	0.39	0.052	5.89929e-210
Slc45a3	2.45999e-214	0.350072	0.307	0.006	4.87201e-210
Zmiz1	2.34747e-214	0.342676	0.378	0.045	4.64916e-210
Rbm17	2.03087e-214	0.35426	0.472	0.103	4.02214e-210
Dap3	1.79539e-214	0.358439	0.408	0.063	3.55576e-210
Lgr4	1.51842e-214	0.38228	0.379	0.045	3.00723e-210
Setd5	1.3776e-214	0.402543	0.45	0.09	2.72833e-210
Tnks2	1.04006e-214	0.367954	0.42	0.068	2.05983e-210
Mydgf	9.24884e-215	0.447079	0.677	0.282	1.83173e-210
Lzts2	6.17939e-215	0.344714	0.41	0.063	1.22383e-210
Rpp21	6.0439e-215	0.382127	0.62	0.207	1.19699e-210
Clcn4	5.69159e-215	0.346564	0.377	0.046	1.12722e-210
Ube2j2	4.71506e-215	0.37123	0.483	0.112	9.33818e-211
Cacybp	4.36061e-215	0.387746	0.456	0.094	8.63619e-211
Nfat5	4.0262e-215	0.385939	0.389	0.051	7.97388e-211
Grpel1	3.7309e-215	0.39281	0.593	0.193	7.38906e-211
Rtcb	3.6853e-215	0.385457	0.644	0.228	7.29874e-211
Emc10	3.27123e-215	0.390304	0.628	0.223	6.47866e-211
Itpkc	3.16596e-215	0.503159	0.414	0.065	6.27019e-211
Eif2a	2.86553e-215	0.358146	0.451	0.089	5.67518e-211
Ern2	2.69094e-215	0.375362	0.312	0.007	5.32941e-211
Msi2	2.37221e-215	0.369776	0.401	0.059	4.69817e-211
Bcas2	2.31626e-215	0.385234	0.61	0.202	4.58735e-211
Lsm2	2.23991e-215	0.38265	0.482	0.112	4.43614e-211
Ssbp4	1.92584e-215	0.337484	0.417	0.066	3.81412e-211
Ly6d	1.85804e-215	1.02755	0.329	0.017	3.67985e-211
Txndc15	1.40577e-215	0.354558	0.435	0.079	2.78412e-211
Mfsd4	1.34912e-215	0.346238	0.335	0.019	2.67193e-211
Pgap2	8.97687e-216	0.360117	0.384	0.048	1.77787e-211
Amy2a3	8.74082e-216	-0.398166	0.007	0.237	1.73112e-211
Hadha	5.33521e-216	0.352958	0.446	0.087	1.05664e-211
Pa2g4	5.30131e-216	0.420782	0.598	0.199	1.04992e-211
Syngr1	5.10942e-216	0.359063	0.389	0.05	1.01192e-211
Tnk2	4.71553e-216	0.348667	0.34	0.022	9.33912e-212
Aph1a	3.83742e-216	0.363476	0.442	0.084	7.60001e-212
Far1	3.80628e-216	0.383409	0.363	0.036	7.53833e-212
Nfia	1.79723e-216	0.423568	0.462	0.096	3.55941e-212
Vapb	1.62331e-216	0.366412	0.473	0.106	3.21497e-212
Ccar1	1.30368e-216	0.353745	0.39	0.05	2.58195e-212
Tsg101	1.1618e-216	0.37304	0.481	0.11	2.30095e-212
Pak1ip1	1.1225e-216	0.375751	0.438	0.083	2.2231e-212
Mmp7	8.74444e-217	0.936957	0.359	0.033	1.73184e-212
Celf1	7.64475e-217	0.356933	0.44	0.082	1.51404e-212
Arl5b	7.38875e-217	0.387657	0.392	0.051	1.46334e-212
C77080	6.7493e-217	0.359174	0.385	0.049	1.3367e-212
Hdac3	6.1681e-217	0.353134	0.408	0.061	1.22159e-212
Kdm5b	4.00564e-217	0.367127	0.378	0.043	7.93317e-213
Cbx1	3.1627e-217	0.374109	0.467	0.099	6.26373e-213
Atp6ap2	2.55743e-217	0.394022	0.461	0.099	5.06499e-213
Rrbp1	2.53591e-217	0.428257	0.879	0.511	5.02238e-213
Pld1	2.32201e-217	0.363708	0.37	0.037	4.59874e-213
Tbcb	1.5157e-217	0.383869	0.524	0.136	3.00184e-213
Psmc3	8.0525e-218	0.400805	0.611	0.202	1.5948e-213
Ei24	7.08388e-218	0.36654	0.44	0.083	1.40296e-213
Lrp10	6.28736e-218	0.380204	0.46	0.096	1.24521e-213
Cidea	5.75916e-218	0.377524	0.326	0.013	1.1406e-213
Gde1	5.13072e-218	0.432853	0.473	0.109	1.01614e-213
Wapl	4.35354e-218	0.375978	0.444	0.084	8.62218e-214
Snx5	4.22706e-218	0.389396	0.475	0.105	8.37169e-214
Rala	4.1473e-218	0.394948	0.564	0.163	8.21372e-214
Dag1	3.17966e-218	0.362533	0.451	0.084	6.29731e-214
Sprr2a3	2.62985e-218	0.770695	0.311	0.005	5.20841e-214
Fbxl5	2.42827e-218	0.379947	0.393	0.053	4.80919e-214
Syf2	2.33289e-218	0.37315	0.525	0.14	4.62028e-214
Baz1a	6.92811e-219	0.385815	0.375	0.039	1.37211e-214
Rnf128	6.56456e-219	0.367443	0.44	0.083	1.30011e-214
Pfkl	4.69217e-219	0.35599	0.381	0.044	9.29285e-215
Dhx32	4.66602e-219	0.34551	0.389	0.049	9.24105e-215
Npm3	3.93285e-219	0.387128	0.557	0.159	7.78901e-215
Nbeal1	2.20394e-219	0.369383	0.362	0.034	4.3649e-215
Farsb	2.06995e-219	0.374572	0.424	0.072	4.09954e-215
Stk40	1.74602e-219	0.375565	0.433	0.073	3.45799e-215
Psmd1	9.08588e-220	0.380143	0.44	0.081	1.79946e-215
Chchd3	8.03748e-220	0.368822	0.49	0.114	1.59182e-215
2019-09-07	5.14136e-220	0.365856	0.44	0.079	1.01825e-215
Lamtor1	5.1077e-220	0.3856	0.495	0.118	1.01158e-215
Txndc5	4.19351e-220	0.399512	0.482	0.11	8.30524e-216
Trappc2l	3.82528e-220	0.361885	0.544	0.147	7.57597e-216
Gcat	3.75246e-220	-0.730748	0.188	0.492	7.43174e-216
Calu	3.05106e-220	0.368521	0.426	0.071	6.04262e-216
Utp11l	1.84657e-220	0.348122	0.441	0.079	3.65714e-216
Thrap3	1.69632e-220	0.36412	0.433	0.073	3.35956e-216
Stub1	1.56126e-220	0.414356	0.622	0.216	3.09207e-216
Psmb10	1.3247e-220	-0.93199	0.383	0.626	2.62358e-216
Mrps36	8.96087e-221	0.357388	0.49	0.11	1.7747e-216
Prkcsh	6.65075e-221	0.367163	0.515	0.123	1.31718e-216
Usmg5	6.14937e-221	0.457792	0.81	0.371	1.21788e-216
Selt	5.3187e-221	0.375857	0.509	0.125	1.05337e-216
Tjp1	4.53641e-221	0.377549	0.381	0.044	8.98435e-217
Tmem33	4.50062e-221	0.370595	0.46	0.093	8.91348e-217
Cmas	3.46076e-221	0.374671	0.422	0.07	6.85404e-217
Ttc3	3.44447e-221	0.381508	0.417	0.063	6.82178e-217
Arfgef1	2.98159e-221	0.371411	0.414	0.064	5.90505e-217
Ckb	2.68711e-221	0.545914	0.381	0.043	5.32183e-217
Pin4	1.90035e-221	0.365226	0.555	0.151	3.76365e-217
Pole4	1.47754e-221	0.375278	0.479	0.105	2.92626e-217
0610012G03Rik	1.44481e-221	0.410183	0.599	0.194	2.86145e-217
Commd2	1.19156e-221	0.365166	0.457	0.089	2.35989e-217
Rsl1d1	1.04847e-221	0.389103	0.489	0.114	2.07649e-217
Tnrc6b	8.87524e-222	0.378966	0.379	0.042	1.75774e-217
Irf6	8.23447e-222	0.385859	0.42	0.066	1.63084e-217
Ehd4	7.11842e-222	0.358278	0.349	0.023	1.4098e-217
Fkbp3	6.03043e-222	0.383229	0.515	0.125	1.19433e-217
Etl4	5.41655e-222	0.353492	0.365	0.033	1.07275e-217
Fam46a	1.95685e-222	0.405786	0.371	0.035	3.87554e-218
Meg3	1.94818e-222	1.14367	0.348	0.024	3.85837e-218
Glg1	1.7104e-222	0.372423	0.387	0.046	3.38745e-218
Maea	1.11375e-222	0.352329	0.437	0.075	2.20578e-218
Map1lc3a	9.16792e-223	0.443866	0.648	0.242	1.81571e-218
Grasp	8.08057e-223	0.41785	0.384	0.042	1.60036e-218
Acsl5	6.5281e-223	0.378497	0.411	0.061	1.29289e-218
Itgb4	5.96253e-223	0.43613	0.445	0.082	1.18088e-218
Cdkn2b	4.70875e-223	0.442692	0.365	0.031	9.32567e-219
Cep170b	3.36949e-223	0.443606	0.447	0.081	6.67328e-219
Mrps6	3.21516e-223	0.374156	0.402	0.055	6.36763e-219
Tuft1	3.03972e-223	0.412187	0.411	0.057	6.02017e-219
Gstt1	3.02213e-223	0.450168	0.44	0.083	5.98533e-219
Gtpbp4	2.4983e-223	0.362902	0.43	0.069	4.94788e-219
Cgnl1	1.43908e-223	0.366368	0.381	0.042	2.85009e-219
Timm17a	8.47387e-224	0.378258	0.52	0.129	1.67825e-219
Usp9x	7.84817e-224	0.392269	0.429	0.072	1.55433e-219
Ube2e1	6.34002e-224	0.40095	0.517	0.129	1.25564e-219
Cops7a	5.54546e-224	0.375847	0.458	0.091	1.09828e-219
Arih1	3.39092e-224	0.393719	0.416	0.061	6.71571e-220
Grb7	3.31339e-224	0.348957	0.374	0.035	6.56217e-220
Csnk2b	2.74462e-224	0.391841	0.565	0.16	5.43571e-220
Fam162a	1.69707e-224	0.38832	0.536	0.14	3.36106e-220
Btc	9.91751e-225	0.353785	0.343	0.019	1.96416e-220
Rbm5	8.68707e-225	0.370769	0.396	0.049	1.72047e-220
Hmgcs1	8.61733e-225	0.457051	0.365	0.031	1.70666e-220
Cd151	6.81338e-225	0.406367	0.481	0.103	1.34939e-220
Tmpo	6.3234e-225	0.378541	0.417	0.061	1.25235e-220
Egr2	3.81822e-225	0.520761	0.452	0.085	7.56198e-221
Polr2h	3.5468e-225	0.377475	0.475	0.097	7.02444e-221
Fam83e	3.50958e-225	0.34222	0.328	0.01	6.95073e-221
Maged1	2.78887e-225	0.456275	0.527	0.143	5.52335e-221
Brd4	1.72282e-225	0.387959	0.459	0.085	3.41205e-221
Cmtm8	1.65249e-225	0.404644	0.489	0.109	3.27277e-221
1110001J03Rik	1.60328e-225	0.402347	0.541	0.147	3.17529e-221
Ntan1	1.24215e-225	0.394034	0.456	0.088	2.46007e-221
Por	8.64523e-226	0.39892	0.449	0.082	1.71219e-221
Sdhb	7.8355e-226	0.436651	0.688	0.273	1.55182e-221
Clcf1	6.00218e-226	0.602416	0.362	0.029	1.18873e-221
Sema3c	5.32987e-226	0.408839	0.393	0.046	1.05558e-221
Mkln1	5.23199e-226	0.36803	0.414	0.06	1.0362e-221
Tmem11	2.04121e-226	0.38337	0.508	0.123	4.04261e-222
Zc3h12a	1.04217e-226	0.411617	0.375	0.037	2.06401e-222
Ythdf2	9.17509e-227	0.384872	0.445	0.077	1.81713e-222
Slc26a2	7.73755e-227	0.494588	0.355	0.024	1.53242e-222
Cyp51	7.38633e-227	0.395061	0.347	0.02	1.46286e-222
Ebna1bp2	6.22546e-227	0.391361	0.476	0.1	1.23295e-222
Cyb561	5.482e-227	0.383415	0.456	0.086	1.08571e-222
Guk1	4.71956e-227	0.440581	0.644	0.232	9.34709e-223
Cab39	2.73811e-227	0.387188	0.447	0.08	5.42282e-223
Trim16	2.59288e-227	0.388368	0.377	0.036	5.13519e-223
Pmvk	1.99178e-227	0.396641	0.369	0.032	3.94472e-223
Pgam1	1.98987e-227	0.394393	0.508	0.119	3.94094e-223
Emc7	1.55931e-227	0.397818	0.538	0.15	3.08822e-223
Adgrl2	1.00657e-227	0.367629	0.34	0.016	1.99351e-223
Qsox1	9.19632e-228	0.476571	0.655	0.252	1.82133e-223
Rps6ka1	9.15394e-228	0.348813	0.385	0.04	1.81294e-223
Plekhb2	8.67147e-228	0.341636	0.352	0.021	1.71738e-223
Eif2s1	8.56999e-228	0.377097	0.479	0.1	1.69729e-223
Knop1	6.62153e-228	0.378821	0.434	0.07	1.31139e-223
Syncrip	6.06288e-228	0.381672	0.443	0.075	1.20075e-223
Ccni	4.60466e-228	0.373144	0.44	0.073	9.11954e-224
Hes1	3.354e-228	0.617657	0.601	0.184	6.64259e-224
Vps29	3.04832e-228	0.389763	0.497	0.111	6.03719e-224
Cops5	2.80634e-228	0.385957	0.452	0.083	5.55795e-224
Cers2	2.58223e-228	0.37812	0.439	0.074	5.11411e-224
Actr2	2.39827e-228	0.417633	0.446	0.08	4.74978e-224
Pnp	1.94345e-228	0.392013	0.415	0.059	3.849e-224
Sde2	1.84663e-228	0.378424	0.433	0.07	3.65724e-224
Rassf7	1.83875e-228	0.356068	0.386	0.042	3.64164e-224
Cisd2	1.73405e-228	0.379419	0.51	0.122	3.43429e-224
mt-Nd3	1.68674e-228	0.510909	0.659	0.238	3.34058e-224
Pdlim7	1.6592e-228	0.480166	0.403	0.05	3.28605e-224
Aimp1	1.41899e-228	0.392045	0.598	0.177	2.81031e-224
Mrpl12	7.33262e-229	0.432529	0.633	0.211	1.45223e-224
Arhgef5	5.43806e-229	0.385276	0.396	0.046	1.07701e-224
Traf4	3.46876e-229	0.403928	0.431	0.067	6.86988e-225
Kras	3.10541e-229	0.428634	0.44	0.073	6.15026e-225
Srp72	2.53574e-229	0.411654	0.516	0.129	5.02203e-225
Tmem51	1.71981e-229	0.370746	0.386	0.041	3.40608e-225
Apoa1bp	1.47457e-229	0.394347	0.576	0.165	2.92038e-225
Ap2s1	1.32923e-229	0.3992	0.619	0.2	2.63254e-225
Gcnt2	1.24885e-229	0.410791	0.348	0.018	2.47335e-225
Trappc4	1.20948e-229	0.392687	0.489	0.105	2.39537e-225
Coro1b	1.19734e-229	0.38762	0.488	0.102	2.37133e-225
Ube2h	1.1696e-229	0.382508	0.418	0.059	2.31639e-225
Slc50a1	7.85118e-230	0.412331	0.507	0.121	1.55493e-225
Aig1	4.61854e-230	0.404332	0.479	0.102	9.14702e-226
St3gal6	2.49395e-230	0.364486	0.334	0.01	4.93926e-226
Gcc2	1.51507e-230	0.390576	0.389	0.042	3.00059e-226
Uba2	1.22928e-230	0.375832	0.397	0.047	2.4346e-226
Emp3	9.78794e-231	0.428169	0.361	0.024	1.9385e-226
Hp1bp3	6.80066e-231	0.387084	0.427	0.065	1.34687e-226
Mettl9	3.45655e-231	0.399745	0.51	0.122	6.84569e-227
Upp1	2.38e-231	0.408048	0.376	0.033	4.7136e-227
Gstm5	1.76681e-231	0.473351	0.522	0.131	3.49916e-227
Rbm7	1.19151e-231	0.365075	0.461	0.083	2.35978e-227
Pim1	1.00354e-231	0.567549	0.386	0.04	1.98751e-227
Atg101	4.98881e-232	0.409152	0.469	0.092	9.88033e-228
Polr2c	4.53772e-232	0.387216	0.488	0.105	8.98695e-228
Frrs1	4.46828e-232	0.361686	0.379	0.035	8.84942e-228
Llph	3.05739e-232	0.393102	0.678	0.231	6.05517e-228
Fdps	2.67546e-232	0.527873	0.419	0.062	5.29876e-228
Sf3b5	2.1545e-232	0.408214	0.669	0.234	4.26698e-228
Glrx5	1.84517e-232	0.412757	0.531	0.135	3.65436e-228
Ctsz	1.60395e-232	0.41496	0.541	0.141	3.17662e-228
Luzp1	1.27856e-232	0.38013	0.395	0.044	2.5322e-228
Sqrdl	1.0954e-232	0.363717	0.382	0.037	2.16944e-228
Emp2	8.72212e-233	0.43285	0.396	0.046	1.72742e-228
Dazap1	6.22408e-233	0.373055	0.461	0.084	1.23268e-228
Parm1	5.90533e-233	0.413843	0.439	0.071	1.16955e-228
Sbno1	5.4941e-233	0.382846	0.421	0.058	1.08811e-228
Fam173a	4.84457e-233	0.402328	0.624	0.199	9.59467e-229
Cd82	4.78334e-233	0.398768	0.507	0.117	9.4734e-229
Mlph	2.84869e-233	0.377727	0.362	0.024	5.64183e-229
Fam104a	1.95412e-233	0.405774	0.618	0.19	3.87013e-229
Rnf181	1.59318e-233	0.389326	0.457	0.082	3.15528e-229
Gclm	1.53797e-233	0.416574	0.461	0.088	3.04594e-229
Pbxip1	1.41177e-233	0.388572	0.402	0.048	2.796e-229
Tmem258	9.21888e-234	0.501543	0.772	0.342	1.8258e-229
Ccser2	8.63612e-234	0.396395	0.403	0.049	1.71038e-229
Tbl1x	8.29553e-234	0.380784	0.433	0.064	1.64293e-229
Huwe1	6.86567e-234	0.390867	0.414	0.055	1.35975e-229
8430408G22Rik	6.16392e-234	1.15951	0.37	0.03	1.22077e-229
Nipsnap3b	5.03833e-234	0.366636	0.418	0.057	9.97842e-230
Arid5a	4.57777e-234	0.460809	0.469	0.087	9.06627e-230
Dnajc10	4.32651e-234	0.40993	0.405	0.05	8.56865e-230
Hnrnpa0	3.23256e-234	0.489845	0.514	0.123	6.40208e-230
Nudt19	2.98137e-234	0.421437	0.477	0.097	5.90461e-230
C1d	2.66689e-234	0.385133	0.502	0.109	5.28178e-230
Ubap2l	2.4857e-234	0.392506	0.43	0.063	4.92292e-230
Add1	2.12305e-234	0.368075	0.403	0.046	4.20471e-230
Pir	1.30291e-234	0.374569	0.358	0.021	2.58041e-230
Reg3a	1.19391e-234	-2.05555	0.145	0.457	2.36454e-230
2700094K13Rik	1.18434e-234	0.419897	0.521	0.121	2.34559e-230
Mat2b	1.00771e-234	0.380378	0.475	0.094	1.99577e-230
Glmp	8.96262e-235	0.397259	0.545	0.139	1.77505e-230
Slbp	8.42414e-235	0.385759	0.419	0.057	1.6684e-230
Mrpl18	7.88205e-235	0.406138	0.516	0.124	1.56104e-230
Pcdh1	7.23378e-235	0.387885	0.369	0.026	1.43265e-230
Baiap2l1	7.20321e-235	0.42873	0.42	0.059	1.42659e-230
Plekha6	6.81604e-235	0.379591	0.375	0.03	1.34992e-230
Arc	6.20386e-235	0.564272	0.38	0.033	1.22867e-230
Strap	4.25014e-235	0.404199	0.511	0.116	8.4174e-231
Cpd	4.04145e-235	0.416567	0.402	0.048	8.00409e-231
Cdk2ap2	3.32516e-235	0.45552	0.619	0.204	6.58548e-231
Arid1a	2.50146e-235	0.393452	0.465	0.082	4.95414e-231
Ano1	2.49304e-235	0.418056	0.414	0.053	4.93746e-231
Nipbl	2.35058e-235	0.379948	0.402	0.046	4.65532e-231
Ube2k	2.29484e-235	0.420847	0.534	0.138	4.54493e-231
Camk2n1	1.47013e-235	0.519267	0.463	0.089	2.91159e-231
Slc25a51	1.25789e-235	0.386285	0.48	0.097	2.49124e-231
Wsb1	9.84124e-236	0.458298	0.461	0.081	1.94906e-231
Psmb7	7.441e-236	0.437754	0.608	0.185	1.47369e-231
Myrf	6.8167e-236	0.371104	0.381	0.032	1.35005e-231
Wdr61	4.33008e-236	0.386092	0.491	0.102	8.57573e-232
Lgals9	3.70404e-236	0.415915	0.46	0.08	7.33586e-232
Shf	2.49715e-236	0.37719	0.339	0.009	4.94561e-232
C1galt1	2.2062e-236	0.399951	0.383	0.035	4.36938e-232
Chmp3	1.75279e-236	0.384209	0.477	0.094	3.4714e-232
Pla2g4a	1.74705e-236	0.374953	0.344	0.012	3.46002e-232
Parva	1.45946e-236	0.392704	0.433	0.064	2.89045e-232
Etfa	1.05647e-236	0.412664	0.534	0.134	2.09234e-232
Ythdc1	1.0442e-236	0.412587	0.495	0.103	2.06804e-232
Eps8l3	9.68455e-237	0.386373	0.332	0.006	1.91803e-232
Fam103a1	9.44465e-237	0.403781	0.505	0.111	1.87051e-232
Dnajb9	8.81154e-237	0.489621	0.528	0.134	1.74512e-232
Psmd2	8.27739e-237	0.395057	0.449	0.074	1.63934e-232
Ndufs3	7.47839e-237	0.427947	0.673	0.244	1.48109e-232
Raph1	7.35182e-237	0.417986	0.389	0.039	1.45603e-232
S100a14	6.6426e-237	0.455449	0.346	0.012	1.31557e-232
Polr2e	6.43019e-237	0.443253	0.66	0.239	1.2735e-232
Galnt12	6.31454e-237	0.364492	0.348	0.014	1.25059e-232
Crebbp	3.39908e-237	0.374212	0.398	0.043	6.73188e-233
Mpzl3	3.32119e-237	0.397706	0.381	0.033	6.57761e-233
Cmip	2.87517e-237	0.416021	0.464	0.086	5.69428e-233
Fnbp1l	2.52476e-237	0.38542	0.43	0.062	5.00029e-233
Snw1	1.96139e-237	0.391874	0.467	0.085	3.88452e-233
Irf2bpl	1.88088e-237	0.451358	0.421	0.057	3.72507e-233
Grn	1.40748e-237	0.414465	0.546	0.143	2.78751e-233
Gss	1.26073e-237	0.381777	0.408	0.047	2.49688e-233
Spint1	1.1163e-237	0.420968	0.542	0.135	2.21083e-233
Nhp2	6.65852e-238	0.447006	0.644	0.208	1.31872e-233
Rock1	4.36094e-238	0.409939	0.431	0.063	8.63684e-234
Il1rn	3.8953e-238	0.900892	0.385	0.037	7.71463e-234
Cggbp1	3.52844e-238	0.398858	0.512	0.11	6.98807e-234
Ndufa3	3.18666e-238	0.470319	0.73	0.289	6.31119e-234
Jak1	2.94732e-238	0.39826	0.47	0.085	5.83716e-234
Prss3	2.40653e-238	-1.44245	0.042	0.332	4.76614e-234
Klf11	2.08102e-238	0.399401	0.408	0.049	4.12147e-234
Tjp3	1.48038e-238	0.388522	0.404	0.045	2.93189e-234
Zfp622	1.02069e-238	0.399105	0.526	0.122	2.02147e-234
Slc25a25	7.90604e-239	0.443173	0.432	0.062	1.56579e-234
Ggnbp2	6.3917e-239	0.411968	0.517	0.117	1.26588e-234
Supt4a	3.55937e-239	0.405498	0.62	0.185	7.04933e-235
Lrrc58	2.95685e-239	0.418577	0.496	0.104	5.85604e-235
Mxd4	1.68949e-239	0.42305	0.516	0.119	3.34603e-235
Glud1	1.20358e-239	0.432375	0.569	0.157	2.38369e-235
Gm20186	1.14871e-239	0.683147	0.388	0.037	2.27503e-235
Plin3	8.90883e-240	0.406212	0.485	0.099	1.76439e-235
Nucb1	8.37169e-240	0.435675	0.524	0.13	1.65801e-235
Arpp19	5.05231e-240	0.428542	0.827	0.36	1.00061e-235
Nisch	3.44113e-240	0.428406	0.499	0.102	6.81515e-236
Slirp	2.44017e-240	0.423762	0.624	0.185	4.83276e-236
Cdv3	2.08491e-240	0.4654	0.572	0.163	4.12916e-236
Tm2d2	1.95567e-240	0.41435	0.537	0.136	3.8732e-236
Immt	1.46819e-240	0.381033	0.46	0.079	2.90775e-236
Chd3	1.44184e-240	0.406453	0.432	0.058	2.85555e-236
Cycs	1.27974e-240	0.46433	0.581	0.171	2.53453e-236
Pfdn1	1.20379e-240	0.448372	0.661	0.22	2.3841e-236
Rnf7	9.58157e-241	0.426567	0.622	0.195	1.89763e-236
Acadm	8.76842e-241	0.390047	0.434	0.064	1.73658e-236
Mknk2	5.91574e-241	0.420336	0.42	0.052	1.17161e-236
Akr7a5	4.46973e-241	0.432671	0.576	0.161	8.8523e-237
Ndufb10	4.02537e-241	0.454464	0.773	0.34	7.97224e-237
Ptges3	3.67294e-241	0.423399	0.611	0.178	7.27426e-237
Sumo3	3.22287e-241	0.42068	0.526	0.127	6.3829e-237
Sh3yl1	2.37068e-241	0.391931	0.432	0.06	4.69514e-237
Fam120a	2.11348e-241	0.394056	0.438	0.065	4.18574e-237
Scmh1	1.50606e-241	0.365727	0.395	0.036	2.98275e-237
Cirbp	1.18393e-241	0.437492	0.515	0.117	2.34478e-237
Zfp131	1.17079e-241	0.425928	0.433	0.062	2.31874e-237
Tcea3	1.06498e-241	0.488244	0.58	0.174	2.10919e-237
Tmem9b	9.48067e-242	0.401852	0.447	0.071	1.87765e-237
Basp1	9.30018e-242	0.616726	0.37	0.023	1.8419e-237
Plek2	6.49724e-242	0.412811	0.375	0.027	1.28678e-237
Mrps18a	5.69131e-242	0.413538	0.582	0.167	1.12716e-237
Uba1	4.9612e-242	0.385959	0.491	0.098	9.82566e-238
Pdcl3	4.38227e-242	0.411198	0.507	0.113	8.67908e-238
Plekhj1	3.42468e-242	0.392716	0.515	0.112	6.78257e-238
Tuba4a	3.31404e-242	0.490712	0.591	0.181	6.56346e-238
Mtch2	2.72671e-242	0.407992	0.553	0.142	5.40025e-238
Tvp23b	1.7252e-242	0.400319	0.465	0.083	3.41675e-238
Naa38	6.11627e-243	0.422952	0.623	0.191	1.21133e-238
D8Ertd738e	6.10646e-243	0.457336	0.834	0.389	1.20938e-238
Lman2	5.39881e-243	0.41851	0.607	0.189	1.06923e-238
Crk	4.24589e-243	0.41109	0.446	0.069	8.40898e-239
Pttg1ip	2.8091e-243	0.421183	0.478	0.092	5.56342e-239
Fam63a	2.39928e-243	0.397387	0.445	0.068	4.75178e-239
Mrps14	2.37527e-243	0.431821	0.705	0.261	4.70422e-239
Ddrgk1	1.9712e-243	0.435522	0.645	0.219	3.90397e-239
Iffo2	1.54458e-243	0.481981	0.399	0.039	3.05904e-239
Ssu72	1.07577e-243	0.434132	0.623	0.193	2.13057e-239
Atp9a	9.38636e-244	0.423392	0.493	0.103	1.85897e-239
Ostc	9.18714e-244	0.471665	0.603	0.188	1.81951e-239
Cuta	8.21482e-244	0.428016	0.642	0.211	1.62695e-239
1810011O10Rik	7.87001e-244	0.644678	0.526	0.122	1.55866e-239
Reep3	6.54737e-244	0.415128	0.498	0.104	1.29671e-239
Ssrp1	4.29261e-244	0.412967	0.522	0.115	8.50152e-240
Syne2	3.92292e-244	0.402601	0.403	0.039	7.76934e-240
Pum2	3.8727e-244	0.397088	0.453	0.072	7.66989e-240
Cbx3	3.46913e-244	0.468836	0.522	0.116	6.87061e-240
Hspa1b	2.77912e-244	0.510946	0.459	0.073	5.50406e-240
Chmp1a	1.39261e-244	0.400733	0.475	0.088	2.75807e-240
Pak2	9.36921e-245	0.385771	0.456	0.072	1.85557e-240
Pdcd5	7.83109e-245	0.41447	0.659	0.207	1.55095e-240
Ppp4c	7.56728e-245	0.431239	0.585	0.16	1.4987e-240
Ogt	6.56644e-245	0.413834	0.477	0.085	1.30048e-240
Srpk2	6.47527e-245	0.425491	0.415	0.047	1.28243e-240
Wwc1	5.79844e-245	0.438883	0.401	0.04	1.14838e-240
Rtn3	5.66194e-245	0.430562	0.553	0.146	1.12135e-240
Xrn2	4.25027e-245	0.401232	0.456	0.073	8.41767e-241
Gipc1	2.20188e-245	0.406234	0.484	0.094	4.36081e-241
Mea1	2.19441e-245	0.438549	0.578	0.161	4.34603e-241
Ripk4	1.90585e-245	0.395747	0.395	0.035	3.77454e-241
Sec61a1	1.6156e-245	0.456477	0.673	0.243	3.19971e-241
Fam96b	1.37064e-245	0.408696	0.503	0.1	2.71454e-241
Fam177a	8.91467e-246	0.410241	0.412	0.046	1.76555e-241
Ppa2	6.31948e-246	0.411216	0.471	0.085	1.25157e-241
Dync1h1	5.82027e-246	0.403933	0.429	0.056	1.15271e-241
Fam96a	5.5039e-246	0.426063	0.532	0.127	1.09005e-241
Tmem165	5.09133e-246	0.41095	0.425	0.056	1.00834e-241
Arl1	3.35921e-246	0.446553	0.626	0.201	6.65292e-242
Sox4	1.6192e-246	0.626467	0.599	0.156	3.20682e-242
Mkrn1	1.59985e-246	0.379292	0.532	0.117	3.16851e-242
Prmt1	5.38599e-247	0.439145	0.537	0.122	1.06669e-242
Chd1	3.89877e-247	0.398829	0.424	0.051	7.72152e-243
Mpzl1	3.46976e-247	0.396847	0.391	0.03	6.87186e-243
Dynlrb1	3.27653e-247	0.438563	0.713	0.259	6.48917e-243
Eif4e	2.68645e-247	0.428126	0.519	0.113	5.32052e-243
Fam101b	2.36081e-247	0.427679	0.392	0.033	4.67559e-243
Zcrb1	1.38429e-247	0.442291	0.568	0.149	2.74159e-243
Casz1	1.15439e-247	0.406119	0.406	0.039	2.28626e-243
Vcl	9.98467e-248	0.447919	0.418	0.049	1.97746e-243
Agpat2	7.90955e-248	0.411072	0.442	0.064	1.56649e-243
Plet1	2.92434e-248	0.632763	0.375	0.023	5.79166e-244
Arid4b	2.7372e-248	0.417268	0.447	0.064	5.42103e-244
Irf1	1.82895e-248	0.529042	0.42	0.049	3.62223e-244
Sdhc	1.7935e-248	0.422083	0.529	0.12	3.55202e-244
Acadvl	1.3341e-248	0.406242	0.477	0.084	2.64219e-244
Txndc9	1.12124e-248	0.402526	0.562	0.134	2.22061e-244
Snrnp70	9.63096e-249	0.410935	0.522	0.113	1.90741e-244
Yipf4	8.70409e-249	0.417877	0.531	0.123	1.72384e-244
Ndufa9	8.16385e-249	0.437734	0.547	0.134	1.61685e-244
Ninj1	7.57031e-249	0.446967	0.558	0.146	1.4993e-244
Fam114a2	6.33835e-249	0.404902	0.474	0.081	1.25531e-244
Emg1	5.51084e-249	0.425423	0.625	0.185	1.09142e-244
Ppp2r2a	3.45852e-249	0.409603	0.47	0.079	6.8496e-245
Eprs	3.30646e-249	0.428375	0.532	0.125	6.54844e-245
Edn1	2.8917e-249	0.837503	0.4	0.037	5.72701e-245
Snrpg	2.61181e-249	0.440208	0.583	0.143	5.1727e-245
Rnf4	2.32208e-249	0.4125	0.476	0.083	4.59888e-245
Slc39a5	1.59994e-249	-0.445487	0.003	0.257	3.16868e-245
Pamr1	1.33435e-249	0.522764	0.437	0.059	2.64268e-245
Magi1	1.09229e-249	0.405244	0.397	0.032	2.16329e-245
Wnk1	7.55205e-250	0.42936	0.443	0.063	1.49568e-245
Gm10073	2.03957e-250	0.49545	0.783	0.354	4.03936e-246
2019-03-07	1.87597e-250	0.459874	0.446	0.064	3.71537e-246
Porcn	1.72657e-250	0.407125	0.374	0.02	3.41947e-246
Id2	8.41947e-251	0.576029	0.554	0.133	1.66748e-246
Nipal1	5.09354e-251	0.530933	0.374	0.021	1.00878e-246
Nudt21	2.81441e-251	0.408167	0.498	0.092	5.57393e-247
Trmt112	2.38995e-251	0.431909	0.675	0.224	4.7333e-247
B230219D22Rik	1.75025e-251	0.409675	0.438	0.057	3.46637e-247
2810474O19Rik	1.38316e-251	0.443735	0.43	0.052	2.73934e-247
Mafg	1.30716e-251	0.462046	0.448	0.065	2.58884e-247
Pbrm1	1.05209e-251	0.426482	0.5	0.098	2.08366e-247
Pdlim1	5.46123e-252	0.45641	0.54	0.119	1.0816e-247
Kctd10	4.02918e-252	0.392036	0.404	0.037	7.9798e-248
Ahr	2.04212e-252	0.460123	0.387	0.026	4.04442e-248
Lpcat3	1.65761e-252	0.401953	0.441	0.061	3.2829e-248
Ldlr	6.01755e-253	0.463794	0.368	0.016	1.19178e-248
Copa	3.95894e-253	0.420889	0.519	0.11	7.84069e-249
Ahsa1	3.82835e-253	0.425376	0.524	0.114	7.58205e-249
Bax	1.53688e-253	0.489394	0.662	0.193	3.04379e-249
Rnpep	1.42833e-253	0.426593	0.497	0.096	2.82882e-249
Bclaf1	1.05438e-253	0.425307	0.485	0.085	2.0882e-249
Rnd3	4.3872e-254	0.45366	0.423	0.047	8.68886e-250
Auts2	3.56862e-254	0.419013	0.405	0.035	7.06766e-250
Adgrg1	2.86882e-254	0.415517	0.462	0.07	5.6817e-250
Polr2j	1.18789e-254	0.435795	0.623	0.189	2.35262e-250
Clcn3	1.07443e-254	0.457029	0.489	0.086	2.12791e-250
Rab5c	1.05437e-254	0.394308	0.497	0.092	2.08817e-250
Hdlbp	1.01544e-254	0.505535	0.705	0.272	2.01107e-250
Suclg2	9.36266e-255	0.412776	0.497	0.094	1.85427e-250
Alad	8.9175e-255	0.470622	0.611	0.181	1.76611e-250
Cox20	8.40006e-255	0.437916	0.6	0.157	1.66363e-250
Pigt	6.30686e-255	0.426692	0.484	0.088	1.24907e-250
Suclg1	5.7939e-255	0.474235	0.643	0.214	1.14748e-250
Vcp	5.28588e-255	0.488301	0.72	0.274	1.04687e-250
Fnta	4.92451e-255	0.419018	0.484	0.088	9.753e-251
Eif5b	4.69988e-255	0.451342	0.705	0.253	9.30812e-251
Prpf19	2.57735e-255	0.451897	0.573	0.147	5.10444e-251
Crot	2.2851e-255	0.417357	0.401	0.033	4.52564e-251
Idh2	1.51671e-255	0.483939	0.597	0.173	3.00384e-251
Mark2	1.37973e-255	0.413629	0.473	0.079	2.73255e-251
Zc3h15	1.13929e-255	0.447299	0.589	0.159	2.25637e-251
Npepps	1.13362e-255	0.429285	0.442	0.058	2.24514e-251
Elf1	1.06047e-255	0.417958	0.435	0.051	2.10025e-251
Cyth2	8.05763e-256	0.457456	0.502	0.094	1.59581e-251
Hsbp1	5.0338e-256	0.481719	0.751	0.295	9.96945e-252
Ost4	4.87375e-256	0.482421	0.714	0.257	9.65246e-252
Minos1	4.6533e-256	0.523082	0.86	0.436	9.21587e-252
Dusp11	4.03506e-256	0.414945	0.53	0.113	7.99144e-252
Tceb1	3.0862e-256	0.444636	0.663	0.207	6.11221e-252
Atp2a2	2.59688e-256	0.438989	0.474	0.077	5.14312e-252
Flrt3	2.11617e-256	0.496048	0.378	0.019	4.19108e-252
Asph	2.0723e-256	0.408329	0.413	0.037	4.1042e-252
Msmo1	1.06953e-256	0.532022	0.406	0.037	2.11819e-252
Car9	1.03375e-256	0.450881	0.448	0.057	2.04733e-252
Trappc6a	8.24203e-257	0.429633	0.594	0.161	1.63233e-252
Wls	6.37032e-257	0.415552	0.451	0.061	1.26164e-252
Galnt3	5.22621e-257	0.4235	0.423	0.045	1.03505e-252
Cgn	2.68226e-257	0.423764	0.407	0.036	5.31221e-253
Ctbp2	2.63251e-257	0.437204	0.465	0.07	5.21368e-253
Smim15	2.2362e-257	0.408344	0.431	0.05	4.42879e-253
Akr1b3	1.98236e-257	0.437732	0.506	0.101	3.92607e-253
mt-Nd4l	1.93657e-257	0.459208	0.508	0.099	3.83538e-253
Mapk13	1.19873e-257	0.437575	0.529	0.114	2.37409e-253
Frk	4.71689e-258	0.414208	0.434	0.05	9.34181e-254
Gm9493	4.22692e-258	0.482464	0.638	0.195	8.37142e-254
Pkn2	1.23063e-258	0.42148	0.497	0.088	2.43726e-254
Smim22	5.85027e-259	0.475682	0.753	0.273	1.15865e-254
Cckar	5.67977e-259	-0.650191	0.037	0.344	1.12488e-254
Ypel3	4.34728e-259	0.472956	0.561	0.139	8.60979e-255
Trappc6b	2.79289e-259	0.419815	0.501	0.092	5.53132e-255
Hmgb2	2.44965e-259	0.42123	0.479	0.074	4.85154e-255
Ap1s1	2.18485e-259	0.427259	0.512	0.098	4.32709e-255
Ssr2	1.513e-259	0.506088	0.745	0.303	2.99649e-255
Cmc1	8.76528e-260	0.437959	0.531	0.117	1.73596e-255
Map2k2	8.28829e-260	0.473894	0.729	0.281	1.6415e-255
Appbp2	8.02914e-260	0.416673	0.442	0.055	1.59017e-255
Ndufs2	6.30072e-260	0.483243	0.751	0.307	1.24786e-255
Mrpl14	6.14718e-260	0.434641	0.651	0.198	1.21745e-255
Spcs1	3.20293e-260	0.515279	0.837	0.402	6.34339e-256
Hnrnpul2	2.24582e-260	0.420758	0.479	0.08	4.44784e-256
Pum1	2.15799e-260	0.434159	0.462	0.067	4.27389e-256
Efemp1	9.83193e-261	0.446877	0.392	0.024	1.94721e-256
Etfb	6.85631e-261	0.501726	0.754	0.31	1.35789e-256
Ddb1	3.86981e-261	0.45953	0.587	0.156	7.66416e-257
Sltm	2.90682e-261	0.424088	0.477	0.074	5.75696e-257
Ash1l	2.08544e-261	0.428764	0.462	0.066	4.13022e-257
AA986860	1.3823e-261	0.42399	0.387	0.02	2.73764e-257
Nudc	1.27412e-261	0.449712	0.669	0.208	2.5234e-257
Vtn	8.44676e-262	-0.54644	0.008	0.281	1.67288e-257
U2surp	6.18469e-262	0.430353	0.47	0.071	1.22488e-257
Eny2	5.00247e-262	0.486427	0.689	0.239	9.90739e-258
Rbpjl	4.81587e-262	-0.5759	0.007	0.277	9.53783e-258
Tnfaip1	4.25172e-262	0.429045	0.424	0.044	8.42053e-258
Atp5j2	3.62139e-262	0.530966	0.927	0.56	7.17215e-258
Pdia6	3.58039e-262	0.550251	0.798	0.377	7.09097e-258
Adh5	2.81378e-262	0.433599	0.501	0.091	5.5727e-258
Ndufs8	2.38011e-262	0.474438	0.657	0.209	4.71382e-258
Zyx	1.40104e-262	0.512728	0.567	0.127	2.77475e-258
Imp3	9.65978e-263	0.466662	0.67	0.22	1.91312e-258
Cetn3	8.71984e-263	0.433392	0.526	0.109	1.72696e-258
Tc2n	6.76011e-263	0.476329	0.454	0.063	1.33884e-258
Snrpd1	3.32392e-263	0.449729	0.586	0.144	6.58303e-259
Rab9	1.14148e-263	0.423163	0.464	0.069	2.2607e-259
Hpcal1	8.89423e-264	0.442045	0.561	0.133	1.7615e-259
Gng12	3.78947e-264	0.414879	0.474	0.073	7.50504e-260
Eif3g	3.302e-264	0.466412	0.719	0.258	6.53962e-260
Ccnl2	8.54908e-265	0.440295	0.515	0.099	1.69314e-260
Rbm42	7.021e-265	0.458841	0.551	0.123	1.39051e-260
Lmcd1	6.70137e-265	0.7156	0.415	0.035	1.32721e-260
Rela	5.55603e-265	0.495654	0.527	0.105	1.10037e-260
Hspa4	4.70011e-265	0.431057	0.489	0.083	9.30858e-261
Aff4	3.37948e-265	0.468907	0.461	0.065	6.69306e-261
Rtf1	2.34812e-265	0.428023	0.536	0.11	4.65046e-261
Slc4a4	1.17076e-265	0.472382	0.388	0.018	2.3187e-261
B4galt1	8.53087e-266	0.448232	0.421	0.038	1.68954e-261
Copb2	5.7912e-266	0.468045	0.537	0.116	1.14695e-261
Rdh10	4.54828e-266	0.640856	0.432	0.045	9.00786e-262
Nop58	2.75647e-266	0.499055	0.531	0.113	5.4592e-262
Txnrd1	2.47727e-266	0.438062	0.478	0.072	4.90623e-262
Abhd14b	2.07285e-266	0.437475	0.484	0.079	4.10528e-262
Sorbs2	1.40376e-266	0.532469	0.433	0.044	2.78014e-262
Rab18	1.35069e-266	0.463685	0.576	0.146	2.67504e-262
Btf3l4	1.22413e-266	0.436867	0.579	0.144	2.42439e-262
0610007P14Rik	3.6811e-267	0.438178	0.464	0.067	7.29042e-263
Ppa1	3.4566e-267	0.495925	0.534	0.114	6.84579e-263
Psmb3	9.35706e-268	0.508428	0.723	0.259	1.85316e-263
Tbrg1	7.87899e-268	0.466681	0.651	0.192	1.56043e-263
Ppp2r1a	7.36934e-268	0.428008	0.56	0.127	1.4595e-263
Gata6	6.32618e-268	0.444043	0.443	0.052	1.2529e-263
Tm9sf2	4.12924e-268	0.450536	0.516	0.102	8.17795e-264
Mtpn	2.63345e-268	0.465838	0.522	0.104	5.21555e-264
Nucks1	1.26355e-268	0.446963	0.567	0.13	2.50246e-264
Vps4b	1.03134e-268	0.42197	0.478	0.071	2.04257e-264
Atrx	7.01033e-269	0.464488	0.493	0.079	1.3884e-264
Atp5o	6.03395e-269	0.531641	0.876	0.473	1.19502e-264
Mrpl30	3.09898e-269	0.492147	0.783	0.322	6.13752e-265
Il17re	2.61445e-269	0.409253	0.387	0.016	5.17792e-265
Pls3	2.35637e-269	0.439088	0.405	0.027	4.66679e-265
Prkab1	2.24094e-269	0.424113	0.448	0.054	4.43818e-265
Shroom3	2.23516e-269	0.427542	0.408	0.028	4.42673e-265
Gar1	1.9674e-269	0.432219	0.52	0.097	3.89643e-265
Rasa2	1.86032e-269	0.438575	0.419	0.037	3.68436e-265
Rpn2	1.8341e-269	0.520952	0.692	0.248	3.63244e-265
Smarca4	1.19601e-269	0.421599	0.453	0.055	2.36869e-265
Scamp2	1.18063e-269	0.426169	0.471	0.067	2.33824e-265
Sepw1	5.63459e-270	0.519868	0.788	0.334	1.11593e-265
Khdrbs1	3.66478e-270	0.446065	0.49	0.077	7.25809e-266
Sar1b	3.45604e-270	0.434006	0.531	0.11	6.84469e-266
Tspan3	2.8154e-270	0.454217	0.495	0.084	5.5759e-266
Cfap20	2.07737e-270	0.418598	0.51	0.091	4.11424e-266
Tuba1b	1.36932e-270	0.527416	0.556	0.124	2.71193e-266
Ddx39b	1.20654e-270	0.453512	0.578	0.136	2.38955e-266
Ppp1cb	1.17874e-270	0.457247	0.6	0.157	2.3345e-266
Sh3glb1	5.54718e-271	0.493839	0.615	0.173	1.09862e-266
Tnks1bp1	5.51843e-271	0.427249	0.426	0.037	1.09293e-266
Bad	3.16352e-271	0.428824	0.5	0.084	6.26535e-267
Emc6	2.92034e-271	0.482278	0.667	0.217	5.78373e-267
Arl4c	1.46543e-271	0.599286	0.396	0.021	2.90229e-267
Ddx24	8.4727e-272	0.440289	0.551	0.119	1.67802e-267
Pnisr	7.67294e-272	0.43048	0.473	0.063	1.51962e-267
Tfg	5.27502e-272	0.44169	0.492	0.082	1.04472e-267
Syt8	4.09785e-272	0.445962	0.376	0.009	8.11579e-268
Mprip	3.21804e-272	0.455784	0.461	0.059	6.37334e-268
Asah1	2.57706e-272	0.44394	0.457	0.059	5.10387e-268
1110004F10Rik	2.44207e-272	0.448145	0.516	0.097	4.83653e-268
Wdr83os	2.38475e-272	0.472388	0.647	0.193	4.72299e-268
Sod2	1.02186e-272	0.474105	0.58	0.148	2.02379e-268
2019-03-02	6.76062e-273	0.49583	0.676	0.231	1.33894e-268
Cct7	2.94031e-273	0.493222	0.726	0.257	5.82328e-269
Rab11fip1	1.73541e-273	0.482224	0.401	0.023	3.43699e-269
Gm2000	1.57342e-273	0.544836	0.729	0.267	3.11615e-269
Erp29	1.25302e-273	0.501469	0.72	0.259	2.4816e-269
Metap2	1.13557e-273	0.488384	0.747	0.274	2.249e-269
Ndufs7	6.53988e-274	0.507735	0.786	0.338	1.29522e-269
Gpd2	6.40192e-274	0.428645	0.418	0.033	1.2679e-269
Wsb2	5.03983e-274	0.506441	0.481	0.074	9.98139e-270
Ndufa13	4.82983e-274	0.523501	0.936	0.596	9.56548e-270
BC005537	4.55646e-274	0.490225	0.554	0.119	9.02406e-270
Gtf2a2	1.64928e-274	0.465734	0.575	0.135	3.26639e-270
N4bp2l2	1.19814e-274	0.467274	0.514	0.091	2.37291e-270
Icam1	7.20916e-275	0.618107	0.431	0.038	1.42777e-270
Dad1	3.63939e-275	0.550487	0.887	0.506	7.20781e-271
Lrpap1	5.47292e-276	0.489373	0.524	0.103	1.08391e-271
Tcf7l2	3.15933e-276	0.451053	0.437	0.041	6.25705e-272
Ptger4	2.01652e-276	0.493416	0.461	0.058	3.99373e-272
Chmp2a	1.58185e-276	0.509134	0.784	0.309	3.13285e-272
Ndufb8	1.55492e-276	0.525057	0.818	0.363	3.07953e-272
Akr1b8	1.31511e-276	0.519977	0.43	0.037	2.60458e-272
Glrx	1.29604e-276	0.446732	0.435	0.039	2.56681e-272
Oat	9.82422e-277	0.554141	0.524	0.102	1.94569e-272
Pcbd2	8.72802e-277	0.458738	0.58	0.141	1.72858e-272
Man1a2	7.77721e-277	0.426536	0.454	0.05	1.54028e-272
Zfos1	6.82475e-277	0.430146	0.798	0.272	1.35164e-272
Psmd8	4.86898e-277	0.478009	0.721	0.238	9.64302e-273
AI661453	4.09499e-277	0.418416	0.407	0.022	8.11013e-273
Cfdp1	1.71883e-277	0.459215	0.644	0.176	3.40414e-273
Arhgap5	8.19911e-278	0.448923	0.451	0.047	1.62383e-273
Fubp1	7.73657e-278	0.510409	0.501	0.08	1.53223e-273
Amy2a4	7.62823e-278	-0.543556	0.012	0.302	1.51077e-273
Dynlt3	6.37698e-278	0.454733	0.511	0.093	1.26296e-273
Pepd	3.40967e-278	0.459265	0.487	0.074	6.75284e-274
Igbp1	8.39875e-279	0.461297	0.508	0.085	1.66337e-274
Twf1	6.52208e-279	0.45079	0.476	0.065	1.2917e-274
Psma6	6.33045e-279	0.485233	0.657	0.189	1.25375e-274
Anp32a	6.18556e-279	0.485682	0.641	0.169	1.22505e-274
Hnrnpm	5.40301e-279	0.440151	0.55	0.106	1.07007e-274
Trp53	5.20652e-279	0.468539	0.501	0.078	1.03115e-274
Pnn	4.86769e-279	0.441093	0.471	0.058	9.64045e-275
Mycbp2	4.5464e-279	0.460887	0.459	0.053	9.00414e-275
Tsen34	4.40575e-279	0.468273	0.543	0.11	8.7256e-275
Card19	4.16665e-279	0.47177	0.5	0.083	8.25206e-275
Rpl9	3.99082e-279	0.533316	0.709	0.244	7.90383e-275
Acadl	3.87958e-279	0.47226	0.521	0.096	7.6835e-275
Zfp703	3.71609e-279	0.483382	0.435	0.039	7.35972e-275
Mboat1	3.62056e-279	0.461491	0.414	0.026	7.17051e-275
Atraid	1.22561e-279	0.467459	0.549	0.117	2.42731e-275
Nol7	9.17073e-280	0.467833	0.65	0.183	1.81626e-275
Bcl10	1.76844e-280	0.490158	0.508	0.084	3.5024e-276
Eif3c	7.52406e-281	0.472195	0.716	0.24	1.49014e-276
Stx7	4.40053e-281	0.446665	0.459	0.054	8.71524e-277
Nrip1	3.50891e-281	0.487189	0.458	0.05	6.94939e-277
Rp9	2.39258e-281	0.488025	0.729	0.255	4.73851e-277
Ndufv2	2.17717e-281	0.505637	0.677	0.221	4.31188e-277
Spcs2	5.04906e-282	0.572333	0.764	0.326	9.99967e-278
Nt5c	4.78093e-282	0.479752	0.572	0.122	9.46863e-278
Ndufa8	4.11546e-282	0.494546	0.705	0.243	8.15068e-278
Plxnb2	2.6431e-282	0.466486	0.497	0.077	5.23467e-278
Hadh	9.82509e-283	0.484487	0.604	0.155	1.94586e-278
Ddost	8.41974e-283	0.547543	0.72	0.267	1.66753e-278
Efhd2	7.74813e-283	0.547125	0.523	0.099	1.53452e-278
Tsn	6.15371e-283	0.459087	0.576	0.125	1.21874e-278
Serf2	4.91312e-283	0.505358	0.979	0.757	9.73043e-279
Mrps33	4.19954e-283	0.467476	0.674	0.2	8.31719e-279
Hnrnph1	2.67919e-283	0.530658	0.553	0.11	5.30613e-279
Vamp5	1.59829e-283	0.503421	0.459	0.051	3.16541e-279
Psmd11	6.28087e-284	0.47021	0.563	0.118	1.24393e-279
Ndufab1	5.71358e-284	0.508348	0.776	0.303	1.13157e-279
U2af1	3.75561e-284	0.496286	0.69	0.215	7.43799e-280
Gch1	2.61012e-284	0.545263	0.535	0.102	5.16935e-280
Rpl9-ps6	2.21693e-284	0.506495	0.618	0.165	4.39064e-280
Pigyl	1.92172e-284	0.46278	0.567	0.122	3.80596e-280
Ctsd	7.6702e-285	0.583598	0.807	0.369	1.51908e-280
Dnaja2	3.72732e-285	0.482031	0.559	0.114	7.38196e-281
Fndc3b	3.60911e-285	0.494375	0.486	0.07	7.14785e-281
Scaf11	2.57569e-285	0.457939	0.48	0.062	5.10114e-281
Carhsp1	2.00221e-285	0.501074	0.634	0.171	3.96538e-281
Rac1	1.52241e-285	0.563036	0.645	0.186	3.01513e-281
Ankrd17	1.18555e-285	0.496914	0.496	0.072	2.34799e-281
Ostf1	1.1139e-285	0.454101	0.505	0.08	2.20607e-281
Atp6v1e1	9.33894e-286	0.483426	0.584	0.135	1.84958e-281
Idh3g	7.79754e-286	0.492562	0.58	0.138	1.5443e-281
Oser1	4.97226e-286	0.481069	0.536	0.099	9.84756e-282
Zfp706	4.25171e-286	0.52867	0.824	0.378	8.42051e-282
Erp44	3.90946e-286	0.531361	0.618	0.175	7.74268e-282
Hectd1	3.60399e-286	0.469769	0.486	0.066	7.13771e-282
Prpf38b	3.59874e-286	0.474078	0.516	0.085	7.1273e-282
Etf1	2.27152e-286	0.49968	0.584	0.141	4.49875e-282
Dpy30	9.21499e-287	0.48382	0.58	0.133	1.82503e-282
Rbm8a	4.86966e-287	0.46671	0.644	0.17	9.64436e-283
Fam32a	1.209e-287	0.476265	0.577	0.128	2.39443e-283
Cxcl17	4.55436e-288	0.566662	0.425	0.026	9.01991e-284
Spink4	4.52454e-288	1.11153	0.402	0.014	8.96085e-284
Snx3	3.99156e-288	0.492215	0.669	0.201	7.90528e-284
Glrx3	3.36247e-288	0.478595	0.656	0.181	6.65938e-284
Psenen	3.29405e-288	0.534232	0.761	0.297	6.52386e-284
Dctn2	3.243e-288	0.470866	0.598	0.144	6.42277e-284
Ube2l3	7.10466e-289	0.500394	0.643	0.176	1.40708e-284
Ghitm	5.32177e-289	0.488595	0.643	0.177	1.05398e-284
Rpn1	3.26861e-289	0.506442	0.64	0.177	6.47349e-285
Rpl41	2.30054e-289	0.53485	0.997	0.971	4.55622e-285
Lamc2	2.0951e-289	0.497815	0.423	0.025	4.14935e-285
Mvp	1.43748e-289	0.478805	0.516	0.082	2.84692e-285
Polr1c	1.32112e-289	0.466069	0.552	0.108	2.61648e-285
Klf10	1.23372e-289	0.508475	0.441	0.037	2.44337e-285
Mrpl52	9.65818e-290	0.548311	0.902	0.46	1.9128e-285
G3bp2	8.56368e-290	0.466978	0.525	0.089	1.69604e-285
Aco2	2.66145e-290	0.448082	0.523	0.088	5.27101e-286
Csde1	1.4032e-290	0.510425	0.672	0.197	2.77904e-286
Rap2b	1.21355e-290	0.717595	0.434	0.033	2.40344e-286
Ndufs4	1.15111e-290	0.533816	0.674	0.209	2.27978e-286
Rab5a	7.57233e-291	0.466744	0.512	0.08	1.4997e-286
Rab7	6.7283e-291	0.485512	0.633	0.168	1.33254e-286
Ndufb3	5.33626e-291	0.492467	0.683	0.207	1.05685e-286
Akr1b7	3.17646e-291	1.03282	0.41	0.016	6.29097e-287
Ube3a	1.93598e-291	0.468873	0.524	0.089	3.83422e-287
Cmpk1	1.56529e-291	0.518398	0.585	0.138	3.10006e-287
Nras	1.00697e-291	0.502021	0.505	0.074	1.99431e-287
Tmco1	7.22508e-292	0.457386	0.586	0.129	1.43093e-287
Gsdmd	4.87549e-292	0.450698	0.402	0.012	9.65592e-288
Atxn10	4.45288e-292	0.491816	0.623	0.16	8.81893e-288
Gsr	3.55449e-292	0.502868	0.487	0.066	7.03966e-288
Leprot	2.81309e-292	0.452906	0.501	0.073	5.57132e-288
Psmb5	2.14223e-292	0.553477	0.738	0.273	4.24269e-288
Gamt	1.40076e-292	-0.690481	0.097	0.457	2.7742e-288
Scd2	1.08557e-292	0.568878	0.517	0.087	2.14998e-288
Ndfip2	1.07031e-292	0.480288	0.516	0.083	2.11976e-288
Klf7	9.07045e-293	0.528103	0.488	0.063	1.7964e-288
Pla2g16	8.18767e-293	0.52174	0.58	0.13	1.62157e-288
Zfp207	4.76879e-293	0.475793	0.521	0.085	9.4446e-289
Kdm6b	2.68166e-293	0.569163	0.508	0.073	5.31102e-289
Pard6b	2.52431e-293	0.55944	0.442	0.036	4.99939e-289
Lrrc26	1.25989e-293	0.501019	0.404	0.012	2.49522e-289
Ebp	9.32886e-294	0.497498	0.521	0.087	1.84758e-289
Magoh	2.18244e-294	0.505333	0.604	0.137	4.32231e-290
Pura	9.59889e-295	0.533535	0.538	0.097	1.90106e-290
Tceb2	3.98981e-295	0.560995	0.923	0.509	7.90182e-291
Ormdl2	2.63649e-295	0.471244	0.541	0.097	5.22157e-291
9530068E07Rik	1.66441e-295	0.453589	0.514	0.074	3.29636e-291
Wdr26	7.11385e-296	0.54403	0.533	0.093	1.4089e-291
[truncated: 1,025 more rows]
