# Supplementary material for: Single-cell transcriptomes of pancreatic preinvasive lesions and cancer reveal acinar metaplastic cells’ heterogeneity
Source: Nat Commun. 2020 Sep 9;11:4516. doi: 10.1038/s41467-020-18207-z (PMC7481797; doi:10.1038/s41467-020-18207-z)
Supplement: Supplementary file 7 — Supplementary Data 3 [file 41467_2020_18207_MOESM7_ESM.xlsx]

## Sheet: wilcox_cluster0, 1, 11, 15, 18,
Supplementary Data 3: Differential expressed genes – between metaplastic cells and ductal cells
	p_val	avg_logFC	pct.1	pct.2	p_val_adj
Apoe	0	-3.91772	0.245	0.97	0
Cp	0	-2.2949	0.192	0.946	0		The clusters that includes in Pct.1 are A_0, A_1, A_11, A_15, A_18, A_19, A_25 and the clusters that included in Pct.2 are A_2, A_3, A_5, A_6, A_7, A_8, A_13, A_24. Other column descriptions as for Supplementary Data 1.
Apoc1	0	-2.18815	0.019	0.71	0
Ces1d	0	-2.05106	0.217	0.88	0
Ambp	0	-2.02926	0.335	0.911	0
Cldn10	0	-1.73194	0.052	0.761	0
Dcdc2a	0	-1.68	0.122	0.868	0
Anxa5	0	-1.61831	0.815	0.978	0
Hhex	0	-1.61785	0.234	0.867	0
Ankrd1	0	-1.57366	0.055	0.514	0
Hes1	0	-1.56978	0.601	0.888	0
Krt17	0	-1.55545	0.057	0.516	0
Dbi	0	-1.52502	0.964	0.998	0
Trf	0	-1.50759	0.268	0.631	0
Bicc1	0	-1.48472	0.31	0.858	0
Cldn3	0	-1.40847	0.612	0.98	0
Ifitm3	0	-1.34229	0.4	0.87	0
Wfdc15b	0	-1.3212	0.144	0.739	0
Timp3	0	-1.27004	0.207	0.694	0
Tmem176b	0	-1.24462	0.854	0.981	0
Tns1	0	-1.23254	0.136	0.664	0
Tstd1	0	-1.22887	0.637	0.927	0
Cryab	0	-1.21358	0.132	0.729	0
Lurap1l	0	-1.19303	0.682	0.914	0
Kifc3	0	-1.18023	0.314	0.777	0
Fmo2	0	-1.1776	0.059	0.65	0
Smco4	0	-1.16492	0.321	0.767	0
Tmem176a	0	-1.15244	0.752	0.941	0
Rhob	0	-1.15183	0.696	0.902	0
Fxyd1	0	-1.14866	0.016	0.615	0
Osgin1	0	-1.13321	0.245	0.69	0
Igfbp7	0	-1.12831	0.379	0.893	0
Ddah2	0	-1.10589	0.241	0.75	0
Jund	0	-1.09545	0.939	0.985	0
Sparc	0	-1.069	0.063	0.592	0
1700011H14Rik	0	-1.06545	0.11	0.674	0
Crip2	0	-1.06097	0.542	0.859	0
Prox1	0	-1.05976	0.022	0.588	0
Eno1	0	-1.05249	0.539	0.822	0
Cbs	0	-1.03157	0.059	0.54	0
Nudt19	0	-1.03091	0.477	0.787	0
Gas6	0	-1.02062	0.74	0.921	0
Ccnd1	0	-1.01801	0.538	0.759	0
Tm4sf1	4.07476e-287	-1.00527	0.087	0.407	8.07006e-283
Zbtb20	0	-1.00372	0.715	0.9	0
Ier3	0	-0.999141	0.8	0.937	0
Mgst1	0	-0.994954	0.882	0.979	0
Ier2	0	-0.994091	0.919	0.987	0
Marcksl1	0	-0.974812	0.412	0.827	0
Sorbs2	0	-0.968457	0.433	0.779	0
Lcn2	1.16611e-213	-0.96629	0.304	0.626	2.30947e-209
Junb	0	-0.961647	0.962	0.991	0
Ecscr	0	-0.942934	0.211	0.631	0
Ramp1	0	-0.932979	0.12	0.615	0
Fgfr3	0	-0.931628	0.066	0.562	0
Cnn3	0	-0.931556	0.299	0.736	0
Id2	0	-0.931242	0.554	0.826	0
Ddit4l	0	-0.91195	0.07	0.534	0
Pkhd1	0	-0.909506	0.087	0.589	0
Spp1	0	-0.906846	0.936	0.998	0
Gstt1	0	-0.906115	0.44	0.755	0
Ppp1r1b	5.19753e-307	-0.905105	0.239	0.545	1.02937e-302
Ngf	0	-0.903328	0.03	0.548	0
St3gal4	0	-0.896638	0.545	0.799	0
Egr1	0	-0.896105	0.898	0.966	0
Adk	0	-0.891253	0.376	0.728	0
C2cd4b	4.0014e-276	-0.884205	0.059	0.357	7.92477e-272
Sult1a1	0	-0.883618	0.056	0.465	0
Myl12a	0	-0.879597	0.916	0.97	0
Pnrc1	0	-0.87528	0.858	0.944	0
Selm	0	-0.86823	0.344	0.769	0
Tshz2	0	-0.863986	0.61	0.821	0
Mpc2	0	-0.860457	0.759	0.871	0
Wnt4	0	-0.828525	0.11	0.51	0
Timp2	0	-0.818437	0.352	0.701	0
Cyr61	0	-0.817744	0.845	0.93	0
Pebp1	0	-0.812175	0.91	0.953	0
Mfge8	1.97564e-287	-0.806549	0.65	0.752	3.91276e-283
Ptgds	0	-0.805751	0.026	0.473	0
Sgk1	9.03331e-283	-0.804505	0.234	0.544	1.78905e-278
Nfkbia	0	-0.802343	0.835	0.928	0
Scara3	0	-0.80192	0.503	0.751	0
Dnajb4	0	-0.800646	0.359	0.654	0
Cald1	0	-0.791806	0.211	0.601	0
Clmn	0	-0.787899	0.206	0.578	0
Rab20	0	-0.785922	0.198	0.59	0
Ifi27	0	-0.784646	0.68	0.816	0
Vim	0	-0.783469	0.041	0.441	0
St3gal5	0	-0.781384	0.186	0.581	0
Wfdc3	0	-0.774342	0.01	0.364	0
Nfib	0	-0.774102	0.639	0.807	0
Bambi	0	-0.769611	0.069	0.451	0
Alb	0	-0.767356	0.011	0.4	0
Adam33	0	-0.764925	0.003	0.4	0
Slc28a3	0	-0.757328	0.207	0.544	0
Qpct	0	-0.753317	0.031	0.489	0
Capsl	0	-0.74537	0.199	0.558	0
Bex4	0	-0.741968	0.165	0.583	0
Zfp36l1	0	-0.741955	0.78	0.885	0
Sepw1	0	-0.740618	0.788	0.89	0
Pdzk1ip1	3.61887e-303	-0.737468	0.566	0.748	7.16717e-299
Itm2b	0	-0.735065	0.966	0.989	0
Dsg2	0	-0.732476	0.342	0.63	0
Fermt2	0	-0.724253	0.123	0.533	0
Anxa6	0	-0.722999	0.175	0.568	0
Cadm1	0	-0.720731	0.481	0.742	0
Idh2	0	-0.719744	0.597	0.779	0
2900026A02Rik	6.84588e-260	-0.711555	0.297	0.566	1.35583e-255
Srsf2	0	-0.708655	0.682	0.825	0
Irf1	5.94501e-260	-0.70844	0.42	0.666	1.17741e-255
Rgs2	1.05138e-307	-0.704567	0.47	0.732	2.08225e-303
C3	4.3441e-55	-0.701256	0.233	0.345	8.60349e-51
Dynll2	7.48721e-308	-0.688594	0.529	0.71	1.48284e-303
Slc9a3r1	0	-0.687871	0.522	0.72	0
Ttr	0	-0.687271	0.59	0.877	0
Klf13	9.68888e-308	-0.68586	0.529	0.739	1.91888e-303
Nfkbiz	1.21952e-258	-0.685523	0.553	0.735	2.41527e-254
Ncald	6.45848e-303	-0.680828	0.188	0.514	1.2791e-298
Fgfr1	0	-0.679467	0.073	0.482	0
Tsc22d3	2.81304e-158	-0.679405	0.368	0.557	5.57122e-154
Sbspon	0	-0.678519	0.081	0.441	0
Nfix	4.59351e-261	-0.674981	0.346	0.59	9.09745e-257
Dhrs3	1.56168e-287	-0.672334	0.341	0.618	3.0929e-283
Cd9	0	-0.670127	0.906	0.954	0
3110079O15Rik	2.24716e-238	-0.669997	0.002	0.232	4.4505e-234
Nrtn	0	-0.667312	0.112	0.483	0
Wsb1	3.12103e-251	-0.664969	0.461	0.669	6.18119e-247
Sptssa	0	-0.664845	0.712	0.819	0
Cat	4.59424e-242	-0.663649	0.353	0.586	9.0989e-238
Calm2	0	-0.662688	0.917	0.963	0
Enc1	2.36641e-250	-0.660896	0.223	0.507	4.68668e-246
Selenbp1	6.00091e-256	-0.658727	0.368	0.613	1.18848e-251
Fos	0	-0.655643	0.941	0.989	0
Ube2e3	2.85619e-307	-0.65313	0.466	0.693	5.65669e-303
Gmnn	4.09935e-175	-0.650551	0.146	0.378	8.11876e-171
Lgals1	0	-0.649791	0.248	0.666	0
Gnas	0	-0.649243	0.856	0.921	0
Degs1	3.95816e-230	-0.648479	0.581	0.723	7.83915e-226
H1f0	4.08627e-195	-0.644214	0.486	0.662	8.09287e-191
Oaz2	8.15229e-286	-0.641756	0.309	0.596	1.61456e-281
Tgfb2	0	-0.640814	0.031	0.37	0
Hpn	5.42769e-242	-0.6372	0.531	0.69	1.07495e-237
Trp53inp1	5.44966e-230	-0.634406	0.236	0.515	1.07931e-225
Rabac1	0	-0.632862	0.808	0.863	0
Ppp1r15a	0	-0.630718	0.78	0.861	0
Pah	0	-0.629647	0.016	0.356	0
Smim5	0	-0.628856	0.019	0.339	0
App	0	-0.625846	0.744	0.837	0
Map1lc3a	0	-0.623512	0.648	0.777	0
Lims1	3.61218e-242	-0.622687	0.312	0.566	7.15393e-238
Fis1	0	-0.621818	0.755	0.822	0
Tm4sf4	0	-0.621284	0.872	0.985	0
Tmsb10	0	-0.620055	0.9	0.975	0
Nav2	1.24594e-266	-0.615334	0.132	0.441	2.46759e-262
Aplp2	0	-0.613104	0.74	0.863	0
Casp12	0	-0.612209	0.064	0.453	0
Aes	0	-0.612052	0.747	0.815	0
Dync2li1	9.84106e-278	-0.608067	0.215	0.522	1.94902e-273
Pdgfa	1.56787e-227	-0.606252	0.453	0.662	3.10517e-223
Cited2	7.8318e-233	-0.605191	0.236	0.522	1.55109e-228
Stt3b	6.228e-238	-0.60517	0.495	0.665	1.23345e-233
Mt2	2.19457e-119	-0.604185	0.6	0.733	4.34635e-115
Bmyc	4.16399e-181	-0.602323	0.584	0.702	8.24678e-177
Cyp2d22	0	-0.602277	0.018	0.4	0
Cldn6	0	-0.600891	0.044	0.412	0
Rhoc	3.27436e-270	-0.597137	0.312	0.61	6.48488e-266
Myl12b	0	-0.596043	0.786	0.859	0
Ltb	7.9236e-161	-0.594153	0.07	0.281	1.56927e-156
H3f3b	0	-0.5859	0.997	1	0
Slc5a1	0	-0.584956	0.027	0.404	0
Gpx4	0	-0.582603	0.952	0.968	0
Sox4	4.07881e-294	-0.579499	0.599	0.819	8.07807e-290
Rdx	3.39872e-273	-0.578597	0.213	0.527	6.73117e-269
Rhov	3.01603e-207	-0.578541	0.116	0.382	5.97325e-203
Hmgn1	0	-0.575921	0.878	0.935	0
Srsf5	0	-0.574855	0.813	0.866	0
Fth1	0	-0.57422	0.997	0.999	0
Tuba1a	2.66865e-265	-0.573708	0.114	0.443	5.28526e-261
H2-D1	4.80439e-225	-0.573063	0.867	0.872	9.5151e-221
Proser2	4.69796e-195	-0.569854	0.422	0.606	9.30431e-191
Cxcl1	6.6597e-89	-0.568991	0.419	0.58	1.31895e-84
Icam1	1.61529e-114	-0.568943	0.431	0.576	3.19908e-110
Cirbp	7.44894e-229	-0.567629	0.515	0.694	1.47526e-224
Tmem229a	0	-0.566572	0.07	0.405	0
Gstm1	2.04134e-203	-0.565652	0.637	0.749	4.04287e-199
H2afv	0	-0.563957	0.789	0.851	0
Ninj1	7.34725e-234	-0.56232	0.558	0.7	1.45512e-229
Atf3	4.9926e-217	-0.561914	0.939	0.944	9.88784e-213
Palmd	1.72358e-215	-0.557369	0.251	0.516	3.41354e-211
Thra	8.56935e-200	-0.555248	0.254	0.499	1.69716e-195
Adamts1	6.16637e-184	-0.554723	0.222	0.482	1.22125e-179
Slco3a1	4.83229e-253	-0.552097	0.231	0.541	9.57035e-249
Arl3	1.55828e-240	-0.550155	0.249	0.527	3.08618e-236
Sox9	4.82508e-266	-0.550095	0.801	0.852	9.55606e-262
Nudc	3.39368e-245	-0.546886	0.669	0.758	6.72118e-241
Anapc11	2.04215e-195	-0.545219	0.533	0.668	4.04448e-191
Cxcl12	0	-0.545095	0.03	0.34	0
Pde4b	0	-0.543265	0.022	0.364	0
Bik	2.79889e-263	-0.540748	0.16	0.471	5.5432e-259
Pigyl	2.23557e-189	-0.540156	0.567	0.676	4.42755e-185
Plekhb1	1.31713e-267	-0.537768	0.133	0.442	2.60858e-263
Mcl1	5.0048e-238	-0.535562	0.734	0.8	9.91201e-234
Jun	0	-0.535477	0.948	0.986	0
Sec62	0	-0.53459	0.845	0.866	0
Ddt	9.03782e-156	-0.534087	0.439	0.594	1.78994e-151
Slc38a4	0	-0.533109	0.025	0.358	0
Rsph9	1.51139e-246	-0.532382	0.148	0.449	2.99331e-242
Arl6ip1	3.99719e-203	-0.530755	0.58	0.701	7.91643e-199
Cela2a	2.45764e-51	-0.528585	0.609	0.707	4.86735e-47
Crp	1.85156e-263	-0.528458	0.08	0.381	3.66701e-259
Trim47	2.9536e-213	-0.527835	0.142	0.414	5.84961e-209
Nenf	2.51959e-219	-0.526667	0.681	0.757	4.99004e-215
Efhd2	1.9642e-142	-0.525938	0.523	0.646	3.89009e-138
Csrp1	5.98224e-218	-0.525677	0.798	0.865	1.18478e-213
Rhoj	1.80556e-177	-0.525238	0.274	0.504	3.57592e-173
1700049E15Rik	4.73309e-219	-0.522994	0.026	0.262	9.37389e-215
Bex1	3.03872e-273	-0.521821	0.069	0.374	6.01818e-269
Hmgn2	4.40207e-153	-0.521116	0.287	0.496	8.7183e-149
Tesc	8.19762e-209	-0.520865	0.329	0.597	1.62354e-204
Ptov1	4.27857e-203	-0.520746	0.464	0.653	8.47371e-199
Mmd2	9.4493e-260	-0.519686	0.001	0.249	1.87143e-255
Pura	1.70201e-187	-0.518324	0.538	0.669	3.37082e-183
Fam20c	7.60087e-230	-0.518045	0.145	0.427	1.50535e-225
Eepd1	3.08559e-191	-0.517918	0.256	0.499	6.11102e-187
Comt	1.22756e-186	-0.517002	0.587	0.693	2.43118e-182
Stxbp6	8.46791e-263	-0.516531	0.125	0.431	1.67707e-258
Rora	2.97407e-201	-0.511379	0.211	0.467	5.89015e-197
Ptms	1.45435e-223	-0.510979	0.608	0.746	2.88033e-219
Tonsl	3.9286e-239	-0.508537	0.732	0.795	7.78059e-235
Gata6	1.39925e-167	-0.506505	0.443	0.611	2.77122e-163
Psmb8	1.16097e-188	-0.504584	0.224	0.476	2.2993e-184
H2-K1	9.29936e-176	-0.504478	0.832	0.844	1.84174e-171
Map3k1	1.66445e-180	-0.504052	0.257	0.486	3.29644e-176
Ptp4a1	5.65363e-226	-0.501555	0.846	0.866	1.1197e-221
Bcam	5.52969e-123	-0.501055	0.463	0.599	1.09515e-118
Fads3	1.37646e-192	-0.500465	0.205	0.453	2.72608e-188
Irs2	1.51568e-126	-0.49889	0.287	0.467	3.0018e-122
Zfp467	2.70247e-169	-0.49825	0.281	0.502	5.35224e-165
Eci2	1.27373e-158	-0.49785	0.412	0.579	2.52262e-154
Atp6v1f	1.37011e-299	-0.497664	0.838	0.859	2.7135e-295
Snhg18	1.70619e-178	-0.496934	0.593	0.716	3.37911e-174
Camk1	4.45544e-167	-0.495921	0.401	0.577	8.824e-163
Stbd1	8.82034e-256	-0.495781	0.054	0.338	1.74687e-251
Arl6ip5	1.8595e-187	-0.49576	0.632	0.728	3.68273e-183
Slc15a2	5.57336e-253	-0.495458	0.053	0.335	1.1038e-248
Wwc1	8.41689e-158	-0.495225	0.401	0.571	1.66697e-153
Enah	1.14813e-173	-0.494259	0.243	0.472	2.27386e-169
Clk1	1.21932e-181	-0.493703	0.631	0.721	2.41487e-177
Ikzf4	1.40798e-222	-0.491887	0.089	0.36	2.78851e-218
Wbp5	2.16718e-252	-0.491614	0.798	0.866	4.2921e-248
Ypel3	9.42831e-169	-0.490155	0.561	0.673	1.86728e-164
Cd14	2.97612e-41	-0.49011	0.516	0.556	5.8942e-37
Cisd1	5.68341e-119	-0.489254	0.483	0.583	1.1256e-114
Rsu1	3.77938e-166	-0.489027	0.323	0.532	7.48505e-162
Fam134b	7.13636e-128	-0.488563	0.485	0.624	1.41336e-123
Zfp644	1.51365e-157	-0.487923	0.385	0.559	2.99779e-153
Ly6e	1.3434e-223	-0.486995	0.936	0.937	2.66061e-219
Cdo1	4.64823e-236	-0.486738	0.104	0.393	9.20583e-232
Clps	1.20541e-76	-0.485355	0.844	0.932	2.38731e-72
Echdc2	5.54791e-157	-0.48293	0.383	0.566	1.09876e-152
Sumo2	1.51866e-303	-0.482784	0.869	0.903	3.0077e-299
Creb5	1.3138e-146	-0.482285	0.169	0.394	2.60199e-142
Pdgfc	8.75561e-205	-0.482121	0.165	0.429	1.73405e-200
Srsf3	4.43441e-267	-0.482038	0.84	0.877	8.78234e-263
Dlc1	0	-0.480331	0.012	0.327	0
Pdgfd	1.70434e-235	-0.476146	0.1	0.384	3.37545e-231
Son	6.14772e-239	-0.475899	0.826	0.833	1.21756e-234
Errfi1	1.18985e-142	-0.475545	0.876	0.883	2.3565e-138
Gabarapl1	7.7576e-142	-0.473049	0.414	0.571	1.53639e-137
Anp32a	4.17048e-176	-0.472676	0.641	0.731	8.25963e-172
Rhou	2.30819e-154	-0.471549	0.267	0.48	4.57137e-150
Lmo4	2.28625e-151	-0.470744	0.493	0.633	4.52793e-147
Vsig10	2.7363e-177	-0.468757	0.161	0.401	5.41925e-173
BC029214	6.84224e-129	-0.468722	0.328	0.499	1.35511e-124
Igf1	2.30503e-211	-0.468269	0.038	0.28	4.56512e-207
Kansl1l	5.49197e-143	-0.466442	0.347	0.539	1.08768e-138
Atp6v1g1	2.45699e-268	-0.465672	0.806	0.843	4.86607e-264
Gja1	1.7214e-209	-0.465539	0.115	0.383	3.40923e-205
Ubc	4.11485e-258	-0.465241	0.97	0.978	8.14946e-254
Psme1	1.5209e-167	-0.4644	0.652	0.721	3.01215e-163
Mdk	6.39452e-207	-0.463166	0.036	0.271	1.26644e-202
Tspan33	6.6764e-283	-0.461772	0.051	0.354	1.32226e-278
Rsrp1	2.40998e-191	-0.461418	0.854	0.883	4.77297e-187
Rab11fip2	1.4991e-197	-0.461142	0.132	0.389	2.96896e-193
Mtch1	2.65902e-153	-0.46049	0.458	0.618	5.26619e-149
Ndufs5	2.69316e-191	-0.45906	0.718	0.76	5.33381e-187
Sncg	6.80998e-104	-0.458811	0.02	0.148	1.34872e-99
Myl6	0	-0.458503	0.975	0.983	0
Med28	3.12554e-170	-0.457875	0.656	0.718	6.19014e-166
Cpne8	2.08133e-138	-0.457138	0.325	0.507	4.12208e-134
Ift43	8.93029e-133	-0.456321	0.36	0.528	1.76864e-128
Akap13	2.75393e-128	-0.455148	0.549	0.651	5.45416e-124
Sema6a	1.04347e-219	-0.454033	0.108	0.382	2.0666e-215
Spns2	6.81975e-209	-0.453101	0.102	0.36	1.35065e-204
Mrfap1	3.25982e-240	-0.452748	0.843	0.863	6.45606e-236
Sycn	2.59497e-19	-0.452007	0.573	0.59	5.13934e-15
Dnajc1	1.4443e-117	-0.451845	0.426	0.556	2.86043e-113
Gstm5	3.69086e-150	-0.451035	0.522	0.659	7.30975e-146
Tsen34	1.9116e-142	-0.448748	0.543	0.651	3.78592e-138
Amotl2	1.34473e-131	-0.448668	0.299	0.493	2.66324e-127
Tra2a	6.0311e-151	-0.447865	0.679	0.719	1.19446e-146
Ddx3x	1.34007e-152	-0.447085	0.724	0.758	2.654e-148
Park7	1.6503e-281	-0.446703	0.902	0.905	3.26842e-277
Map1lc3b	1.02341e-254	-0.446134	0.875	0.892	2.02687e-250
Rassf10	4.46452e-220	-0.445626	0.044	0.294	8.84197e-216
Ppp2r2b	1.62411e-203	-0.444302	0.113	0.381	3.21655e-199
Shank2	9.06308e-194	-0.44309	0.122	0.373	1.79494e-189
Hrsp12	4.0987e-138	-0.442457	0.567	0.657	8.11747e-134
Cd74	4.75237e-09	-0.441502	0.282	0.312	9.41206e-05
Rgs5	7.44933e-33	-0.441385	0.258	0.344	1.47534e-28
Plet1	2.24548e-106	-0.441187	0.375	0.55	4.44717e-102
Ndufb7	1.00521e-186	-0.440954	0.763	0.791	1.99081e-182
Nsmce4a	7.20463e-126	-0.439133	0.342	0.51	1.42688e-121
Casp4	6.77104e-143	-0.438961	0.153	0.369	1.341e-138
Maff	6.73294e-101	-0.437483	0.762	0.778	1.33346e-96
Srrm2	4.78239e-230	-0.436814	0.88	0.87	9.47153e-226
Nudt4	2.4967e-142	-0.435815	0.219	0.429	4.94471e-138
Sdc4	3.87804e-141	-0.435656	0.852	0.845	7.68046e-137
Efhd1	2.70314e-307	-0.43487	0.002	0.289	5.35357e-303
Ube2s	1.15383e-161	-0.434279	0.756	0.777	2.28516e-157
B2m	1.08303e-94	-0.43164	0.899	0.864	2.14495e-90
Cbx1	8.62303e-114	-0.431423	0.467	0.586	1.70779e-109
Prdx5	1.50757e-160	-0.431327	0.802	0.796	2.98575e-156
Aldoc	6.6131e-102	-0.430154	0.254	0.433	1.30973e-97
Flot1	1.58481e-135	-0.429885	0.268	0.464	3.13872e-131
Foxp1	3.50186e-135	-0.429545	0.628	0.692	6.93543e-131
Cnbp	4.87128e-244	-0.428908	0.875	0.887	9.64758e-240
Atxn7l3b	5.52572e-155	-0.42861	0.717	0.753	1.09437e-150
Cdc42ep1	1.06667e-110	-0.427997	0.42	0.55	2.11253e-106
Oat	2.81425e-62	-0.427307	0.524	0.586	5.57363e-58
Zfp36	7.42507e-192	-0.426934	0.867	0.909	1.47053e-187
Tnfrsf19	3.38367e-302	-0.4267	0.006	0.294	6.70135e-298
Nfil3	9.30891e-87	-0.426365	0.332	0.47	1.84363e-82
Tm2d3	2.16301e-115	-0.425962	0.415	0.549	4.28385e-111
Vegfa	1.73527e-119	-0.425403	0.27	0.464	3.4367e-115
H2-Q4	1.02874e-157	-0.424588	0.129	0.353	2.03741e-153
Chrnb1	5.5297e-180	-0.424558	0.139	0.383	1.09516e-175
Ccnl1	9.56649e-164	-0.423331	0.884	0.873	1.89464e-159
Ift57	5.01185e-174	-0.423132	0.141	0.382	9.92598e-170
Hsbp1	1.89144e-170	-0.422109	0.751	0.787	3.746e-166
Sdpr	4.03865e-128	-0.421706	0.187	0.394	7.99855e-124
Fstl1	1.68259e-255	-0.421498	0.021	0.285	3.33238e-251
Glipr2	4.09809e-202	-0.421138	0.063	0.307	8.11628e-198
Bgn	4.41007e-176	-0.421046	0.054	0.272	8.73415e-172
Efemp2	2.94084e-197	-0.419926	0.096	0.348	5.82433e-193
Sema5a	2.72924e-185	-0.419866	0.135	0.389	5.40525e-181
Eps8l2	1.76135e-104	-0.419613	0.309	0.462	3.48835e-100
Socs3	3.69616e-105	-0.419522	0.566	0.698	7.32024e-101
Rras	1.98022e-128	-0.419249	0.345	0.522	3.92183e-124
Pkig	8.79296e-129	-0.418607	0.279	0.469	1.74145e-124
Crybb3	2.43183e-167	-0.417771	0.112	0.342	4.81625e-163
Emp2	2.49408e-108	-0.41716	0.396	0.553	4.93953e-104
Mgat1	1.70763e-122	-0.416635	0.242	0.426	3.38196e-118
Cldn8	1.40399e-143	-0.416485	0.189	0.414	2.78061e-139
Grb10	1.33914e-247	-0.415659	0.032	0.296	2.65216e-243
Hnf1b	3.36118e-130	-0.415493	0.255	0.447	6.65682e-126
Raly	5.29476e-145	-0.413913	0.675	0.733	1.04863e-140
Ngfrap1	1.36024e-117	-0.41236	0.5	0.621	2.69396e-113
Trip6	2.01352e-112	-0.412173	0.369	0.522	3.98778e-108
Ndufa6	1.88253e-241	-0.410485	0.922	0.916	3.72835e-237
Glo1	6.79508e-145	-0.410167	0.753	0.774	1.34577e-140
Atp1a1	4.6172e-179	-0.409453	0.878	0.864	9.14437e-175
Tspan7	4.53385e-99	-0.409401	0.253	0.412	8.97929e-95
Bsg	2.43296e-289	-0.408737	0.969	0.978	4.81847e-285
Sox5	2.1154e-246	-0.408368	0.042	0.314	4.18956e-242
1110004E09Rik	3.5357e-99	-0.407388	0.312	0.462	7.00246e-95
Fgfr2	1.79866e-133	-0.406993	0.226	0.43	3.56225e-129
Laptm4b	3.59543e-92	-0.406731	0.43	0.538	7.12075e-88
Tceal8	2.19457e-108	-0.405617	0.457	0.6	4.34634e-104
Camk2n1	8.62552e-92	-0.403042	0.463	0.583	1.70828e-87
Tspan3	1.11467e-105	-0.402933	0.495	0.603	2.2076e-101
Frmd6	8.01914e-223	-0.402925	0.055	0.313	1.58819e-218
Srsf7	1.43286e-122	-0.40262	0.659	0.713	2.83778e-118
Rtn4	6.13649e-164	-0.402602	0.66	0.779	1.21533e-159
Cish	1.8835e-129	-0.402541	0.185	0.386	3.73027e-125
Gng11	7.53196e-258	-0.401773	0.015	0.276	1.4917e-253
Rbx1	1.14011e-185	-0.401652	0.815	0.824	2.25799e-181
Ppp1r10	1.6703e-86	-0.40161	0.291	0.437	3.30803e-82
Plxnb1	7.85624e-170	-0.400251	0.11	0.34	1.55593e-165
Klc3	1.35285e-131	-0.399259	0.222	0.425	2.67932e-127
Spry1	3.64982e-74	-0.398843	0.263	0.405	7.22847e-70
Nfic	3.66154e-115	-0.396673	0.302	0.476	7.25168e-111
Notch2	6.83137e-110	-0.396101	0.107	0.281	1.35295e-105
Ndufb4	6.85446e-134	-0.395896	0.718	0.741	1.35753e-129
Nr5a2	6.81917e-158	-0.395778	0.127	0.349	1.35054e-153
Cbx6	6.63128e-120	-0.395118	0.261	0.449	1.31333e-115
Hax1	8.96678e-91	-0.393992	0.386	0.515	1.77587e-86
Stmn1	5.78941e-96	-0.393381	0.441	0.599	1.14659e-91
Chka	1.34646e-144	-0.393313	0.786	0.804	2.66666e-140
S100a16	2.78105e-138	-0.392456	0.721	0.767	5.50786e-134
Hexim1	2.00789e-94	-0.391881	0.307	0.456	3.97663e-90
Ptprf	2.52855e-105	-0.391661	0.608	0.652	5.00779e-101
Pcbd1	6.12483e-111	-0.391274	0.639	0.683	1.21302e-106
2019-09-09	1.01122e-86	-0.391026	0.303	0.44	2.00272e-82
Prelp	8.74898e-207	-0.390431	0.024	0.249	1.73274e-202
Swi5	9.74218e-177	-0.39042	0.835	0.837	1.92944e-172
Marcks	1.72613e-102	-0.390099	0.364	0.534	3.41859e-98
Gdi1	8.13264e-101	-0.390035	0.25	0.415	1.61067e-96
Cxxc5	7.86712e-105	-0.389769	0.308	0.467	1.55808e-100
Cst3	1.29561e-265	-0.389287	0.928	0.93	2.56595e-261
Rcn1	9.22935e-166	-0.388186	0.086	0.308	1.82787e-161
Fcgrt	1.59629e-166	-0.387642	0.125	0.358	3.16145e-162
Cuedc2	3.37807e-107	-0.387608	0.327	0.488	6.69028e-103
Dynlrb1	1.10989e-124	-0.387293	0.713	0.738	2.19813e-120
D8Ertd738e	1.06922e-188	-0.38583	0.834	0.838	2.1176e-184
Morn2	1.61208e-99	-0.385807	0.265	0.43	3.19272e-95
Rab27b	4.64638e-71	-0.385632	0.534	0.587	9.20216e-67
Gnai2	1.61082e-192	-0.385452	0.813	0.833	3.19023e-188
Dhrs7	1.2795e-132	-0.384359	0.168	0.369	2.53405e-128
Kif12	8.02577e-123	-0.384077	0.197	0.393	1.5895e-118
Ypel2	5.44597e-104	-0.383412	0.253	0.429	1.07857e-99
0610011F06Rik	3.78279e-91	-0.38278	0.622	0.662	7.49182e-87
Ehf	6.48417e-107	-0.38245	0.594	0.667	1.28419e-102
Ppp1ca	1.29638e-167	-0.382412	0.839	0.838	2.56749e-163
Tnfsf12	8.59675e-191	-0.382175	0.075	0.315	1.70259e-186
Rab34	5.94385e-130	-0.382164	0.178	0.383	1.17718e-125
Foxj1	6.82214e-163	-0.381795	0.015	0.194	1.35113e-158
Shisa5	3.06088e-94	-0.38147	0.734	0.748	6.06208e-90
Gadd45b	1.02735e-95	-0.381259	0.656	0.733	2.03467e-91
Psmb6	2.8016e-177	-0.381208	0.846	0.848	5.54857e-173
Fus	5.84191e-133	-0.380969	0.713	0.749	1.15699e-128
Tceb1	4.23397e-85	-0.380533	0.663	0.681	8.38537e-81
Dtx3	6.06678e-145	-0.37934	0.136	0.35	1.20153e-140
Bnip3l	1.84931e-120	-0.379121	0.699	0.732	3.66256e-116
Elof1	6.03591e-86	-0.378608	0.6	0.641	1.19541e-81
Cldnd1	4.28582e-87	-0.378267	0.377	0.503	8.48807e-83
Trim44	1.85885e-84	-0.377766	0.38	0.501	3.68145e-80
Phldb2	1.84657e-100	-0.376531	0.326	0.487	3.65712e-96
Syf2	2.80551e-91	-0.376269	0.525	0.603	5.5563e-87
Iscu	1.39571e-95	-0.376016	0.529	0.609	2.76421e-91
Nedd4l	4.90855e-144	-0.375798	0.137	0.347	9.72139e-140
Rnd1	1.5441e-143	-0.37552	0.035	0.211	3.05808e-139
Ralbp1	5.19788e-94	-0.375382	0.664	0.68	1.02944e-89
Ndufa11	4.53492e-115	-0.374615	0.724	0.736	8.98142e-111
Midn	6.49385e-85	-0.373908	0.619	0.659	1.28611e-80
Psme2	4.24519e-81	-0.373223	0.51	0.585	8.40761e-77
Nol7	2.97805e-99	-0.373047	0.65	0.681	5.89803e-95
Rbm39	2.64701e-252	-0.372851	0.956	0.945	5.2424e-248
Tecr	1.33602e-135	-0.372816	0.761	0.783	2.64599e-131
Pfn2	4.08942e-139	-0.372634	0.093	0.293	8.0991e-135
Ywhaq	1.16679e-173	-0.372447	0.882	0.89	2.31083e-169
Anxa4	9.9764e-159	-0.372381	0.844	0.851	1.97583e-154
Mxra7	4.62999e-232	-0.371497	0.017	0.258	9.16969e-228
Psap	2.65185e-157	-0.371278	0.801	0.823	5.25199e-153
Slc2a2	4.45039e-171	-0.371178	0.049	0.259	8.814e-167
Tmem256	4.71121e-107	-0.370954	0.709	0.723	9.33055e-103
Fbxo31	1.8611e-122	-0.370203	0.151	0.341	3.68591e-118
Zfhx3	1.29473e-97	-0.370183	0.377	0.521	2.56421e-93
Ddx5	1.01504e-199	-0.369878	0.949	0.942	2.01029e-195
Tmem59	2.00388e-192	-0.369597	0.902	0.897	3.96868e-188
Btg1	1.74072e-146	-0.369135	0.887	0.891	3.44749e-142
Pim3	5.36986e-73	-0.368623	0.679	0.706	1.0635e-68
Gstp1	8.44328e-63	-0.368573	0.451	0.537	1.67219e-58
Tmem107	2.06935e-106	-0.367967	0.16	0.339	4.09835e-102
Chchd6	4.69701e-100	-0.367509	0.235	0.403	9.30242e-96
Sh3bgrl3	1.29708e-160	-0.367185	0.878	0.885	2.56886e-156
Zc2hc1a	2.06398e-133	-0.366715	0.117	0.316	4.08772e-129
Tmod1	1.80885e-241	-0.366542	0.01	0.252	3.58243e-237
Cd59a	2.61712e-80	-0.366231	0.232	0.378	5.18321e-76
Angpt1	1.65704e-250	-0.366055	0.006	0.251	3.28177e-246
Kctd1	2.89473e-192	-0.365781	0.03	0.246	5.73301e-188
Paip2	1.41603e-113	-0.365271	0.678	0.721	2.80445e-109
Cd81	1.67805e-244	-0.365041	0.947	0.965	3.32337e-240
Tmem37	3.52122e-171	-0.364596	0.063	0.28	6.97379e-167
Sptan1	5.88508e-92	-0.364023	0.288	0.437	1.16554e-87
Smim11	3.31807e-72	-0.364012	0.49	0.561	6.57143e-68
Tsn	6.819e-91	-0.363793	0.576	0.637	1.3505e-86
Cfap20	4.02241e-73	-0.362744	0.51	0.572	7.96638e-69
Tbc1d4	5.42425e-194	-0.362681	0.053	0.286	1.07427e-189
Phpt1	5.76307e-82	-0.361382	0.306	0.439	1.14138e-77
Tapbp	8.26104e-75	-0.361001	0.46	0.551	1.6361e-70
Tmem205	1.05471e-92	-0.36098	0.643	0.678	2.08886e-88
Filip1l	7.23713e-63	-0.360799	0.365	0.475	1.43331e-58
Fkbp2	1.55304e-95	-0.360728	0.694	0.708	3.07579e-91
Suclg1	1.12492e-84	-0.359856	0.643	0.683	2.22791e-80
Ndufa4	6.96155e-220	-0.359773	0.938	0.939	1.37874e-215
Prkd3	5.19209e-131	-0.359191	0.122	0.319	1.02829e-126
Pnkd	4.22413e-74	-0.35874	0.558	0.605	8.36589e-70
Grn	2.67405e-79	-0.358661	0.546	0.603	5.29595e-75
Hnrnph3	8.45166e-97	-0.35866	0.274	0.436	1.67385e-92
Mpnd	1.78231e-78	-0.358513	0.366	0.487	3.52987e-74
Gm2a	1.44319e-124	-0.358008	0.125	0.319	2.85825e-120
Epb41l5	6.13366e-89	-0.357749	0.259	0.414	1.21477e-84
Hopx	1.36218e-201	-0.357218	0.025	0.247	2.69779e-197
Wfdc10	3.1742e-193	-0.356984	0.003	0.197	6.28651e-189
Snrnp27	4.08426e-77	-0.356593	0.399	0.51	8.08887e-73
Rab14	6.82814e-124	-0.355798	0.756	0.771	1.35231e-119
Shisa4	3.3409e-140	-0.355642	0.059	0.248	6.61664e-136
U2af1	3.11082e-112	-0.355419	0.69	0.727	6.16099e-108
Per1	3.73066e-87	-0.355143	0.188	0.342	7.38856e-83
Tst	8.66042e-73	-0.354708	0.377	0.492	1.7152e-68
Rnf11	1.01024e-79	-0.353766	0.429	0.544	2.00078e-75
Plscr3	6.85517e-85	-0.353127	0.257	0.407	1.35767e-80
Eci1	1.1054e-73	-0.352867	0.442	0.53	2.18924e-69
Il11ra1	2.2904e-104	-0.352625	0.171	0.347	4.53614e-100
Ccdc34	7.20657e-67	-0.352322	0.429	0.53	1.42726e-62
Igf1r	1.46859e-84	-0.351751	0.274	0.425	2.90854e-80
Sod3	1.69099e-204	-0.350488	0.014	0.229	3.34901e-200
Tra2b	7.67117e-106	-0.350369	0.805	0.786	1.51928e-101
Phf3	6.11237e-76	-0.349788	0.4	0.514	1.21055e-71
Palm	2.27169e-209	-0.349722	0.019	0.242	4.49908e-205
Coa3	4.56691e-88	-0.349697	0.654	0.684	9.04477e-84
BC031181	8.93892e-92	-0.348918	0.651	0.683	1.77035e-87
Ywhae	2.20923e-164	-0.348588	0.857	0.871	4.37539e-160
Bst2	1.11041e-61	-0.348191	0.338	0.452	2.19916e-57
Sh3bgrl	8.09032e-69	-0.348177	0.348	0.464	1.60229e-64
Eif1b	1.91941e-63	-0.348093	0.427	0.511	3.80139e-59
Rbms3	3.49392e-91	-0.348078	0.488	0.601	6.9197e-87
Foxa2	1.04302e-77	-0.347453	0.234	0.382	2.06569e-73
Rpp25l	1.55502e-74	-0.347147	0.241	0.379	3.07971e-70
Wbp2	5.12874e-72	-0.346461	0.408	0.508	1.01575e-67
Hmgb1	2.1037e-90	-0.346455	0.739	0.74	4.16638e-86
Snta1	4.26766e-216	-0.346229	0.025	0.258	8.45211e-212
Tprgl	3.75606e-72	-0.346136	0.402	0.511	7.43888e-68
Rbpms	2.10845e-78	-0.345808	0.363	0.491	4.17578e-74
Anapc13	4.09651e-96	-0.344857	0.736	0.739	8.11314e-92
1810058I24Rik	7.61919e-69	-0.344795	0.571	0.618	1.50898e-64
Tceb2	5.32116e-196	-0.344575	0.923	0.912	1.05386e-191
Isg15	8.02945e-113	-0.344253	0.044	0.201	1.59023e-108
Zfp637	7.7937e-84	-0.344193	0.235	0.388	1.54354e-79
Myh10	4.24762e-201	-0.343912	0.029	0.254	8.41242e-197
Mapk8ip1	8.01945e-174	-0.343903	0.054	0.27	1.58825e-169
Ahdc1	2.51139e-139	-0.343826	0.105	0.307	4.9738e-135
Hebp2	4.13685e-85	-0.343582	0.252	0.404	8.19303e-81
Ndufb8	8.56712e-137	-0.343564	0.818	0.808	1.69672e-132
Akr1e1	1.18079e-73	-0.342455	0.251	0.386	2.33856e-69
Tob2	3.4247e-79	-0.342307	0.239	0.383	6.78261e-75
B9d1	4.66231e-83	-0.342237	0.257	0.408	9.2337e-79
Ppp2r5a	6.60514e-85	-0.341981	0.25	0.398	1.30815e-80
Sox6	1.05115e-228	-0.341689	0.013	0.247	2.0818e-224
Atp6v0e2	2.27311e-217	-0.341677	0.007	0.225	4.5019e-213
Oser1	2.46745e-68	-0.341159	0.536	0.599	4.88678e-64
Nipal2	1.42026e-86	-0.340843	0.232	0.385	2.81283e-82
Meis2	7.09538e-74	-0.340771	0.602	0.636	1.40524e-69
Hmgb2	6.58049e-58	-0.340197	0.479	0.55	1.30327e-53
Nme5	1.06899e-162	-0.339969	0.036	0.233	2.11714e-158
Agpat2	8.07442e-63	-0.339736	0.442	0.52	1.59914e-58
H2-Ke6	1.23309e-70	-0.3394	0.36	0.474	2.44214e-66
Gabarapl2	1.74837e-126	-0.338715	0.779	0.779	3.46265e-122
Lamtor2	2.30138e-110	-0.338627	0.757	0.757	4.55788e-106
4930523C07Rik	1.94473e-70	-0.33784	0.521	0.591	3.85154e-66
Commd1	1.00844e-62	-0.337771	0.53	0.58	1.99722e-58
Acadm	3.80859e-62	-0.337365	0.434	0.518	7.5429e-58
Adamts9	4.54322e-128	-0.335932	0.065	0.245	8.99785e-124
Smoc1	1.42786e-183	-0.335283	0.04	0.256	2.82787e-179
Ift20	3.6023e-77	-0.334603	0.644	0.67	7.13435e-73
Cetn2	8.89618e-63	-0.334511	0.295	0.414	1.76189e-58
Alcam	2.63093e-118	-0.333882	0.845	0.822	5.21055e-114
Cyba	1.64497e-123	-0.333352	0.866	0.875	3.25786e-119
Sumo1	6.37066e-101	-0.332836	0.765	0.775	1.26171e-96
Med31	3.0993e-71	-0.33255	0.291	0.42	6.13817e-67
Zmiz1	7.25768e-71	-0.332458	0.378	0.484	1.43738e-66
Fmo1	4.88661e-198	-0.331942	0.003	0.2	9.67793e-194
Itih5	7.35894e-213	-0.331769	0.008	0.223	1.45744e-208
Cd47	2.05193e-78	-0.331675	0.762	0.758	4.06385e-74
Arhgap24	4.11181e-188	-0.331156	0.034	0.25	8.14343e-184
Ftl1	2.52178e-307	-0.330913	0.993	0.996	4.99439e-303
Deb1	2.77094e-53	-0.330707	0.29	0.399	5.48785e-49
Lrrc16a	1.28008e-76	-0.330324	0.227	0.368	2.5352e-72
Ptma	3.55515e-292	-0.330252	0.992	0.998	7.04098e-288
Brd2	2.06559e-55	-0.32993	0.678	0.661	4.09089e-51
Fam103a1	3.30904e-59	-0.329595	0.505	0.569	6.55356e-55
Bphl	1.09337e-58	-0.329107	0.334	0.442	2.16543e-54
Jade1	9.16086e-95	-0.328834	0.198	0.366	1.81431e-90
Cetn3	1.33148e-51	-0.328793	0.526	0.568	2.63699e-47
Pkd2	9.72174e-103	-0.328662	0.145	0.317	1.92539e-98
Nr2f6	7.91659e-64	-0.328586	0.468	0.546	1.56788e-59
Ilk	3.19778e-74	-0.328488	0.292	0.43	6.3332e-70
Bag2	2.66336e-130	-0.327601	0.078	0.264	5.27478e-126
Pkn2	3.34546e-62	-0.327508	0.497	0.558	6.62568e-58
Pqlc1	9.70325e-49	-0.326998	0.453	0.514	1.92173e-44
Tgif1	3.30173e-65	-0.326937	0.68	0.713	6.53908e-61
Mdh1	3.1284e-85	-0.326329	0.77	0.768	6.19579e-81
Tmem50a	3.97398e-71	-0.326013	0.609	0.651	7.87047e-67
Zfyve21	6.41453e-85	-0.325764	0.229	0.387	1.2704e-80
Nfia	4.32997e-38	-0.325569	0.462	0.517	8.5755e-34
1700088E04Rik	3.83317e-110	-0.325213	0.091	0.263	7.59159e-106
Rab11b	8.81755e-67	-0.324218	0.589	0.625	1.74632e-62
Sirpa	6.54095e-140	-0.324209	0.081	0.279	1.29543e-135
Mrpl14	1.94904e-70	-0.324201	0.651	0.662	3.86007e-66
Lama4	3.78582e-172	-0.32373	0.053	0.268	7.49781e-168
Ctcf	1.83496e-59	-0.323406	0.37	0.468	3.63413e-55
Fdx1	7.79053e-70	-0.323353	0.51	0.575	1.54291e-65
Cfl1	1.10635e-181	-0.322841	0.933	0.942	2.19113e-177
Mien1	4.81794e-72	-0.322695	0.642	0.674	9.54193e-68
Srgap2	3.65544e-127	-0.322433	0.097	0.287	7.23961e-123
Pgrmc1	8.92977e-66	-0.321962	0.636	0.66	1.76854e-61
Ociad1	1.89971e-56	-0.32195	0.546	0.586	3.76238e-52
Elovl7	1.61441e-50	-0.321948	0.363	0.45	3.19735e-46
Spata24	9.71398e-114	-0.321947	0.109	0.29	1.92385e-109
Vasn	2.67593e-62	-0.321329	0.307	0.424	5.29967e-58
Lamp2	8.94497e-84	-0.321204	0.681	0.711	1.77155e-79
Klf6	1.20364e-78	-0.320768	0.955	0.945	2.3838e-74
Dek	2.79781e-51	-0.320611	0.534	0.574	5.54106e-47
Lifr	4.01715e-58	-0.320412	0.219	0.342	7.95597e-54
Atp6v0b	2.3756e-84	-0.319638	0.668	0.689	4.70488e-80
Slc44a3	4.54618e-58	-0.319627	0.372	0.473	9.00371e-54
Mme	1.26006e-147	-0.319077	0.022	0.193	2.49554e-143
Ank3	2.51679e-76	-0.318759	0.273	0.421	4.9845e-72
Rnaseh2c	1.48248e-58	-0.318519	0.588	0.615	2.93604e-54
Pak6	2.93772e-162	-0.318345	0.064	0.276	5.81815e-158
Aldh7a1	1.50249e-65	-0.318195	0.321	0.442	2.97567e-61
Rbm4b	1.32069e-75	-0.318015	0.223	0.37	2.61562e-71
Map3k8	1.30435e-130	-0.31776	0.068	0.251	2.58327e-126
Zcchc11	1.78464e-79	-0.316776	0.255	0.401	3.53449e-75
Zranb1	3.06058e-67	-0.316629	0.306	0.429	6.06148e-63
Vgll4	1.05401e-64	-0.316111	0.365	0.477	2.08747e-60
Plpp3	4.63274e-94	-0.315718	0.157	0.326	9.17514e-90
Pigp	2.2321e-60	-0.315707	0.617	0.636	4.42068e-56
Sf3b2	1.46089e-69	-0.315633	0.661	0.675	2.8933e-65
Gtf2i	5.57468e-56	-0.315426	0.382	0.47	1.10407e-51
Ssbp2	1.03705e-133	-0.315325	0.077	0.268	2.05388e-129
Mcee	5.20165e-52	-0.315079	0.498	0.541	1.03019e-47
Tax1bp3	9.65803e-68	-0.315065	0.64	0.675	1.91277e-63
Socs2	9.36661e-39	-0.313831	0.301	0.393	1.85506e-34
Maf1	2.93526e-53	-0.313774	0.451	0.52	5.81327e-49
Apcs	6.19639e-149	-0.313573	0.031	0.211	1.2272e-144
2010111I01Rik	1.22413e-69	-0.313442	0.35	0.475	2.42439e-65
Msl1	3.34989e-61	-0.313418	0.293	0.409	6.63446e-57
Alad	9.33424e-54	-0.31338	0.611	0.625	1.84865e-49
Atp1b1	1.13828e-158	-0.313143	0.953	0.959	2.25435e-154
Atp6v1d	6.66095e-54	-0.31305	0.352	0.447	1.3192e-49
Slc31a2	8.23707e-105	-0.312715	0.113	0.283	1.63135e-100
Pbx1	9.74932e-86	-0.312559	0.66	0.71	1.93085e-81
Tmem147	7.62691e-74	-0.312542	0.73	0.724	1.51051e-69
Ifi35	2.09941e-72	-0.312331	0.242	0.379	4.15787e-68
Dusp1	6.67695e-26	-0.312279	0.86	0.853	1.32237e-21
Prr15l	5.35773e-49	-0.311816	0.666	0.667	1.0611e-44
Cyp4f14	3.7663e-196	-0.311728	0.003	0.2	7.45915e-192
Birc2	6.25103e-105	-0.311511	0.121	0.293	1.23802e-100
Snapc5	4.13018e-50	-0.311251	0.422	0.493	8.17982e-46
9530077C05Rik	5.96192e-204	-0.31123	0.004	0.208	1.18076e-199
Nxf1	5.57419e-60	-0.310675	0.586	0.623	1.10397e-55
Morf4l1	2.87585e-136	-0.310326	0.893	0.872	5.69563e-132
Polr2m	4.52416e-62	-0.309918	0.636	0.653	8.96011e-58
Srp14	2.55225e-88	-0.30981	0.742	0.734	5.05474e-84
Sypl	1.26197e-49	-0.309756	0.559	0.59	2.49933e-45
Drap1	2.59274e-69	-0.309279	0.675	0.666	5.13493e-65
Ctxn1	6.86643e-98	-0.308915	0.126	0.297	1.3599e-93
Ip6k2	1.58494e-52	-0.308845	0.343	0.441	3.13897e-48
Commd6	1.16417e-44	-0.308745	0.44	0.498	2.30564e-40
Pin1	6.23873e-54	-0.30859	0.437	0.511	1.23558e-49
Mt1	5.10571e-46	-0.308528	0.923	0.899	1.01119e-41
Osbpl3	5.99817e-66	-0.308504	0.259	0.391	1.18794e-61
Usp2	1.05673e-160	-0.308247	0.031	0.221	2.09284e-156
Ccs	4.44464e-54	-0.308088	0.399	0.483	8.8026e-50
Lbh	1.43205e-81	-0.308073	0.1	0.243	2.83618e-77
Puf60	3.77474e-46	-0.307802	0.499	0.552	7.47587e-42
2610001J05Rik	6.95743e-52	-0.30777	0.398	0.484	1.37792e-47
Fkbp3	1.62502e-50	-0.307695	0.515	0.568	3.21836e-46
Dnal4	3.95569e-73	-0.307512	0.211	0.353	7.83424e-69
Ildr1	9.82999e-101	-0.306889	0.136	0.307	1.94683e-96
Stard3nl	8.1398e-55	-0.306828	0.31	0.418	1.61209e-50
Amotl1	7.06071e-88	-0.306588	0.201	0.364	1.39837e-83
Itm2c	6.04949e-64	-0.305671	0.636	0.657	1.1981e-59
Slc27a1	4.40858e-95	-0.30531	0.153	0.32	8.7312e-91
Pfdn1	2.33697e-73	-0.305026	0.661	0.689	4.62837e-69
Atraid	2.09494e-49	-0.304941	0.549	0.583	4.14902e-45
Eif4a2	1.7625e-108	-0.304907	0.872	0.857	3.49063e-104
Edf1	8.85698e-124	-0.304449	0.889	0.877	1.75412e-119
Tpst2	7.87993e-52	-0.304398	0.241	0.353	1.56062e-47
Trafd1	2.33769e-89	-0.304309	0.134	0.291	4.6298e-85
Gclm	1.65117e-51	-0.304273	0.461	0.53	3.27014e-47
Rnf130	3.26699e-63	-0.303733	0.313	0.431	6.47027e-59
Chmp2a	2.65707e-85	-0.302784	0.784	0.765	5.26232e-81
Tmem184a	9.04253e-57	-0.302428	0.273	0.389	1.79087e-52
Grb14	1.41165e-160	-0.302366	0.044	0.243	2.79578e-156
Cracr2b	1.75725e-57	-0.302308	0.315	0.422	3.48023e-53
Gpt2	2.22132e-121	-0.302161	0.103	0.291	4.39932e-117
Unc50	1.07546e-49	-0.301972	0.384	0.464	2.12995e-45
Blnk	6.24561e-92	-0.301836	0.172	0.339	1.23694e-87
Dusp3	1.35991e-77	-0.301672	0.142	0.288	2.69331e-73
Sgce	1.28376e-110	-0.301349	0.106	0.282	2.54248e-106
Slc6a6	8.74798e-49	-0.300854	0.472	0.528	1.73254e-44
Pdpn	4.07573e-135	-0.300752	0.01	0.159	8.07198e-131
Fam195b	1.33932e-44	-0.300434	0.477	0.525	2.65253e-40
Pamr1	8.90206e-66	-0.300243	0.437	0.557	1.76305e-61
Syt7	1.80338e-178	-0.300188	0.012	0.201	3.5716e-174
BC021891	1.19753e-111	-0.299947	0.102	0.278	2.37172e-107
Rab24	1.99723e-52	-0.29977	0.369	0.461	3.95552e-48
Pld1	5.45074e-53	-0.29965	0.37	0.462	1.07952e-48
Apoa1bp	1.18811e-48	-0.298928	0.576	0.592	2.35305e-44
Dpcd	3.06285e-45	-0.298916	0.359	0.437	6.06597e-41
2810428I15Rik	6.50386e-46	-0.298788	0.548	0.573	1.28809e-41
Acot13	4.67109e-44	-0.298751	0.382	0.459	9.2511e-40
Slc22a2	1.01173e-196	-0.29806	0.002	0.197	2.00373e-192
Igfbpl1	1.08357e-101	-0.297781	0.004	0.114	2.146e-97
Laptm4a	6.87428e-109	-0.297342	0.882	0.868	1.36145e-104
Hnrnpd	1.0507e-55	-0.296783	0.346	0.45	2.08091e-51
Cers2	2.09037e-46	-0.296642	0.439	0.499	4.13997e-42
Sumo3	2.67727e-47	-0.296535	0.526	0.569	5.30234e-43
Dpysl4	5.31513e-190	-0.296315	0.005	0.198	1.05266e-185
Pik3ip1	2.18989e-94	-0.295972	0.118	0.286	4.33708e-90
Cuedc1	2.26685e-70	-0.295864	0.229	0.369	4.48949e-66
Stap2	6.1778e-50	-0.295858	0.297	0.397	1.22351e-45
Lrp6	3.68558e-52	-0.295823	0.281	0.387	7.29929e-48
Smim19	1.12027e-68	-0.295701	0.188	0.324	2.2187e-64
Aktip	1.55652e-64	-0.295431	0.229	0.361	3.08268e-60
Tuba1b	4.38568e-41	-0.295333	0.556	0.588	8.68585e-37
Chrac1	5.55319e-49	-0.294854	0.386	0.467	1.09981e-44
Tagln	1.92533e-85	-0.294188	0.007	0.104	3.81311e-81
Kdm6b	4.09943e-21	-0.294185	0.508	0.526	8.11893e-17
Rtf1	2.63696e-48	-0.294074	0.536	0.577	5.22249e-44
Egfl7	1.36443e-169	-0.294029	0.032	0.232	2.70225e-165
Manbal	2.002e-46	-0.293878	0.338	0.426	3.96495e-42
Shfm1	5.53118e-144	-0.29356	0.92	0.902	1.09545e-139
Atp11a	9.7583e-88	-0.293471	0.172	0.334	1.93263e-83
Rcn2	9.40903e-56	-0.293236	0.296	0.41	1.86346e-51
Pacsin3	1.32273e-71	-0.292918	0.194	0.334	2.61968e-67
Otud1	8.32377e-120	-0.292812	0.06	0.23	1.64852e-115
Wdr26	1.53829e-51	-0.292727	0.533	0.581	3.04659e-47
Hilpda	1.02801e-60	-0.292434	0.341	0.472	2.03597e-56
Trappc6b	9.97179e-45	-0.292383	0.501	0.547	1.97491e-40
Kmt2e	3.05441e-51	-0.292329	0.532	0.576	6.04925e-47
Vezf1	2.09005e-50	-0.292071	0.326	0.424	4.13934e-46
Gna14	1.72321e-148	-0.292009	0.035	0.217	3.41281e-144
Sgf29	2.84007e-59	-0.291857	0.16	0.283	5.62475e-55
Ankrd29	2.81379e-173	-0.291804	0.008	0.189	5.57272e-169
Pbxip1	1.79945e-44	-0.291675	0.402	0.476	3.5638e-40
Mpc1	3.18092e-63	-0.290647	0.694	0.689	6.29981e-59
Snrpb	2.19047e-101	-0.29057	0.834	0.808	4.33823e-97
Syne1	6.81993e-183	-0.290552	0.013	0.208	1.35069e-178
Cnpy2	6.02512e-80	-0.290227	0.807	0.782	1.19327e-75
Itga9	3.23764e-176	-0.290059	0.025	0.226	6.41215e-172
Bptf	1.27516e-45	-0.289932	0.502	0.54	2.52545e-41
Cpq	2.97439e-44	-0.289308	0.315	0.41	5.89079e-40
Ndufb6	6.41068e-59	-0.289247	0.666	0.668	1.26964e-54
4921524J17Rik	6.76554e-65	-0.288972	0.185	0.317	1.33992e-60
Bche	1.51229e-59	-0.288879	0.234	0.357	2.99509e-55
Rela	1.49008e-41	-0.28886	0.527	0.564	2.9511e-37
Rsbn1l	3.95665e-46	-0.288432	0.384	0.465	7.83614e-42
Ncoa7	5.31699e-68	-0.288379	0.137	0.273	1.05303e-63
Mtpn	9.42532e-48	-0.287667	0.522	0.567	1.86668e-43
Hnrnpk	2.44837e-85	-0.287528	0.874	0.862	4.84899e-81
Tmbim6	1.67374e-162	-0.287411	0.949	0.944	3.31483e-158
Spcs1	1.03612e-96	-0.28658	0.837	0.823	2.05203e-92
Limd2	1.20517e-58	-0.286172	0.269	0.395	2.38683e-54
Thoc7	7.53282e-41	-0.286033	0.538	0.565	1.49187e-36
Pnrc2	2.26202e-34	-0.28602	0.366	0.433	4.47992e-30
Tns3	8.11822e-50	-0.285822	0.353	0.442	1.60781e-45
Ggct	6.12919e-87	-0.285819	0.115	0.268	1.21389e-82
Fam173a	7.68465e-44	-0.285802	0.624	0.618	1.52194e-39
Cobl	9.02892e-100	-0.2858	0.093	0.253	1.78818e-95
Srek1ip1	9.31326e-39	-0.285325	0.349	0.426	1.84449e-34
Rab18	1.03651e-40	-0.285169	0.576	0.593	2.05281e-36
Dapk1	1.9109e-73	-0.28514	0.184	0.328	3.78454e-69
Akap9	2.80638e-39	-0.285077	0.498	0.54	5.55803e-35
Bcl7c	4.20479e-42	-0.285007	0.469	0.518	8.32758e-38
Aamp	1.27688e-55	-0.284602	0.672	0.673	2.52885e-51
H3f3a	2.47233e-179	-0.284573	0.962	0.962	4.89644e-175
Vapa	2.88963e-65	-0.284295	0.746	0.736	5.7229e-61
Vamp8	4.90922e-113	-0.284207	0.897	0.863	9.72271e-109
Acot1	3.28318e-40	-0.283957	0.312	0.406	6.50234e-36
Ict1	1.32675e-39	-0.283956	0.524	0.554	2.62763e-35
Arid1a	7.69395e-41	-0.283712	0.465	0.51	1.52379e-36
Bcap31	3.93279e-51	-0.283708	0.672	0.671	7.78888e-47
Cys1	2.30779e-102	-0.2837	0.106	0.275	4.57057e-98
Tmed4	2.62137e-36	-0.283533	0.396	0.461	5.19163e-32
Emc7	1.0821e-44	-0.283484	0.538	0.568	2.14311e-40
Dctn3	8.82764e-66	-0.283353	0.716	0.707	1.74831e-61
Ift27	3.41405e-59	-0.283332	0.212	0.337	6.76152e-55
Plcb4	1.48624e-158	-0.283271	0.041	0.236	2.94349e-154
Gon4l	3.91212e-57	-0.283216	0.272	0.389	7.74796e-53
Dclre1a	1.92101e-76	-0.282983	0.101	0.238	3.80456e-72
Ring1	1.03473e-44	-0.282772	0.305	0.399	2.04928e-40
Pvrl4	1.01414e-85	-0.282343	0.13	0.285	2.00851e-81
Pfdn5	1.21115e-165	-0.282143	0.973	0.962	2.39869e-161
Hdac11	3.56771e-54	-0.281849	0.262	0.379	7.06585e-50
Ube2b	1.59192e-82	-0.281339	0.83	0.808	3.15279e-78
Bod1l	5.91666e-47	-0.280757	0.293	0.395	1.17179e-42
Rbm8a	2.94194e-52	-0.280729	0.644	0.65	5.8265e-48
Kcnk5	1.10474e-94	-0.280031	0.122	0.289	2.18793e-90
Fam181b	1.89023e-184	-0.27991	0.003	0.189	3.7436e-180
Pcbp4	9.22837e-119	-0.279602	0.076	0.252	1.82768e-114
Mbd3	5.23311e-41	-0.279461	0.531	0.554	1.03642e-36
Zmat2	1.10495e-35	-0.278871	0.474	0.515	2.18836e-31
Eid1	8.28612e-47	-0.27878	0.341	0.432	1.64107e-42
Sucla2	3.03552e-38	-0.27874	0.375	0.444	6.01185e-34
Smap1	1.29338e-45	-0.278554	0.364	0.45	2.56153e-41
Ndufs6	3.21011e-75	-0.278435	0.798	0.771	6.35761e-71
2210016L21Rik	3.80986e-39	-0.278429	0.369	0.442	7.54543e-35
Arl13b	1.7383e-78	-0.278141	0.142	0.289	3.44271e-74
Cfap36	1.3319e-57	-0.277792	0.217	0.341	2.63783e-53
Pdcd5	3.65752e-54	-0.277715	0.659	0.661	7.24371e-50
Pvr	5.82691e-41	-0.277174	0.523	0.561	1.15402e-36
Chchd1	1.88828e-41	-0.277075	0.564	0.583	3.73974e-37
Hspg2	2.40591e-103	-0.276735	0.106	0.274	4.76491e-99
Srsf10	4.34582e-31	-0.276543	0.417	0.464	8.6069e-27
Onecut1	4.04216e-171	-0.276183	0.014	0.2	8.00549e-167
Ythdc1	1.56067e-42	-0.276004	0.495	0.537	3.09091e-38
Adgrg6	9.84505e-109	-0.275938	0.096	0.266	1.94981e-104
Pttg1	2.0076e-72	-0.275937	0.161	0.304	3.97605e-68
Tnfaip8	1.79992e-41	-0.275825	0.352	0.441	3.56473e-37
Ywhah	6.25169e-56	-0.275701	0.711	0.716	1.23815e-51
Churc1	5.92008e-40	-0.27562	0.528	0.554	1.17247e-35
Chmp5	3.63278e-35	-0.275509	0.594	0.6	7.19472e-31
Paqr6	1.5432e-140	-0.275115	0.044	0.228	3.05631e-136
Tex261	1.19225e-34	-0.274996	0.477	0.514	2.36124e-30
Stra6l	1.50578e-164	-0.274445	0.014	0.195	2.9822e-160
Trp53bp2	1.34528e-44	-0.274106	0.298	0.392	2.66432e-40
Rassf3	1.32095e-51	-0.273918	0.206	0.318	2.61614e-47
Gm16136	4.75e-84	-0.273678	0.107	0.255	9.40737e-80
Apobec1	9.37805e-103	-0.27351	0.063	0.217	1.85732e-98
Csnk2b	2.14631e-36	-0.273384	0.565	0.576	4.25076e-32
Vamp5	4.21483e-44	-0.27332	0.459	0.533	8.34746e-40
Ccpg1os	1.36244e-63	-0.272864	0.164	0.296	2.6983e-59
Cers4	5.34836e-102	-0.272522	0.085	0.246	1.05924e-97
Slbp	9.98723e-30	-0.272479	0.419	0.466	1.97797e-25
Kif1b	3.40478e-44	-0.272009	0.298	0.391	6.74317e-40
Mia	1.24014e-113	-0.271872	0.044	0.2	2.4561e-109
Gstz1	3.99602e-49	-0.271739	0.176	0.287	7.91412e-45
Peli1	2.88221e-51	-0.271725	0.264	0.378	5.70821e-47
Ncor1	5.93e-46	-0.271718	0.547	0.578	1.17444e-41
Pygb	2.00752e-52	-0.271617	0.244	0.358	3.9759e-48
1110004F10Rik	1.78169e-38	-0.271257	0.516	0.55	3.52863e-34
Cops6	9.98406e-37	-0.270987	0.554	0.566	1.97734e-32
Timm13	8.99903e-78	-0.270799	0.811	0.781	1.78226e-73
Snw1	8.44e-35	-0.270678	0.467	0.509	1.67154e-30
Agrn	2.31486e-57	-0.270391	0.261	0.381	4.58458e-53
Bccip	4.92295e-37	-0.270252	0.457	0.506	9.7499e-33
Chkb	2.43731e-56	-0.269935	0.258	0.378	4.82709e-52
Rp9	4.5416e-50	-0.269923	0.729	0.694	8.99463e-46
Pomp	3.23128e-61	-0.26973	0.757	0.738	6.39955e-57
Cox20	4.73409e-37	-0.269441	0.6	0.598	9.37586e-33
Mllt4	3.89817e-40	-0.269125	0.377	0.449	7.72032e-36
Sssca1	2.17351e-39	-0.268962	0.323	0.405	4.30463e-35
Bod1	3.37841e-44	-0.26875	0.36	0.446	6.69095e-40
Odc1	2.67933e-37	-0.268531	0.503	0.545	5.3064e-33
Irak1bp1	1.8234e-137	-0.268488	0.036	0.21	3.61124e-133
BC005624	8.53912e-39	-0.267534	0.35	0.424	1.69117e-34
Sfpq	2.12121e-48	-0.267504	0.629	0.652	4.20107e-44
Rab32	3.56529e-82	-0.267454	0.09	0.231	7.06107e-78
Hivep2	7.88295e-35	-0.267247	0.306	0.386	1.56122e-30
Spty2d1	1.58169e-38	-0.26715	0.367	0.444	3.13253e-34
Mtcl1	2.40082e-61	-0.267138	0.178	0.307	4.75483e-57
Cbfa2t3	1.54954e-134	-0.267081	0.025	0.187	3.06886e-130
Nedd8	2.76108e-82	-0.26694	0.837	0.821	5.46831e-78
Rsrc2	4.21348e-44	-0.266777	0.668	0.67	8.34481e-40
Slc29a1	3.11029e-128	-0.266675	0.054	0.229	6.15994e-124
Epdr1	1.56964e-152	-0.266546	0.022	0.199	3.10867e-148
Hp1bp3	6.53724e-33	-0.26639	0.427	0.477	1.2947e-28
Ube2e1	1.57364e-40	-0.266037	0.517	0.555	3.11659e-36
Fign	1.16967e-137	-0.266036	0.041	0.219	2.31653e-133
Tbcb	1.28743e-38	-0.265832	0.524	0.557	2.54975e-34
Mrps18a	6.95899e-40	-0.265734	0.582	0.589	1.37823e-35
Smarcd2	2.73566e-40	-0.265682	0.296	0.388	5.41797e-36
Ppia	3.86672e-233	-0.265541	0.99	0.996	7.65804e-229
Ilf2	6.48924e-31	-0.26534	0.407	0.461	1.28519e-26
Tmem160	9.89145e-40	-0.26508	0.566	0.581	1.959e-35
Stk11	4.24688e-39	-0.264631	0.437	0.494	8.41094e-35
Gramd3	8.59963e-37	-0.264334	0.343	0.425	1.70316e-32
Sdc2	2.98737e-51	-0.263947	0.208	0.323	5.91649e-47
Arl4a	5.74682e-34	-0.263929	0.444	0.5	1.13816e-29
Fkbp8	2.56222e-52	-0.263564	0.729	0.701	5.07447e-48
Ptprj	7.42424e-60	-0.26356	0.207	0.334	1.47037e-55
Rrp1	2.60221e-45	-0.263513	0.645	0.646	5.15367e-41
1110001J03Rik	1.26911e-34	-0.26325	0.541	0.556	2.51348e-30
Gamt	2.52268e-84	-0.26323	0.097	0.243	4.99618e-80
Slc25a4	3.56127e-48	-0.26313	0.653	0.675	7.05309e-44
Cited4	5.16574e-41	-0.263022	0.529	0.587	1.02307e-36
Gucy1a3	5.62379e-134	-0.262792	0.005	0.146	1.11379e-129
Reep5	2.73637e-95	-0.262629	0.695	0.73	5.41938e-91
Scp2	7.83587e-49	-0.262554	0.748	0.725	1.55189e-44
Tacc2	2.08599e-39	-0.262423	0.26	0.35	4.13131e-35
Ech1	1.12546e-47	-0.261793	0.75	0.727	2.22898e-43
Tacc1	1.76628e-94	-0.261791	0.07	0.218	3.49811e-90
Akirin2	3.69668e-42	-0.261679	0.266	0.362	7.32128e-38
Luc7l3	6.16097e-40	-0.26112	0.576	0.598	1.22018e-35
Ddx39b	1.52003e-29	-0.261013	0.578	0.583	3.01041e-25
Bcas2	1.88972e-36	-0.260949	0.61	0.612	3.74259e-32
Pqbp1	2.2747e-40	-0.260923	0.261	0.355	4.50504e-36
Mcc	9.66157e-81	-0.260806	0.11	0.253	1.91347e-76
Slc25a23	3.09049e-93	-0.260504	0.096	0.251	6.12072e-89
Arglu1	1.0565e-30	-0.260088	0.424	0.473	2.0924e-26
Arl6	3.06535e-62	-0.26005	0.138	0.264	6.07092e-58
Tmem159	2.08363e-54	-0.259919	0.217	0.337	4.12663e-50
Tpr	9.96751e-37	-0.259776	0.582	0.596	1.97407e-32
Atp5j	1.97758e-135	-0.259765	0.949	0.937	3.9166e-131
Grina	9.95773e-49	-0.259717	0.262	0.369	1.97213e-44
Ndufb3	2.306e-47	-0.259703	0.683	0.662	4.56704e-43
Ctf1	1.49853e-81	-0.259683	0.11	0.256	2.96785e-77
Luc7l2	1.5107e-53	-0.259664	0.632	0.648	2.99195e-49
Cebpa	3.49154e-61	-0.259382	0.154	0.28	6.91499e-57
Smpd2	1.38977e-47	-0.258972	0.234	0.342	2.75244e-43
Ginm1	6.07085e-32	-0.258911	0.36	0.426	1.20233e-27
Grcc10	8.92877e-33	-0.258875	0.343	0.413	1.76834e-28
Josd2	6.63899e-36	-0.258326	0.325	0.403	1.31485e-31
Aamdc	3.26185e-51	-0.258053	0.199	0.315	6.4601e-47
Ankrd12	3.08071e-35	-0.257942	0.322	0.404	6.10134e-31
Gpm6b	1.82106e-60	-0.25761	0.194	0.33	3.6066e-56
Lpar6	1.2463e-46	-0.257456	0.164	0.273	2.46831e-42
Rgma	3.19915e-140	-0.257381	0.029	0.199	6.33592e-136
Sdhb	6.82256e-43	-0.257205	0.688	0.672	1.35121e-38
Hspb11	3.752e-44	-0.257187	0.276	0.377	7.43083e-40
Ssb	1.82822e-37	-0.25708	0.619	0.624	3.62079e-33
Mrpl42	1.27597e-35	-0.256793	0.608	0.609	2.52707e-31
Nagk	2.65428e-37	-0.256715	0.259	0.346	5.25681e-33
Psmc3	8.57724e-34	-0.256575	0.611	0.615	1.69872e-29
Mfsd11	2.72063e-72	-0.256377	0.118	0.254	5.38822e-68
Zbtb10	1.62115e-73	-0.256039	0.121	0.259	3.21068e-69
Adamts16	5.5143e-155	-0.255998	0.001	0.158	1.09211e-150
Faap20	1.26929e-32	-0.255885	0.314	0.387	2.51382e-28
Hras	3.74377e-38	-0.255802	0.394	0.466	7.41454e-34
Galk1	8.58434e-42	-0.255578	0.355	0.445	1.70013e-37
Prdx2	7.95591e-85	-0.255443	0.882	0.862	1.57567e-80
Prdx4	5.91908e-40	-0.255146	0.552	0.594	1.17227e-35
Hnrnpa1	3.61376e-66	-0.255146	0.772	0.769	7.15704e-62
Oaz1	8.38612e-177	-0.25504	0.978	0.98	1.66087e-172
Tubb6	1.21344e-33	-0.254977	0.229	0.321	2.40322e-29
Fstl3	1.29376e-109	-0.254964	0.05	0.205	2.5623e-105
Smtnl2	4.63605e-138	-0.25496	0.01	0.16	9.1817e-134
Cbx5	2.66021e-38	-0.254937	0.298	0.382	5.26854e-34
Ndufaf3	7.74093e-46	-0.254634	0.213	0.317	1.53309e-41
Copz2	8.91223e-74	-0.254581	0.128	0.273	1.76507e-69
Rassf9	2.60074e-96	-0.254381	0.068	0.218	5.15077e-92
Cfap126	1.17917e-89	-0.254302	0.025	0.142	2.33534e-85
Phf20	1.83566e-57	-0.254253	0.192	0.316	3.63552e-53
Gnb2	2.35125e-94	-0.253941	0.899	0.866	4.65665e-90
Psma2	3.36115e-52	-0.253785	0.741	0.728	6.65675e-48
Trim46	4.15115e-82	-0.253737	0.096	0.242	8.22135e-78
Zfand6	2.52744e-36	-0.253531	0.619	0.616	5.0056e-32
Clptm1	2.84081e-32	-0.253476	0.412	0.468	5.62623e-28
Acyp1	1.50128e-49	-0.253172	0.213	0.326	2.97329e-45
Saysd1	2.72736e-39	-0.253117	0.227	0.322	5.40153e-35
Smdt1	3.21344e-74	-0.253034	0.853	0.811	6.36422e-70
Ift22	9.24682e-41	-0.252945	0.215	0.312	1.83133e-36
H2-Q7	6.63328e-66	-0.252835	0.047	0.153	1.31372e-61
Tmem141	6.39037e-40	-0.252278	0.229	0.323	1.26561e-35
Tmem218	3.38193e-84	-0.252229	0.103	0.252	6.69792e-80
Srf	1.64782e-29	-0.25222	0.377	0.433	3.2635e-25
Rtp4	6.92031e-68	-0.252085	0.074	0.196	1.37057e-63
Fgf12	2.30139e-183	-0.251693	0.004	0.19	4.5579e-179
Ubl3	4.32914e-33	-0.251424	0.376	0.441	8.57387e-29
Cdk2ap2	1.84121e-39	-0.251334	0.619	0.626	3.64651e-35
Sertad1	6.81826e-31	-0.250674	0.712	0.665	1.35036e-26
Rbm5	2.1353e-31	-0.250655	0.396	0.454	4.22897e-27
Mpst	4.29215e-27	-0.250638	0.439	0.476	8.5006e-23
Cox14	7.47029e-47	-0.250491	0.753	0.713	1.47949e-42
Psmb10	4.17201e-22	-0.250402	0.383	0.421	8.26267e-18
Immp1l	3.77496e-25	-0.250256	0.516	0.524	7.47632e-21
Krcc1	5.13969e-26	-0.250239	0.584	0.582	1.01792e-21
Aldh1a1	3.08279e-94	-0.250113	0.089	0.245	6.10546e-90
Hnrnph1	6.72983e-48	-0.250079	0.553	0.583	1.33284e-43
Zfos1	1.34068e-60	0.250248	0.798	0.623	2.65521e-56
Rpl21	3.78131e-147	0.250605	0.984	0.947	7.48889e-143
mt-Atp6	3.31183e-197	0.250683	0.994	0.999	6.55907e-193
Pir	3.53665e-203	0.25076	0.358	0.097	7.00433e-199
Flnb	1.32345e-78	0.251439	0.523	0.338	2.6211e-74
Kdelr2	7.43513e-118	0.251588	0.716	0.453	1.47253e-113
Paqr8	1.49956e-284	0.252563	0.246	0.011	2.96987e-280
Galnt3	4.3758e-158	0.252602	0.423	0.171	8.66628e-154
Ahnak	7.05544e-45	0.252862	0.546	0.387	1.39733e-40
Npm1	4.45195e-107	0.254003	0.973	0.926	8.81708e-103
Rrbp1	2.42528e-80	0.254508	0.879	0.681	4.80327e-76
Atp8b1	4.2271e-182	0.254637	0.395	0.138	8.37177e-178
Lmcd1	4.25791e-53	0.255294	0.415	0.265	8.43279e-49
Eif3e	2.97195e-111	0.256528	0.899	0.738	5.88594e-107
Rps27rt	5.11742e-82	0.256638	0.744	0.501	1.01351e-77
Far1	2.66103e-160	0.256729	0.363	0.128	5.27017e-156
Fdps	9.93417e-85	0.256827	0.419	0.233	1.96746e-80
Ifngr1	3.82613e-103	0.257047	0.741	0.507	7.57765e-99
Lrg1	1.27624e-50	0.257183	0.432	0.275	2.52759e-46
Eif4b	1.93344e-129	0.258101	0.744	0.472	3.82918e-125
St8sia3	2.92614e-248	0.259275	0.197	0.003	5.79523e-244
Anxa3	5.51663e-162	0.25963	0.752	0.421	1.09257e-157
Sepp1	5.46167e-70	0.260126	0.895	0.782	1.08168e-65
R3hdm4	1.34418e-111	0.262875	0.674	0.433	2.66216e-107
Colgalt1	8.83073e-145	0.263459	0.522	0.262	1.74893e-140
P4hb	4.37742e-83	0.263483	0.803	0.608	8.66947e-79
Itpkc	1.69313e-75	0.267308	0.414	0.238	3.35324e-71
Slc4a7	3.75285e-239	0.268443	0.319	0.062	7.43252e-235
Msmo1	3.14331e-113	0.269149	0.406	0.193	6.22533e-109
Las1l	4.76228e-124	0.270091	0.524	0.285	9.4317e-120
Rhpn2	5.29602e-152	0.270134	0.446	0.195	1.04888e-147
Lamb3	2.2889e-216	0.270717	0.307	0.063	4.53316e-212
Hgfac	2.00782e-165	0.27107	0.351	0.119	3.97649e-161
B4galt1	7.07376e-181	0.274671	0.421	0.154	1.40096e-176
Galnt12	1.03411e-224	0.275088	0.348	0.084	2.04805e-220
Rasa2	2.61974e-178	0.275674	0.419	0.159	5.18839e-174
Mtus1	1.0976e-223	0.27576	0.327	0.074	2.17379e-219
Aldh2	2.49741e-76	0.276286	0.826	0.639	4.94613e-72
Mpzl3	1.20786e-189	0.277764	0.381	0.123	2.39217e-185
Gipc2	0	0.278885	0.309	0.029	0
Prr13	1.60346e-98	0.279013	0.811	0.622	3.17565e-94
Trib1	4.68906e-65	0.279324	0.747	0.566	9.28668e-61
Galnt6	6.27752e-291	0.279737	0.226	0.002	1.24326e-286
Cdh13	1.84069e-265	0.279814	0.253	0.019	3.64549e-261
mt-Co1	6.93958e-201	0.280571	0.995	0.999	1.37438e-196
Nfe2l2	2.16062e-98	0.281352	0.755	0.542	4.27911e-94
Gjb4	1.09738e-179	0.283891	0.154	0.005	2.17336e-175
Edn2	1.78435e-116	0.284296	0.154	0.026	3.5339e-112
Gpa33	2.56036e-300	0.284597	0.239	0.004	5.07079e-296
Mmp23	1.1954e-249	0.285556	0.265	0.03	2.36749e-245
Coro2a	3.06007e-303	0.286976	0.301	0.03	6.06047e-299
Acp5	1.24943e-289	0.287916	0.294	0.03	2.47449e-285
Ppic	1.67122e-227	0.289454	0.251	0.031	3.30986e-223
Ecm1	3.24844e-225	0.289779	0.244	0.029	6.43355e-221
Fam83e	1.57927e-299	0.289897	0.328	0.041	3.12775e-295
Pls1	0	0.290584	0.289	0.008	0
Ifi203	1.22368e-219	0.291454	0.18	0.004	2.4235e-215
Golim4	2.74374e-145	0.291818	0.592	0.322	5.43397e-141
mt-Co2	1.19267e-69	0.295181	0.991	0.992	2.36208e-65
Zfand2a	2.71412e-242	0.296544	0.308	0.055	5.37532e-238
Spdef	1.94287e-300	0.29796	0.236	0.004	3.84786e-296
Ctsc	1.85522e-111	0.298508	0.384	0.179	3.67426e-107
Tpd52l1	2.23353e-266	0.29925	0.339	0.062	4.4235e-262
Iqgap1	4.22246e-105	0.299332	0.805	0.577	8.36257e-101
Cpn1	6.35271e-71	0.299442	0.278	0.138	1.25816e-66
Ldlr	4.22778e-161	0.299857	0.368	0.136	8.37311e-157
Actn1	8.83573e-119	0.300049	0.764	0.528	1.74992e-114
Tes	6.82309e-127	0.300323	0.665	0.415	1.35131e-122
Tkt	1.09115e-127	0.301657	0.797	0.584	2.16102e-123
Pnliprp1	1.957e-88	0.301773	0.538	0.322	3.87584e-84
Papss2	0	0.30185	0.255	0.005	0
F5	2.72887e-301	0.302023	0.241	0.005	5.40452e-297
Ahr	6.0605e-169	0.303859	0.387	0.142	1.20028e-164
Smim3	1.10056e-282	0.305245	0.282	0.027	2.17966e-278
Krt20	6.20259e-173	0.306293	0.14	0.002	1.22842e-168
Tspan15	1.07841e-195	0.306476	0.469	0.183	2.13579e-191
Pgd	1.75932e-198	0.306571	0.505	0.215	3.48434e-194
Gm9493	4.813e-170	0.307943	0.638	0.339	9.53215e-166
Slc9a4	0	0.308303	0.258	0.001	0
Gabrp	6.67802e-216	0.309517	0.308	0.062	1.32258e-211
Tsta3	2.98393e-198	0.310203	0.55	0.247	5.90966e-194
8430408G22Rik	2.81755e-21	0.310628	0.37	0.282	5.58017e-17
Acox1	1.59736e-131	0.310676	0.489	0.249	3.16356e-127
Anxa8	0	0.312048	0.248	0.005	0
Hspd1	4.69094e-118	0.31323	0.767	0.534	9.29041e-114
Mfsd4	4.51607e-297	0.313558	0.335	0.048	8.94408e-293
Ccng1	7.99919e-163	0.3144	0.441	0.188	1.58424e-158
Map2k3	8.32645e-153	0.315269	0.585	0.311	1.64905e-148
Tnfaip3	2.09153e-92	0.315539	0.331	0.157	4.14227e-88
Dap	8.53164e-182	0.315613	0.703	0.393	1.68969e-177
Cox5a	1.31259e-131	0.316371	0.904	0.765	2.59959e-127
Grasp	6.9608e-207	0.317007	0.384	0.116	1.37859e-202
Rps26-ps1	7.10429e-182	0.317152	0.622	0.316	1.407e-177
Gale	2.14978e-287	0.318054	0.348	0.058	4.25765e-283
Tnk2	2.72459e-280	0.318738	0.34	0.06	5.39606e-276
Bcar3	0	0.319903	0.29	0.011	0
Tpd52	6.89099e-175	0.320317	0.754	0.469	1.36476e-170
Duox2	9.70553e-301	0.320662	0.232	0.002	1.92218e-296
Uqcrh	3.91737e-237	0.320896	0.982	0.922	7.75835e-233
Rpl6l	1.91612e-164	0.321051	0.732	0.44	3.79487e-160
Bok	5.84673e-99	0.321255	0.632	0.423	1.15795e-94
Onecut3	0	0.32147	0.294	0.004	0
Cidea	3.71356e-265	0.322109	0.326	0.056	7.35471e-261
Serpinb5	0	0.322716	0.284	0.007	0
Rps23	0	0.325786	0.998	0.999	0
Ceacam1	2.32632e-214	0.325927	0.254	0.038	4.60727e-210
Tmc5	0	0.326441	0.297	0.007	0
Skil	2.15292e-155	0.327588	0.65	0.359	4.26386e-151
Pcdh1	5.16347e-270	0.328969	0.369	0.079	1.02263e-265
Cwh43	6.87412e-254	0.329347	0.2	0.002	1.36142e-249
Ndrg1	2.10636e-99	0.329731	0.47	0.267	4.17165e-95
Mcpt1	1.60135e-190	0.330498	0.149	0	3.17148e-186
Npc2	2.3623e-166	0.331209	0.873	0.66	4.67853e-162
Kcne3	2.59729e-98	0.331679	0.631	0.424	5.14393e-94
Oit1	1.75827e-258	0.333203	0.293	0.04	3.48225e-254
Clint1	7.71482e-197	0.333693	0.67	0.354	1.52792e-192
Tpm1	3.06825e-124	0.333984	0.796	0.547	6.07667e-120
Gadd45a	3.84674e-98	0.334355	0.636	0.418	7.61848e-94
Ifrd1	1.02001e-62	0.334962	0.834	0.711	2.02012e-58
Tnfrsf21	6.73817e-283	0.335614	0.332	0.052	1.33449e-278
Chn2	0	0.33672	0.297	0.006	0
Dstn	6.71177e-154	0.337557	0.975	0.897	1.32927e-149
Mgat4a	6.28638e-194	0.337634	0.515	0.228	1.24502e-189
Rpl36al	1.69876e-276	0.337794	0.981	0.922	3.3644e-272
1110008L16Rik	5.70875e-284	0.337984	0.363	0.068	1.13062e-279
Mecom	0	0.338441	0.373	0.061	0
Phlda3	1.00395e-105	0.340652	0.344	0.157	1.98833e-101
Fam46a	2.81496e-219	0.341077	0.371	0.104	5.57502e-215
Flrt3	9.77967e-204	0.341403	0.378	0.115	1.93686e-199
Ddit4	4.46185e-166	0.341589	0.386	0.14	8.83669e-162
Hk2	7.31213e-301	0.345536	0.274	0.019	1.44817e-296
Hdlbp	2.93269e-162	0.346782	0.705	0.421	5.80818e-158
Eif3i	8.84663e-191	0.348173	0.884	0.653	1.75208e-186
Gm3336	8.74216e-261	0.349465	0.245	0.018	1.73138e-256
Me1	1.25732e-202	0.351958	0.631	0.319	2.49012e-198
Smpdl3a	5.97536e-142	0.352423	0.666	0.397	1.18342e-137
Vps37b	2.78797e-179	0.352784	0.51	0.235	5.52157e-175
Rps25	0	0.353979	0.991	0.983	0
Cxcl5	1.13305e-96	0.354334	0.207	0.063	2.24401e-92
Ldha	4.54056e-155	0.355219	0.834	0.605	8.99259e-151
Porcn	0	0.356905	0.374	0.064	0
Vasp	4.89389e-200	0.357348	0.657	0.35	9.69235e-196
Shf	0	0.357471	0.339	0.034	0
Tm4sf5	1.23109e-306	0.35773	0.237	0.002	2.43816e-302
Cbr1	2.34281e-145	0.359765	0.694	0.446	4.63995e-141
Rpl11	0	0.361172	0.992	0.982	0
Cdkn2a	3.17621e-266	0.362501	0.217	0.005	6.29049e-262
Liph	0	0.362667	0.306	0.007	0
Uap1	9.07902e-204	0.365039	0.584	0.274	1.7981e-199
Gpi1	4.26946e-203	0.36515	0.803	0.522	8.45566e-199
Ccdc71l	8.92002e-157	0.365244	0.282	0.081	1.76661e-152
Pdlim7	1.2114e-199	0.366665	0.403	0.137	2.39919e-195
Glul	5.3553e-149	0.367021	0.681	0.417	1.06062e-144
Avpi1	2.33652e-183	0.367057	0.668	0.381	4.62748e-179
Hsp90ab1	0	0.369231	0.994	0.979	0
Ybx1	5.14499e-247	0.369291	0.973	0.913	1.01896e-242
Tmsb4x	3.11378e-155	0.369857	1	0.994	6.16685e-151
Lrmp	7.56698e-273	0.371422	0.219	0.004	1.49864e-268
Prss22	4.12949e-232	0.371924	0.206	0.01	8.17846e-228
Tspan12	3.07468e-194	0.373138	0.511	0.223	6.0894e-190
S100a14	6.61282e-242	0.373185	0.346	0.078	1.30967e-237
Pla2g4a	0	0.374682	0.344	0.015	0
Pdlim5	6.20058e-274	0.375118	0.504	0.17	1.22803e-269
Gm10073	4.98626e-210	0.377825	0.783	0.468	9.87529e-206
Basp1	4.04355e-195	0.378713	0.37	0.107	8.00825e-191
Parm1	0	0.383187	0.439	0.093	0
Glrx	0	0.38352	0.435	0.091	0
Eps8l3	0	0.384517	0.332	0.011	0
Ifi30	1.28237e-217	0.386119	0.426	0.143	2.53974e-213
Tmem54	0	0.386231	0.316	0.015	0
Slk	6.8511e-231	0.387225	0.468	0.169	1.35686e-226
Rab11fip1	6.06555e-264	0.389882	0.401	0.104	1.20128e-259
Trim16	0	0.390247	0.377	0.039	0
Gmds	1.1565e-209	0.391608	0.558	0.257	2.29044e-205
Cdkn2b	3.48643e-295	0.396256	0.365	0.065	6.90487e-291
Duoxa2	2.10418e-298	0.396339	0.231	0.002	4.16733e-294
Rpl38	4.41093e-234	0.398045	0.989	0.934	8.73585e-230
Ern2	0	0.398917	0.312	0.001	0
Gm12840	1.00614e-168	0.398951	0.266	0.064	1.99266e-164
Try5	3.01562e-70	0.40078	0.72	0.596	5.97244e-66
Ucp2	3.73609e-218	0.403106	0.773	0.487	7.39933e-214
Ptp4a2	4.56894e-200	0.406356	0.879	0.623	9.0488e-196
Gm11808	3.83932e-262	0.409644	0.686	0.335	7.60378e-258
Cela1	3.04383e-118	0.410262	0.892	0.737	6.0283e-114
Ahcyl2	1.43912e-237	0.4106	0.585	0.264	2.85017e-233
Cdc42ep5	1.51296e-234	0.411841	0.692	0.372	2.99641e-230
Mpzl2	0	0.412007	0.456	0.081	0
Lrrc26	0	0.412073	0.404	0.073	0
Idh1	3.88203e-294	0.41246	0.574	0.212	7.68836e-290
Ppa1	1.95638e-279	0.415738	0.534	0.19	3.87462e-275
Il4ra	0	0.419651	0.461	0.103	0
Rps17	0	0.420126	0.99	0.987	0
Fbp2	0	0.421877	0.37	0.005	0
Ezr	2.64966e-194	0.421994	0.88	0.673	5.24766e-190
Pdxdc1	1.44609e-283	0.422041	0.582	0.232	2.86399e-279
Pabpc1	1.40661e-298	0.42257	0.958	0.813	2.78579e-294
Pmm1	0	0.426451	0.418	0.087	0
Rbp2	1.54312e-255	0.429406	0.254	0.024	3.05615e-251
Hspa8	1.28968e-305	0.43188	0.991	0.969	2.55422e-301
Tmprss2	0	0.432372	0.487	0.117	0
AA467197	1.19434e-297	0.432783	0.235	0.004	2.36539e-293
Rps27a	0	0.434391	0.998	0.998	0
Clu	0	0.434959	0.997	1	0
Wars	2.1562e-307	0.435296	0.546	0.186	4.27035e-303
Pllp	0	0.438691	0.439	0.078	0
Rpl14	0	0.43927	0.998	0.997	0
Cotl1	1.9916e-307	0.439387	0.515	0.157	3.94437e-303
Rps3	0	0.439614	0.997	0.996	0
Rpl26	0	0.43979	0.998	0.997	0
Tmem45b	0	0.439955	0.437	0.054	0
Ier5	1.82468e-164	0.441777	0.72	0.448	3.61377e-160
Tsc22d1	3.33748e-200	0.442192	0.94	0.821	6.60988e-196
Tc2n	0	0.4425	0.454	0.097	0
Rpl8	0	0.443819	0.998	0.991	0
Tnip3	0	0.444683	0.247	0.003	0
Dclk1	1.59491e-134	0.445417	0.34	0.129	3.15871e-130
Arpc1b	1.4065e-302	0.446601	0.946	0.777	2.78557e-298
Gm2000	6.88151e-265	0.447397	0.729	0.385	1.36288e-260
Akr1b8	0	0.447984	0.43	0.093	0
Rpl22	0	0.448352	0.99	0.938	0
Gsdmd	0	0.448541	0.402	0.013	0
Fxyd3	1.15647e-239	0.449501	0.973	0.88	2.29039e-235
Hspe1	1.17067e-187	0.449586	0.927	0.787	2.31852e-183
Syt8	0	0.450286	0.376	0.008	0
Asns	0	0.451445	0.409	0.046	0
Emp3	0	0.453125	0.361	0.015	0
Rps16	0	0.453654	0.999	0.999	0
Mgst3	4.99566e-54	0.453712	0.659	0.515	9.8939e-50
Ifi27l2b	0	0.458863	0.465	0.112	0
Slc25a5	2.61122e-264	0.459879	0.936	0.797	5.17151e-260
Rps4x	0	0.460193	0.997	0.997	0
Rps9	0	0.461035	0.999	0.998	0
Rpl31	0	0.462162	0.982	0.97	0
Slc26a2	4.6621e-302	0.462193	0.355	0.06	9.2333e-298
Epha2	2.41929e-220	0.463138	0.607	0.297	4.7914e-216
Car9	0	0.466391	0.448	0.057	0
Gm9843	2.92317e-295	0.467738	0.949	0.779	5.78934e-291
Rpl13	0	0.469445	0.999	0.999	0
Ssr4	3.31005e-281	0.470177	0.93	0.745	6.55555e-277
Arc	1.12549e-225	0.470817	0.38	0.11	2.22902e-221
Runx1	0	0.473494	0.511	0.128	0
Rpl7	0	0.475457	0.995	0.992	0
Perp	3.65221e-298	0.477368	0.719	0.364	7.2332e-294
Rpl5	0	0.479285	0.987	0.94	0
Rpl34	0	0.483778	0.996	0.988	0
Msln	3.18594e-248	0.483842	0.262	0.028	6.30976e-244
Rpl27a	0	0.485317	0.998	0.993	0
Rpl17	0	0.489788	0.996	0.993	0
Lgals3bp	2.64857e-304	0.491412	0.688	0.323	5.24549e-300
Rps29	6.07943e-261	0.49221	0.99	0.94	1.20403e-256
Rpl4	0	0.494205	0.992	0.986	0
Vil1	0	0.495114	0.449	0.033	0
5730559C18Rik	0	0.499293	0.484	0.051	0
Rplp0	0	0.501359	0.994	0.991	0
Eef1g	0	0.501888	0.976	0.921	0
Eif3f	0	0.505709	0.975	0.893	0
Ssfa2	0	0.506062	0.579	0.163	0
Rpl18	0	0.506381	0.997	0.991	0
Rpl29	0	0.50935	0.985	0.936	0
Gadd45g	1.62398e-184	0.512337	0.577	0.281	3.21629e-180
Rps3a1	0	0.513818	0.998	0.996	0
Eef1a1	0	0.513978	1	0.999	0
Rplp2	0	0.515714	0.987	0.974	0
Rpl13a	0	0.517259	0.998	0.997	0
Rpl23	0	0.522107	0.999	0.996	0
Vsig1	0	0.526694	0.409	0.003	0
Gm20186	5.85859e-202	0.527992	0.388	0.128	1.16029e-197
Rpl19	0	0.532416	0.999	0.996	0
Hspa1b	0	0.532795	0.459	0.087	0
Rps14	0	0.533214	0.998	0.999	0
Anxa2	5.72781e-168	0.53344	0.926	0.838	1.13439e-163
F3	9.84738e-81	0.534364	0.737	0.613	1.95027e-76
Prom1	2.40138e-261	0.53438	0.837	0.555	4.75593e-257
1810011O10Rik	1.0084e-217	0.536926	0.526	0.229	1.99713e-213
Rps15	0	0.538653	0.996	0.991	0
Rap2b	3.71582e-244	0.540545	0.434	0.137	7.35919e-240
Rpl18a	0	0.540743	0.996	0.999	0
Smpd3	0	0.544996	0.458	0.033	0
Ly6a	3.40619e-89	0.546615	0.314	0.149	6.74596e-85
Rps5	0	0.54762	0.998	0.998	0
Cxcl17	0	0.549777	0.425	0.041	0
Clic4	0	0.550651	0.651	0.277	0
Edn1	1.97977e-128	0.552627	0.4	0.187	3.92093e-124
Rps15a	0	0.553474	0.997	0.989	0
Itga6	2.55673e-291	0.555114	0.684	0.331	5.06359e-287
Ces2g	0	0.556366	0.666	0.31	0
Rps21	0	0.562002	0.991	0.909	0
Nipal1	0	0.562008	0.374	0.008	0
Rgs17	0	0.5631	0.441	0.023	0
Tspan13	0	0.566084	0.479	0.067	0
Rpl28	0	0.568269	0.997	0.985	0
Tcea3	0	0.568461	0.58	0.122	0
Paqr5	0	0.570965	0.505	0.031	0
Ckmt1	0	0.571927	0.596	0.185	0
Cfi	0	0.573622	0.647	0.222	0
Eps8	0	0.573727	0.558	0.134	0
Rps7	0	0.577367	0.991	0.981	0
Golm1	0	0.577622	0.593	0.153	0
Pkm	0	0.578374	0.762	0.399	0
Rps10	0	0.578524	0.994	0.978	0
Rpl3	0	0.578985	0.997	0.992	0
Rps13	0	0.579225	0.996	0.984	0
Atp2b1	0	0.585423	0.778	0.391	0
Rps11	0	0.585464	0.996	0.992	0
Fosl1	0	0.586732	0.575	0.192	0
Rps12-ps3	0	0.586892	0.868	0.538	0
Rdh10	0	0.586957	0.432	0.105	0
Fhl2	0	0.58838	0.49	0.097	0
Cd44	1.26078e-303	0.590617	0.638	0.267	2.49698e-299
Rpl30	0	0.591178	0.994	0.949	0
Rpl41	0	0.591985	0.997	0.997	0
Klf5	0	0.594475	0.819	0.42	0
Plscr1	0	0.594702	0.812	0.465	0
Reg2	1.01568e-304	0.598455	0.585	0.21	2.01155e-300
Rps24	0	0.600376	0.998	0.993	0
Il1rn	1.72925e-189	0.602053	0.385	0.126	3.42478e-185
Gm8730	0	0.602898	0.976	0.94	0
Rpl35	0	0.60404	0.955	0.868	0
Ltf	0	0.604516	0.263	0.012	0
Rps26	0	0.605477	0.979	0.867	0
Gm42418	1.15398e-91	0.614284	0.784	0.573	2.28545e-87
Rpl37	0	0.617338	0.996	0.986	0
Gprc5a	0	0.620162	0.56	0.147	0
Rpl36a	0	0.632424	0.991	0.962	0
Rps6	0	0.6406	0.995	0.994	0
Nupr1	1.46894e-131	0.641344	0.756	0.547	2.90923e-127
Rpl39	0	0.644973	0.996	0.957	0
Rps8	0	0.648383	0.998	0.997	0
Rps2	0	0.65076	0.982	0.91	0
Aqp5	1.26031e-124	0.651457	0.434	0.227	2.49604e-120
Mcpt2	0	0.656387	0.236	0.001	0
Rplp1	0	0.657534	0.996	0.968	0
Arl14	0	0.658309	0.462	0.058	0
Rpl36	0	0.658317	0.993	0.958	0
Elf3	0	0.664745	0.887	0.615	0
Spink4	6.82337e-98	0.667337	0.402	0.219	1.35137e-93
Rps20	0	0.672035	0.999	0.981	0
H2afj	0	0.672359	0.926	0.665	0
Rpl10a	0	0.672966	0.995	0.987	0
Gfpt1	0	0.677081	0.631	0.213	0
Eef2	0	0.677464	0.989	0.944	0
Eef1b2	0	0.682525	0.984	0.871	0
Rps28	0	0.683488	0.972	0.786	0
Cldn18	0	0.685385	0.261	0.003	0
Rps19	0	0.702248	0.999	0.999	0
Prdx1	0	0.704223	0.983	0.946	0
Ugt2b34	0	0.704243	0.529	0.027	0
Lgals3	0	0.704265	0.477	0.123	0
Sdc1	0	0.708382	0.719	0.27	0
Mgst2	0	0.709445	0.509	0.005	0
Id3	0	0.713758	0.424	0.076	0
Sftpd	0	0.724995	0.676	0.306	0
Krt19	2.23612e-298	0.728734	0.958	0.898	4.42863e-294
Rps18	0	0.729843	0.997	0.995	0
Sdcbp2	0	0.734274	0.558	0.036	0
Rpl32	0	0.736907	0.999	0.998	0
Cystm1	0	0.746047	0.983	0.891	0
Rpl37a	0	0.746568	0.998	0.99	0
Gm26917	2.74412e-40	0.747393	0.326	0.203	5.43472e-36
Anxa10	0	0.749313	0.292	0.005	0
Tspan1	0	0.751426	0.459	0.008	0
Prap1	5.02154e-180	0.753109	0.149	0.003	9.94517e-176
Tpt1	0	0.774144	0.999	0.995	0
Ly6d	6.28413e-271	0.78047	0.329	0.054	1.24457e-266
Pmepa1	0	0.781377	0.622	0.159	0
Sprr2a3	0	0.781573	0.311	0.002	0
Thbs1	1.26056e-256	0.783555	0.58	0.26	2.49655e-252
Lmo7	0	0.784248	0.676	0.291	0
Sord	0	0.789877	0.595	0.054	0
Galnt7	0	0.794249	0.561	0.072	0
Krt7	3.25927e-196	0.795848	0.795	0.589	6.45499e-192
Tm4sf20	0	0.800773	0.434	0.004	0
Gnb2l1	0	0.807121	0.991	0.917	0
Dnajb1	5.12187e-266	0.808131	0.868	0.64	1.01439e-261
Rpsa	0	0.80814	0.997	0.979	0
Plaur	0	0.808348	0.691	0.286	0
Tmprss4	0	0.810583	0.637	0.014	0
Rpl12	0	0.815656	0.992	0.953	0
Muc1	0	0.818281	0.882	0.495	0
Sprr1a	2.4199e-244	0.827733	0.291	0.044	4.79261e-240
Neat1	0	0.828175	0.905	0.659	0
Pmaip1	0	0.832066	0.572	0.04	0
Slc12a2	0	0.832588	0.695	0.204	0
Cldn2	0	0.846709	0.808	0.264	0
Gp2	0	0.859973	0.348	0.048	0
Sult1c2	0	0.881094	0.54	0.05	0
Ociad2	0	0.893462	0.71	0.19	0
Id1	0	0.930551	0.554	0.09	0
Hs3st1	0	0.962294	0.636	0.079	0
Pigr	8.53929e-276	0.997149	0.786	0.573	1.69121e-271
Lgals2	0	0.999216	0.444	0.019	0
Sptssb	0	1.03088	0.447	0.023	0
Car2	0	1.03473	0.822	0.474	0
Wfdc18	2.3968e-203	1.0502	0.707	0.417	4.74686e-199
Gpx2	0	1.07461	0.893	0.499	0
Serpinb1a	0	1.07506	0.775	0.126	0
Gcnt3	0	1.09319	0.657	0.004	0
Gsta1	0	1.1425	0.258	0.007	0
Foxq1	0	1.15401	0.701	0.125	0
Rbp1	0	1.16384	0.848	0.374	0
Anxa1	0	1.18681	0.721	0.072	0
Wfdc2	0	1.19106	0.885	0.675	0
Akr1b7	0	1.19258	0.41	0.007	0
2200002D01Rik	0	1.20575	0.81	0.207	0
Emp1	0	1.21402	0.575	0.03	0
Bace2	0	1.26264	0.796	0.085	0
Vsig2	0	1.39995	0.827	0.029	0
Hspa1a	0	1.42042	0.721	0.266	0
Onecut2	0	1.5799	0.904	0.144	0
Gsta4	0	1.58346	0.903	0.567	0
Pglyrp1	0	1.60787	0.898	0.279	0
Phgr1	0	1.61969	0.474	0.014	0
Tspan8	0	1.62908	0.957	0.247	0
2210407C18Rik	0	1.63741	0.49	0.012	0
Sfn	0	1.66459	0.924	0.408	0
Areg	0	1.70153	0.588	0.015	0
Reg3g	0	1.7768	0.612	0.054	0
Phlda1	0	1.80976	0.931	0.48	0
Plac8	0	1.86907	0.827	0.064	0
Ctse	0	1.89626	0.867	0.017	0
Lgals4	0	2.04516	0.792	0.072	0
Muc6	0	2.19268	0.472	0.015	0
Gsto1	0	2.27241	0.911	0.159	0
Gkn2	3.2678e-74	2.3259	0.113	0.023	6.47188e-70
tdTomato	0	2.34563	0.974	0.371	0
Reg1	0	2.37192	0.913	0.686	0
S100a6	0	2.5034	0.937	0.312	0
Agr2	0	2.85547	0.743	0.014	0
Reg3b	0	2.92858	0.777	0.156	0
Gkn1	1.01725e-174	2.94973	0.253	0.054	2.01466e-170
Pgc	0	2.96551	0.464	0.008	0
Dmbt1	0	2.99889	0.891	0.061	0
Tff1	0	3.90182	0.425	0.08	0
Tff2	0	4.15312	0.946	0.407	0
Gkn3	0	4.55943	0.858	0.068	0
