# Supplementary material for: Single-cell transcriptomes of pancreatic preinvasive lesions and cancer reveal acinar metaplastic cells’ heterogeneity
Source: Nat Commun. 2020 Sep 9;11:4516. doi: 10.1038/s41467-020-18207-z (PMC7481797; doi:10.1038/s41467-020-18207-z)
Supplement: Supplementary file 8 — Supplementary Data 4 [file 41467_2020_18207_MOESM8_ESM.xlsx]

## Sheet: Sheet1
Supplementary data 4: Differential expressed genes – acinar, ductal, metaplastic and stomach cells
gene	p_val	avg_logFC	pct.1	pct.2	p_val_adj	cluster
Sprr2a3	3.63052e-184	0.515437	0.357	0.094	7.19024e-180	0
Wfdc18	1.2742e-201	1.19003	0.768	0.384	2.52355e-197	0			The Supplementary data include DE genes of cluster cells that are shown in UMAP of Figure 2A based on the cluster numbers in Supplementary Figure 2B. All column discription is similar to the description in supplementary data 1.
Dmbt1	0	1.14686	0.974	0.482	0	0
Hspa1a	0	1.04525	0.828	0.395	0	0
Id1	0	0.929818	0.69	0.241	0	0
Reg3b	0	0.920473	0.905	0.396	0	0
Lgals4	0	0.8986	0.879	0.309	0	0
Dnajb1	1.26278e-217	0.886298	0.894	0.61	2.50094e-213	0
Rps18	0	0.885884	0.999	0.974	0	0
Pigr	1.32106e-235	0.86421	0.863	0.504	2.61637e-231	0
Gkn3	0	0.842461	0.905	0.354	0	0
Sftpd	0	0.839747	0.819	0.345	0	0
Wfdc2	3.88375e-278	0.813608	0.933	0.618	7.69176e-274	0
Reg3g	1.07147e-297	0.792739	0.754	0.271	2.12204e-293	0
Gm8730	0	0.791188	0.992	0.872	0	0
8430408G22Rik	3.13537e-85	0.78959	0.445	0.231	6.20959e-81	0
Tm4sf20	0	0.769207	0.548	0.124	0	0
Gpx2	2.90122e-274	0.767297	0.91	0.534	5.74586e-270	0
Gsta4	0	0.764955	0.964	0.578	0	0
Vsig2	0	0.758118	0.866	0.328	0	0
Rps19	0	0.756313	1	0.982	0	0
Rpl37a	0	0.729037	1	0.971	0	0
Pglyrp1	0	0.727376	0.925	0.44	0	0
Rpl36a	0	0.727308	0.997	0.943	0	0
Phlda1	2.16842e-251	0.726102	0.935	0.561	4.29456e-247	0
Prdx1	0	0.723121	0.996	0.848	0	0
Sfn	4.57201e-265	0.719475	0.938	0.52	9.05486e-261	0
Rps6	0	0.717079	0.998	0.981	0	0
Onecut2	0	0.716087	0.933	0.357	0	0
Rpl3	0	0.713718	0.999	0.968	0	0
Tspan8	0	0.70816	0.976	0.461	0	0
Rplp0	0	0.704986	0.999	0.958	0	0
Rpl35	0	0.702189	0.987	0.839	0	0
Tmem45a	1.51932e-305	0.695066	0.944	0.472	3.00902e-301	0
Rpl18a	0	0.68879	1	0.993	0	0
Rps7	0	0.687837	0.999	0.949	0	0
Rps5	0	0.685481	1	0.98	0	0
Rpl31	0	0.684993	0.996	0.941	0	0
Rps14	0	0.678081	1	0.992	0	0
Clu	0	0.671278	1	0.968	0	0
2210407C18Rik	1.61403e-293	0.670981	0.55	0.15	3.19658e-289	0
Rplp2	0	0.669728	0.999	0.943	0	0
Serpinb1a	3.41994e-265	0.66912	0.81	0.375	6.7732e-261	0
Rpl4	0	0.66479	0.999	0.95	0	0
Bace2	0	0.662518	0.823	0.315	0	0
Rpl13	0	0.661953	1	0.994	0	0
Rps15	0	0.655555	0.999	0.969	0	0
Gsto1	0	0.65303	0.93	0.434	0	0
Rpl17	0	0.643924	1	0.965	0	0
Rps17	0	0.643611	0.998	0.958	0	0
Rps8	0	0.64174	1	0.989	0	0
Sord	0	0.641433	0.685	0.24	0	0
Rpl37	0	0.640593	0.999	0.972	0	0
Sult1c2	1.16249e-287	0.639376	0.646	0.219	2.3023e-283	0
Rpl36	0	0.637868	0.999	0.944	0	0
Cldn2	2.43477e-275	0.630997	0.848	0.382	4.82206e-271	0
Rpl13a	0	0.627759	1	0.989	0	0
Elf3	3.41092e-205	0.623445	0.916	0.602	6.75533e-201	0
Eef1g	0	0.619852	0.994	0.882	0	0
Rpl10a	0	0.618088	0.999	0.955	0	0
Rpl14	0	0.614358	0.999	0.983	0	0
Rps9	0	0.613384	1	0.974	0	0
Rpl39	0	0.610032	1	0.941	0	0
Rpl34	0	0.604935	0.999	0.956	0	0
Rpl32	0	0.603995	1	0.992	0	0
Gm9843	2.71232e-268	0.59992	0.972	0.758	5.37175e-264	0
Rps15a	0	0.596594	1	0.961	0	0
Rps4x	0	0.595949	1	0.977	0	0
Rps3a1	0	0.595079	1	0.962	0	0
Akr1b7	2.00036e-268	0.594643	0.528	0.146	3.96171e-264	0
Cfi	5.42349e-290	0.592467	0.759	0.311	1.07412e-285	0
Klf5	1.23162e-216	0.590085	0.854	0.482	2.43923e-212	0
Rps11	0	0.586591	1	0.963	0	0
Rpl26	0	0.583969	1	0.977	0	0
Rpsa	0	0.583326	0.999	0.978	0	0
Muc1	2.55446e-242	0.580359	0.916	0.576	5.05911e-238	0
Rps26	6.34914e-281	0.572236	0.995	0.862	1.25745e-276	0
Rps23	0	0.568959	1	0.984	0	0
Rpl41	0	0.568589	0.999	0.992	0	0
Eif3f	1.97919e-297	0.567867	0.988	0.834	3.91978e-293	0
Ces2g	2.06969e-235	0.56664	0.736	0.343	4.09902e-231	0
Hspe1	1.35476e-182	0.566219	0.957	0.753	2.68311e-178	0
Rps13	0	0.563005	0.999	0.959	0	0
Rpl29	0	0.560531	0.997	0.906	0	0
Kcne3	4.0775e-184	0.559771	0.743	0.387	8.0755e-180	0
Tsc22d1	1.24762e-174	0.557634	0.964	0.723	2.47091e-170	0
Ociad2	6.78284e-199	0.556853	0.694	0.318	1.34334e-194	0
Rplp1	0	0.556384	0.999	0.962	0	0
Rps28	4.40442e-230	0.554032	0.991	0.816	8.72295e-226	0
Rpl18	0	0.553985	1	0.97	0	0
Rps3	0	0.551177	0.999	0.967	0	0
Id3	7.26253e-104	0.549536	0.457	0.218	1.43834e-99	0
Rpl11	0	0.547325	0.999	0.954	0	0
Sptssb	1.53817e-263	0.544546	0.521	0.148	3.04635e-259	0
Rpl8	0	0.544397	1	0.971	0	0
2200002D01Rik	3.00779e-240	0.544321	0.835	0.386	5.95693e-236	0
Rpl7	0	0.542705	1	0.943	0	0
Rps27a	0	0.542429	1	0.982	0	0
Eef2	4.91769e-305	0.539332	0.995	0.908	9.73949e-301	0
Rps2	6.47482e-285	0.532624	0.995	0.884	1.28234e-280	0
Plac8	7.7867e-306	0.528351	0.867	0.326	1.54216e-301	0
Hs3st1	8.63193e-205	0.5277	0.616	0.248	1.70955e-200	0
Rps12-ps3	5.91397e-204	0.523564	0.907	0.612	1.17126e-199	0
Rbp1	1.04378e-184	0.521081	0.856	0.471	2.06721e-180	0
Gcnt3	3.09684e-240	0.520845	0.658	0.24	6.13328e-236	0
Uqcrh	1.28943e-299	0.518165	0.994	0.874	2.55372e-295	0
Rps16	0	0.51798	1	0.977	0	0
Spink4	2.78483e-109	0.516	0.459	0.214	5.51536e-105	0
Gm2000	9.24583e-207	0.51575	0.798	0.443	1.83114e-202	0
Rps25	0	0.515243	0.998	0.96	0	0
Rps24	0	0.506818	1	0.977	0	0
Gnb2l1	7.80272e-265	0.505682	0.996	0.904	1.54533e-260	0
Tmprss4	6.41794e-246	0.504966	0.634	0.24	1.27107e-241	0
Hspa8	3.79834e-214	0.501923	0.996	0.895	7.5226e-210	0
Rpl35a	0	0.497308	0.999	0.966	0	0
Rps29	1.61845e-220	0.495078	0.996	0.916	3.20533e-216	0
Cxcl17	2.72042e-198	0.492316	0.48	0.162	5.38778e-194	0
Rpl23	0	0.487724	1	0.987	0	0
Rpl12	2.7352e-280	0.485677	0.998	0.942	5.41707e-276	0
Rpl23a-ps3	6.73237e-186	0.484175	0.864	0.516	1.33335e-181	0
Lrg1	8.07131e-86	0.483014	0.528	0.282	1.59852e-81	0
Rpl19	0	0.482055	1	0.966	0	0
Rpl6l	1.61593e-173	0.479806	0.779	0.464	3.20034e-169	0
Car2	4.89327e-180	0.479606	0.871	0.511	9.69112e-176	0
Tcea3	8.41811e-216	0.475265	0.641	0.273	1.66721e-211	0
Meg3	1.82027e-113	0.470971	0.413	0.161	3.60504e-109	0
Cox7a2l	1.07775e-209	0.470354	0.99	0.828	2.13449e-205	0
Prom1	1.48522e-159	0.468026	0.864	0.553	2.94148e-155	0
Rpl28	1.53088e-297	0.467902	1	0.966	3.0319e-293	0
Fxyd3	7.66028e-176	0.46577	0.991	0.782	1.51712e-171	0
Eef1a1	0	0.459133	1	0.982	0	0
Eif3e	8.35e-161	0.45889	0.928	0.699	1.65372e-156	0
Rps20	1.25143e-281	0.45355	1	0.966	2.47847e-277	0
Ugt2b34	1.06559e-195	0.445975	0.557	0.21	2.1104e-191	0
Rps21	2.74365e-202	0.445524	0.997	0.894	5.4338e-198	0
Rpl21	6.93168e-234	0.444649	0.994	0.912	1.37282e-229	0
Gm11808	2.78563e-159	0.44342	0.714	0.414	5.51694e-155	0
Rpl27a	3.482e-300	0.442723	1	0.973	6.89609e-296	0
Ltf	1.01057e-112	0.439185	0.286	0.092	2.00143e-108	0
Rpl24	2.81449e-297	0.437971	0.999	0.956	5.57411e-293	0
Gm10073	8.77182e-150	0.436765	0.819	0.548	1.73726e-145	0
S100a6	9.84655e-247	0.435028	0.965	0.486	1.95011e-242	0
Rpl22	1.04002e-228	0.434526	0.999	0.898	2.05977e-224	0
Arl14	5.65e-157	0.42702	0.477	0.186	1.11898e-152	0
Gadd45g	1.29321e-65	0.424004	0.618	0.41	2.56121e-61	0
Arc	1.16166e-109	0.415152	0.398	0.168	2.30068e-105	0
Rpl10-ps3	2.17684e-132	0.410172	0.695	0.411	4.31123e-128	0
Ifi27l2b	2.10936e-152	0.409242	0.507	0.216	4.17759e-148	0
Xist	2.96288e-133	0.406081	0.95	0.65	5.86798e-129	0
Ctse	1.54888e-238	0.404691	0.849	0.333	3.06755e-234	0
Eef1b2	7.00546e-213	0.403064	0.994	0.855	1.38743e-208	0
Foxq1	1.18483e-132	0.40003	0.654	0.331	2.34656e-128	0
Eif3i	1.10794e-143	0.399385	0.911	0.672	2.19428e-139	0
Impdh2	1.65604e-128	0.398763	0.8	0.537	3.27979e-124	0
Rpl6	8.96283e-144	0.398081	0.964	0.775	1.77509e-139	0
Rpl38	3.05086e-177	0.396566	0.997	0.928	6.04223e-173	0
Zfos1	3.28843e-122	0.394993	0.855	0.591	6.51273e-118	0
Hspb1	3.91106e-19	0.392961	0.523	0.424	7.74586e-15	0
Pmaip1	2.84464e-123	0.3915	0.502	0.227	5.63381e-119	0
Edn1	6.13448e-55	0.388337	0.391	0.22	1.21493e-50	0
Cystm1	1.65103e-161	0.386488	0.987	0.798	3.26987e-157	0
Gltscr2	1.17318e-117	0.378543	0.921	0.703	2.32347e-113	0
Rpl7a	2.61215e-124	0.373687	0.934	0.717	5.17335e-120	0
Hsp90ab1	2.29536e-166	0.371049	0.999	0.886	4.54596e-162	0
Cbr1	3.75901e-104	0.370129	0.734	0.476	7.44472e-100	0
Aqp5	1.64605e-72	0.368396	0.489	0.266	3.26001e-68	0
Npm1	2.06683e-126	0.367671	0.989	0.833	4.09335e-122	0
Gm9493	4.26266e-109	0.357875	0.67	0.412	8.4422e-105	0
Eif3h	7.65486e-128	0.3578	0.971	0.793	1.51604e-123	0
Smpdl3a	2.73246e-108	0.355875	0.712	0.444	5.41163e-104	0
Agr2	1.06062e-282	0.355163	0.773	0.282	2.10057e-278	0
Arpc1b	5.21976e-113	0.353431	0.952	0.719	1.03377e-108	0
Slc25a5	3.2424e-108	0.352735	0.944	0.764	6.42158e-104	0
Rpl5	1.93909e-187	0.35063	0.996	0.919	3.84038e-183	0
Cox8a	1.08025e-139	0.349986	0.991	0.878	2.13943e-135	0
Rps10	6.0922e-239	0.347529	0.999	0.957	1.20656e-234	0
Rps26-ps1	1.13912e-116	0.341041	0.661	0.385	2.25602e-112	0
Plscr1	2.73325e-96	0.340926	0.773	0.495	5.4132e-92	0
Rpl30	3.82747e-186	0.340135	0.999	0.927	7.58031e-182	0
Socs3	1.20591e-65	0.339572	0.729	0.509	2.38831e-61	0
Rpl9-ps6	1.15921e-94	0.339416	0.641	0.408	2.29581e-90	0
Tc2n	1.68778e-106	0.337002	0.48	0.236	3.34265e-102	0
H2afj	5.29796e-109	0.334554	0.934	0.7	1.04926e-104	0
Nfe2l2	1.3125e-84	0.331166	0.773	0.526	2.5994e-80	0
Gadd45a	1.92705e-69	0.331083	0.636	0.417	3.81652e-65	0
Ckmt1	4.81538e-122	0.331052	0.614	0.316	9.53686e-118	0
Tspan12	1.37448e-89	0.330406	0.52	0.285	2.72216e-85	0
Ly6d	8.76231e-69	0.329501	0.324	0.143	1.73537e-64	0
Mgst2	1.65936e-140	0.328099	0.504	0.206	3.28636e-136	0
Hspd1	9.41245e-82	0.325297	0.782	0.552	1.86414e-77	0
Atp5l	2.53061e-119	0.324818	0.985	0.858	5.01188e-115	0
Sepp1	3.99981e-94	0.324214	0.937	0.753	7.92163e-90	0
Idh1	2.93224e-104	0.324157	0.581	0.318	5.80731e-100	0
Gsdmd	1.80623e-136	0.32407	0.406	0.157	3.57725e-132	0
Gsta3	3.87587e-74	0.323762	0.724	0.474	7.67616e-70	0
Rpl36al	1.25498e-139	0.322905	0.994	0.912	2.48548e-135	0
Spint2	1.28275e-113	0.321749	0.983	0.834	2.54048e-109	0
Naca	3.59656e-131	0.320591	0.996	0.904	7.12299e-127	0
Gpi1	1.41731e-89	0.320396	0.799	0.557	2.80698e-85	0
Lgals3bp	3.15461e-94	0.319836	0.668	0.406	6.2477e-90	0
Eef1d	9.65827e-105	0.319623	0.964	0.818	1.91282e-100	0
Hcfc1r1	6.89616e-91	0.317602	0.842	0.602	1.36578e-86	0
Rpl15	1.98717e-84	0.309207	0.862	0.647	3.93558e-80	0
Tmem45b	1.01095e-126	0.309058	0.445	0.188	2.00219e-122	0
Dnaja1	2.02366e-53	0.308981	0.911	0.723	4.00787e-49	0
Reg1	5.09601e-171	0.306899	0.977	0.741	1.00926e-166	0
Cox4i1	4.76131e-129	0.30349	0.997	0.937	9.42978e-125	0
Txnip	2.30815e-47	0.303087	0.714	0.531	4.57128e-43	0
Atp5c1	2.50769e-89	0.302767	0.957	0.761	4.96647e-85	0
Pabpc1	3.47169e-86	0.301606	0.967	0.751	6.87567e-82	0
Use1	4.09948e-83	0.300862	0.892	0.672	8.11901e-79	0
Rps27rt	8.60866e-80	0.300228	0.768	0.521	1.70494e-75	0
Ssfa2	1.44825e-82	0.299036	0.546	0.319	2.86827e-78	0
Ccnd2	2.17264e-56	0.295892	0.727	0.508	4.30291e-52	0
Eif3k	2.2852e-92	0.294746	0.965	0.802	4.52584e-88	0
Rpl22l1	1.43236e-103	0.294335	0.994	0.928	2.83679e-99	0
Syt8	1.10734e-119	0.293494	0.385	0.149	2.19309e-115	0
Krt19	1.74939e-105	0.293493	0.982	0.777	3.46467e-101	0
Cct5	2.20132e-81	0.292448	0.852	0.626	4.35972e-77	0
Cct4	1.45396e-75	0.288834	0.817	0.6	2.87957e-71	0
Ifngr1	1.93331e-70	0.284944	0.734	0.499	3.82892e-66	0
Aldh2	2.58853e-81	0.284545	0.837	0.614	5.12658e-77	0
Tkt	4.08564e-77	0.28368	0.823	0.576	8.09161e-73	0
Edn2	2.15817e-64	0.279619	0.183	0.062	4.27426e-60	0
Btf3	1.07448e-85	0.278188	0.984	0.853	2.128e-81	0
Me1	1.77798e-74	0.27786	0.607	0.375	3.52129e-70	0
Cxcl5	8.43608e-29	0.277473	0.185	0.092	1.67077e-24	0
Atp2b1	1.58392e-82	0.276916	0.749	0.474	3.13695e-78	0
Ldha	3.45347e-68	0.276133	0.835	0.619	6.8396e-64	0
Golim4	3.86026e-73	0.274991	0.6	0.376	7.64524e-69	0
Eif4b	2.26812e-72	0.273838	0.744	0.519	4.492e-68	0
Clint1	5.97429e-75	0.271975	0.668	0.428	1.18321e-70	0
Tomm7	6.22683e-78	0.271944	0.864	0.631	1.23322e-73	0
Rgs17	2.33301e-83	0.270136	0.375	0.169	4.62053e-79	0
Mrpl52	3.95248e-81	0.269829	0.926	0.743	7.82788e-77	0
Tmprss2	5.67125e-81	0.269632	0.467	0.252	1.12319e-76	0
Sdc1	1.46607e-79	0.268153	0.668	0.416	2.90354e-75	0
Wdr89	2.84219e-73	0.267944	0.606	0.382	5.62895e-69	0
Slc25a3	1.2418e-76	0.267885	0.977	0.811	2.45938e-72	0
Psmb1	1.32159e-74	0.267562	0.931	0.74	2.61741e-70	0
Flrt3	9.41502e-63	0.266441	0.361	0.185	1.86464e-58	0
Ubb	3.85153e-70	0.265995	0.998	0.928	7.62796e-66	0
Anxa1	2.49965e-140	0.265534	0.669	0.297	4.95056e-136	0
Fam46a	3.82343e-70	0.264712	0.416	0.217	7.5723e-66	0
Ssr4	2.25281e-72	0.263466	0.942	0.808	4.46169e-68	0
Lmo7	2.04173e-58	0.262339	0.589	0.38	4.04365e-54	0
Paqr5	3.22746e-99	0.260582	0.457	0.21	6.39199e-95	0
Lrrc26	1.87474e-82	0.260343	0.41	0.197	3.71292e-78	0
Glrx	4.13126e-70	0.258365	0.408	0.218	8.18196e-66	0
Pla2g4a	1.46814e-98	0.258299	0.349	0.145	2.90765e-94	0
Phgr1	7.1557e-186	0.257719	0.499	0.171	1.41719e-181	0
Prdx6	2.99251e-61	0.253871	0.909	0.718	5.92668e-57	0
Smpd3	5.56024e-78	0.252588	0.398	0.194	1.10121e-73	0
2010107E04Rik	8.98819e-67	0.251876	0.905	0.718	1.78011e-62	0
Hsph1	8.859e-54	0.250695	0.408	0.238	1.75453e-49	0
Tnip3	1.32224e-294	0.563325	0.383	0.065	2.61871e-290	1
Cdh13	1.57056e-218	0.35473	0.358	0.074	3.11049e-214	1
Sprr2a3	1.98635e-155	0.627297	0.362	0.099	3.93396e-151	1
Anxa8	1.33294e-191	0.338639	0.33	0.072	2.63989e-187	1
Cxcl5	2.00599e-175	0.801436	0.337	0.081	3.97286e-171	1
Cdkn2a	3.70705e-156	0.324936	0.328	0.083	7.34181e-152	1
Ifi203	2.68297e-231	0.439909	0.291	0.047	5.31363e-227	1
Tnfrsf11b	3.31963e-206	0.333605	0.278	0.047	6.57453e-202	1
Pxdc1	6.04588e-126	0.325637	0.321	0.095	1.19739e-121	1
Prss22	3.18732e-116	0.317939	0.312	0.092	6.31249e-112	1
Duoxa2	5.88701e-152	0.423172	0.287	0.068	1.16592e-147	1
Gjb4	6.40388e-198	0.296198	0.258	0.042	1.26829e-193	1
Mmp23	2.56558e-116	0.256297	0.303	0.089	5.08113e-112	1
Tm4sf5	1.2412e-128	0.316623	0.292	0.078	2.4582e-124	1
Areg	0	1.53952	0.787	0.192	0	1
Phlda1	0	1.47266	0.977	0.564	0	1
Sfn	0	1.40922	0.972	0.524	0	1
Cldn4	0	1.09611	0.944	0.514	0	1
S100a6	0	1.07636	0.988	0.493	0	1
Il1rn	0	1.07442	0.632	0.168	0	1
Wfdc18	2.86058e-107	1.01379	0.709	0.397	5.66537e-103	1
Emp1	0	1.00671	0.726	0.225	0	1
F3	1.62373e-295	0.997184	0.911	0.503	3.21581e-291	1
Plaur	0	0.97926	0.88	0.356	0	1
Lmo7	0	0.976241	0.84	0.362	0	1
Onecut2	0	0.964578	0.955	0.366	0	1
Hs3st1	0	0.876751	0.738	0.244	0	1
Edn1	2.06877e-175	0.857125	0.546	0.21	4.09721e-171	1
Plscr1	1.05533e-261	0.846477	0.891	0.49	2.09007e-257	1
Anxa1	0	0.846414	0.804	0.292	0	1
Krt19	2.30671e-243	0.825191	0.984	0.781	4.56844e-239	1
Gsto1	9.95616e-303	0.819755	0.929	0.443	1.97182e-298	1
Lgals3	4.72715e-263	0.81334	0.66	0.224	9.36213e-259	1
Fosl1	0	0.810965	0.78	0.262	0	1
Sprr1a	6.93487e-161	0.809995	0.398	0.116	1.37345e-156	1
2200002D01Rik	0	0.781047	0.894	0.389	0	1
Rap2b	0	0.780181	0.68	0.187	0	1
Thbs1	2.85668e-196	0.775335	0.728	0.334	5.65766e-192	1
Ier5	1.11691e-247	0.770409	0.87	0.452	2.21204e-243	1
Ifrd1	1.66841e-206	0.767283	0.943	0.668	3.30429e-202	1
Pmaip1	0	0.766742	0.718	0.213	0	1
Anxa2	1.17404e-213	0.759881	0.954	0.715	2.32518e-209	1
Fam107b	3.24715e-182	0.72845	0.764	0.415	6.43098e-178	1
Hbegf	2.66833e-207	0.724133	0.979	0.711	5.28462e-203	1
Rps28	1.4085e-174	0.724124	0.974	0.82	2.78954e-170	1
Gpx2	2.51001e-207	0.713168	0.904	0.542	4.97108e-203	1
Lgals4	2.2715e-265	0.711197	0.841	0.323	4.49872e-261	1
Gprc5a	3.92633e-285	0.708023	0.725	0.264	7.77611e-281	1
Wfdc2	5.33533e-182	0.706021	0.911	0.625	1.05666e-177	1
Krt7	2.43478e-195	0.704427	0.895	0.555	4.82207e-191	1
Cdkn1a	2.00833e-156	0.702981	0.902	0.601	3.9775e-152	1
Tspan8	2.78363e-221	0.695168	0.954	0.473	5.51297e-217	1
Plac8	3.12979e-265	0.692291	0.847	0.338	6.19854e-261	1
Sftpd	2.31933e-223	0.690691	0.796	0.356	4.59343e-219	1
Dmbt1	1.0453e-174	0.681576	0.934	0.495	2.07022e-170	1
Tnfaip3	1.46251e-211	0.679703	0.528	0.174	2.8965e-207	1
Cxcl2	5.24265e-60	0.678341	0.321	0.148	1.03831e-55	1
Nipal1	0	0.665383	0.584	0.132	0	1
Pglyrp1	1.22733e-210	0.64873	0.902	0.451	2.43074e-206	1
Fhl2	1.20499e-283	0.64259	0.659	0.213	2.38647e-279	1
Rps18	1.6403e-292	0.638774	0.995	0.975	3.24862e-288	1
Tsc22d1	9.86872e-199	0.637947	0.975	0.727	1.9545e-194	1
Clu	2.10506e-221	0.62578	1	0.968	4.16907e-217	1
Gsta4	1.23577e-191	0.616879	0.923	0.588	2.44744e-187	1
Dnajb1	7.55741e-137	0.616047	0.895	0.615	1.49675e-132	1
Tm4sf20	2.53393e-253	0.615233	0.515	0.135	5.01846e-249	1
Neat1	1.41536e-138	0.609546	0.928	0.639	2.80311e-134	1
Rdh10	1.30225e-230	0.60813	0.566	0.187	2.57911e-226	1
Rpl37a	2.31137e-263	0.603056	0.997	0.972	4.57766e-259	1
Epha2	5.2147e-228	0.602812	0.77	0.341	1.03277e-223	1
Rps19	6.59455e-286	0.60217	0.999	0.982	1.30605e-281	1
Clic4	3.71707e-191	0.601169	0.758	0.366	7.36165e-187	1
Ctse	2.50915e-251	0.599309	0.869	0.341	4.96938e-247	1
Rps29	3.12596e-158	0.596973	0.991	0.918	6.19096e-154	1
Ltf	1.52121e-99	0.595682	0.293	0.095	3.01275e-95	1
Rpl35	8.15409e-191	0.595079	0.972	0.843	1.61492e-186	1
Cxcl16	7.50491e-200	0.594732	0.851	0.442	1.48635e-195	1
Trib1	1.63293e-168	0.592941	0.877	0.521	3.23401e-164	1
Bok	1.11587e-151	0.592292	0.763	0.44	2.20998e-147	1
Ptp4a2	2.34194e-188	0.590863	0.935	0.628	4.63821e-184	1
Gm8730	2.8443e-232	0.585935	0.982	0.876	5.63314e-228	1
Serpinb1a	1.43768e-181	0.585712	0.784	0.386	2.84732e-177	1
Rpl37	4.42099e-251	0.576115	0.997	0.973	8.75578e-247	1
Rplp0	1.50446e-263	0.574261	0.994	0.959	2.97959e-259	1
Ccnd2	1.52638e-111	0.573621	0.8	0.506	3.023e-107	1
Rpl4	3.79287e-274	0.563794	0.993	0.952	7.51178e-270	1
Clcf1	1.82554e-119	0.560777	0.592	0.282	3.61548e-115	1
Rpl3	5.69884e-290	0.55916	0.997	0.968	1.12866e-285	1
Rps26	9.56154e-195	0.55649	0.977	0.866	1.89366e-190	1
Skil	6.91111e-175	0.554875	0.776	0.389	1.36874e-170	1
Foxq1	4.05451e-160	0.553327	0.715	0.331	8.02995e-156	1
Rpl36a	1.78446e-250	0.552401	0.988	0.945	3.53412e-246	1
Gm20186	9.45884e-149	0.551088	0.512	0.195	1.87332e-144	1
Dusp5	1.82795e-132	0.545356	0.773	0.453	3.62026e-128	1
Rplp2	4.64938e-229	0.545064	0.989	0.945	9.2081e-225	1
F2rl1	3.70544e-162	0.544197	0.754	0.392	7.33862e-158	1
Elf3	7.23458e-131	0.54062	0.903	0.609	1.43281e-126	1
Rpl39	1.43831e-213	0.54	0.996	0.943	2.84857e-209	1
Cldn2	2.60056e-180	0.537531	0.817	0.394	5.15041e-176	1
Rpl10a	2.86169e-250	0.52599	0.996	0.956	5.66757e-246	1
Pmepa1	2.10621e-170	0.523536	0.699	0.316	4.17134e-166	1
Ly6a	5.23739e-103	0.523428	0.461	0.194	1.03727e-98	1
Lmcd1	1.95277e-127	0.520629	0.538	0.23	3.86746e-123	1
Phlda3	2.34202e-164	0.51994	0.524	0.193	4.63838e-160	1
Zfand5	4.71687e-138	0.518733	0.897	0.616	9.34177e-134	1
Sdcbp2	7.87557e-214	0.518461	0.642	0.232	1.55976e-209	1
Dstn	4.79035e-160	0.517668	0.986	0.807	9.48729e-156	1
Eef1g	1.17636e-205	0.515051	0.974	0.886	2.32978e-201	1
Rpl36	8.75312e-211	0.514489	0.996	0.945	1.73355e-206	1
1810011O10Rik	1.24758e-134	0.513971	0.624	0.303	2.47082e-130	1
Noct	3.25146e-179	0.512978	0.543	0.194	6.43951e-175	1
Rpl31	5.66975e-206	0.508988	0.987	0.943	1.12289e-201	1
Anxa3	2.86298e-166	0.508432	0.856	0.454	5.67014e-162	1
Rpl41	4.51618e-212	0.506567	0.993	0.992	8.94429e-208	1
S100a10	1.82434e-147	0.505785	0.965	0.709	3.61311e-143	1
Rps7	6.21782e-230	0.505547	0.992	0.95	1.23144e-225	1
S100a11	1.08876e-157	0.503332	0.985	0.826	2.1563e-153	1
Itpkc	4.87031e-132	0.502983	0.561	0.25	9.64565e-128	1
Cd44	2.46915e-166	0.502403	0.732	0.35	4.89015e-162	1
Ezr	4.67064e-179	0.500756	0.948	0.634	9.25021e-175	1
Rpl18a	4.49387e-254	0.498366	0.993	0.993	8.9001e-250	1
Rps6	1.04827e-242	0.49803	0.997	0.981	2.0761e-238	1
Gm12840	1.77321e-151	0.496919	0.362	0.104	3.51184e-147	1
Krt23	1.15207e-73	0.494328	0.747	0.508	2.28167e-69	1
Rps27rt	1.10579e-87	0.493669	0.78	0.525	2.19002e-83	1
Map2k3	3.87426e-155	0.493579	0.71	0.363	7.67297e-151	1
Abhd2	6.86907e-84	0.492873	0.506	0.251	1.36042e-79	1
Klf5	9.39465e-148	0.491158	0.848	0.49	1.86061e-143	1
Bace2	3.86659e-183	0.488253	0.767	0.329	7.65778e-179	1
Arpc1b	1.14566e-157	0.488004	0.947	0.723	2.26898e-153	1
Tmprss4	4.26123e-206	0.487904	0.65	0.245	8.43936e-202	1
Rps12-ps3	1.10082e-128	0.48743	0.884	0.62	2.18018e-124	1
Rpl13a	1.65895e-249	0.48687	0.999	0.989	3.28554e-245	1
Pim1	1.0766e-101	0.485892	0.535	0.265	2.1322e-97	1
Rps15a	5.47739e-245	0.485268	0.996	0.962	1.0848e-240	1
Rps3a1	3.92946e-265	0.481306	0.997	0.963	7.7823e-261	1
Rplp1	1.60912e-205	0.480856	0.993	0.963	3.18686e-201	1
Rps5	9.8376e-227	0.480137	0.997	0.98	1.94834e-222	1
Rps17	1.60806e-204	0.480042	0.99	0.96	3.18477e-200	1
Rps11	1.25151e-235	0.478555	0.993	0.965	2.47862e-231	1
Gm9843	6.7507e-149	0.478102	0.957	0.764	1.33698e-144	1
Gabrp	2.14891e-248	0.478081	0.449	0.105	4.25592e-244	1
Eif3f	1.52505e-179	0.477662	0.975	0.838	3.02035e-175	1
Rpl13	1.04766e-255	0.477401	0.998	0.994	2.0749e-251	1
Ccdc71l	1.48077e-119	0.471532	0.396	0.149	2.93267e-115	1
Prdx1	1.29119e-147	0.470457	0.985	0.852	2.5572e-143	1
Vsig2	3.70583e-190	0.4703	0.813	0.343	7.3394e-186	1
Rps8	6.04709e-253	0.469047	0.997	0.989	1.19763e-248	1
Ifngr1	2.36785e-124	0.46774	0.804	0.497	4.68953e-120	1
Arl14	1.81183e-151	0.467032	0.507	0.188	3.58832e-147	1
Ly6d	3.93407e-112	0.464784	0.396	0.14	7.79143e-108	1
Tmsb4x	3.71637e-164	0.463655	0.999	0.912	7.36028e-160	1
Reg3g	4.29858e-165	0.463547	0.693	0.285	8.51335e-161	1
Pigr	5.44939e-63	0.4622	0.756	0.52	1.07925e-58	1
Arc	6.54577e-136	0.462072	0.455	0.167	1.29639e-131	1
Actn1	1.5751e-131	0.461169	0.841	0.533	3.11948e-127	1
Actb	1.03337e-83	0.461066	0.998	0.917	2.0466e-79	1
Gadd45a	1.23487e-106	0.460858	0.714	0.414	2.44565e-102	1
Rpl34	1.91234e-227	0.460501	0.993	0.957	3.78739e-223	1
Rpl6	1.83503e-110	0.459931	0.954	0.78	3.63428e-106	1
Car2	7.82497e-101	0.458723	0.822	0.522	1.54973e-96	1
Rpl32	2.59071e-234	0.458663	0.998	0.993	5.13089e-230	1
Ahr	6.67034e-174	0.458604	0.527	0.195	1.32106e-169	1
Rpl29	8.09715e-199	0.458296	0.984	0.909	1.60364e-194	1
Rps2	2.93196e-173	0.458255	0.972	0.888	5.80675e-169	1
Ces2g	7.47459e-124	0.453013	0.681	0.355	1.48034e-119	1
Tnfrsf12a	1.57201e-143	0.452059	0.971	0.692	3.11336e-139	1
2210407C18Rik	9.72327e-124	0.451971	0.454	0.166	1.92569e-119	1
Basp1	3.84205e-193	0.451178	0.527	0.166	7.60917e-189	1
Rpl17	2.57005e-223	0.450797	0.994	0.966	5.08998e-219	1
Vps37b	2.91319e-149	0.448483	0.632	0.294	5.76957e-145	1
Rps14	9.51639e-220	0.447067	0.998	0.992	1.88472e-215	1
Eef2	3.20639e-192	0.446168	0.993	0.91	6.35026e-188	1
Rps9	3.51399e-219	0.444499	0.998	0.974	6.95946e-215	1
Rps15	1.15851e-201	0.444479	0.996	0.97	2.29443e-197	1
Tpm1	6.21321e-139	0.443091	0.877	0.559	1.23053e-134	1
Flnb	2.44412e-121	0.443051	0.65	0.341	4.84058e-117	1
Rab11fip1	4.2062e-149	0.443046	0.506	0.2	8.33037e-145	1
Cxcl1	8.51383e-62	0.441	0.615	0.379	1.68616e-57	1
Rps3	7.71992e-217	0.435058	0.995	0.968	1.52893e-212	1
Muc1	1.21877e-123	0.431221	0.883	0.585	2.41377e-119	1
Xist	7.65658e-74	0.429588	0.888	0.661	1.51638e-69	1
Rpsa	4.02422e-195	0.4285	0.997	0.979	7.96998e-191	1
Eps8	5.49269e-134	0.428388	0.617	0.282	1.08783e-129	1
8430408G22Rik	2.07728e-25	0.427764	0.372	0.242	4.11405e-21	1
Ctsh	1.46242e-114	0.427059	0.884	0.607	2.89633e-110	1
Rps4x	6.10461e-217	0.424378	0.996	0.978	1.20902e-212	1
Fosl2	1.67497e-111	0.423647	0.712	0.395	3.31728e-107	1
Tes	7.71756e-121	0.423212	0.77	0.449	1.52846e-116	1
Pabpc1	2.40677e-135	0.423052	0.963	0.756	4.76661e-131	1
Pdlim7	1.52853e-162	0.422743	0.529	0.198	3.02726e-158	1
Rbp1	8.12599e-121	0.422046	0.83	0.481	1.60935e-116	1
Npm1	2.30611e-136	0.421716	0.985	0.836	4.56726e-132	1
Eef1a1	3.14487e-215	0.420712	1	0.983	6.22841e-211	1
Rpl14	5.89425e-213	0.419267	0.996	0.983	1.16736e-208	1
Csrnp1	1.67475e-114	0.418439	0.819	0.477	3.31683e-110	1
Frat2	8.22943e-81	0.417485	0.527	0.278	1.62984e-76	1
Ociad2	2.41269e-120	0.41624	0.671	0.327	4.77832e-116	1
Mdfi	3.71893e-168	0.416198	0.44	0.14	7.36534e-164	1
Ahnak	8.85502e-82	0.414279	0.653	0.378	1.75374e-77	1
Lrrfip1	1.34715e-112	0.413038	0.857	0.551	2.66804e-108	1
Rpl38	3.40592e-116	0.412724	0.987	0.93	6.74542e-112	1
Rpl12	3.04031e-182	0.410985	0.987	0.944	6.02134e-178	1
Sgms2	2.02342e-91	0.410962	0.655	0.373	4.00738e-87	1
Rpl7	1.30171e-177	0.410957	0.993	0.944	2.57803e-173	1
Rps13	6.65073e-197	0.410562	0.993	0.961	1.31718e-192	1
Gcnt2	4.26213e-156	0.409129	0.484	0.176	8.44115e-152	1
Rps21	2.78159e-128	0.4091	0.99	0.896	5.50893e-124	1
Gm2000	4.11467e-116	0.408786	0.758	0.454	8.14911e-112	1
Ctnnb1	4.14622e-108	0.407707	0.936	0.699	8.21158e-104	1
Rpl26	1.3254e-211	0.406587	0.997	0.977	2.62495e-207	1
Rpl23	1.99012e-210	0.405461	0.998	0.987	3.94144e-206	1
Hspa8	2.01548e-116	0.405028	0.994	0.897	3.99166e-112	1
Rps23	4.04431e-194	0.404896	0.996	0.984	8.00975e-190	1
Vmp1	7.97673e-90	0.404138	0.845	0.574	1.57979e-85	1
Gnb2l1	8.08347e-155	0.399737	0.991	0.906	1.60093e-150	1
Perp	1.91562e-105	0.399271	0.748	0.455	3.79389e-101	1
Jup	1.95076e-105	0.395361	0.817	0.533	3.86348e-101	1
Cebpb	3.33784e-23	0.393362	0.438	0.325	6.61059e-19	1
Malat1	2.22827e-75	0.391415	0.997	0.88	4.41308e-71	1
Flrt3	1.09035e-125	0.390924	0.458	0.18	2.15943e-121	1
Pard6b	4.21298e-85	0.390063	0.573	0.321	8.3438e-81	1
Zfos1	2.06508e-88	0.389865	0.836	0.598	4.08988e-84	1
Tsc22d2	1.44113e-80	0.389659	0.725	0.443	2.85417e-76	1
Rps20	6.60114e-180	0.389448	0.997	0.967	1.30736e-175	1
Gcnt3	2.05376e-133	0.388594	0.607	0.253	4.06748e-129	1
Rps25	6.22456e-175	0.386546	0.99	0.961	1.23277e-170	1
Cystm1	9.56938e-127	0.386115	0.978	0.802	1.89522e-122	1
Atp2b1	5.86553e-104	0.385061	0.793	0.475	1.16167e-99	1
5730559C18Rik	8.60838e-136	0.384263	0.53	0.22	1.70489e-131	1
Rpl11	3.44744e-166	0.384203	0.988	0.955	6.82766e-162	1
Rpl23a-ps3	3.75008e-99	0.383251	0.814	0.526	7.42704e-95	1
Trim16	4.75619e-183	0.381621	0.475	0.152	9.41964e-179	1
Gm11808	5.86473e-109	0.380804	0.72	0.419	1.16151e-104	1
Rpl19	2.23593e-194	0.379442	0.997	0.967	4.42825e-190	1
Itga6	1.96536e-82	0.378924	0.695	0.423	3.89241e-78	1
Iqgap1	2.13949e-91	0.378878	0.866	0.569	4.23727e-87	1
Sdc1	2.14468e-105	0.378868	0.734	0.415	4.24754e-101	1
Rpl22	5.04351e-147	0.378074	0.987	0.901	9.98868e-143	1
Paqr5	1.40478e-141	0.374925	0.527	0.208	2.78216e-137	1
Rgs17	1.21731e-140	0.373407	0.464	0.165	2.41088e-136	1
Rps16	6.08297e-183	0.373312	0.997	0.978	1.20473e-178	1
Nfe2l2	6.48306e-78	0.373187	0.784	0.529	1.28397e-73	1
Ccng1	9.8429e-98	0.372935	0.536	0.272	1.94939e-93	1
Cdc42ep5	7.29937e-106	0.372518	0.749	0.443	1.44564e-101	1
Avpi1	1.38915e-91	0.371972	0.711	0.439	2.75121e-87	1
Pdlim5	1.43164e-114	0.37162	0.57	0.279	2.83536e-110	1
Ndrg1	3.75524e-70	0.371459	0.542	0.308	7.43725e-66	1
Ppp1r2	4.43428e-91	0.368484	0.723	0.453	8.78209e-87	1
Rps27a	3.72827e-187	0.368063	0.998	0.982	7.38383e-183	1
Chic2	3.89533e-93	0.365903	0.758	0.495	7.7147e-89	1
Pfn1	4.15315e-81	0.364299	0.882	0.67	8.22531e-77	1
Ets2	2.66435e-86	0.363194	0.706	0.426	5.27675e-82	1
Rpl8	3.87549e-172	0.362995	0.994	0.972	7.6754e-168	1
Zbtb7a	2.76216e-89	0.362973	0.817	0.53	5.47046e-85	1
Sptssb	2.35706e-162	0.361604	0.487	0.158	4.66815e-158	1
Ccl20	9.71919e-50	0.360575	0.159	0.052	1.92488e-45	1
Pcdh1	8.99114e-137	0.359927	0.454	0.173	1.7807e-132	1
Rpl18	2.87231e-158	0.35759	0.995	0.971	5.6886e-154	1
Vasp	7.79695e-95	0.355588	0.702	0.416	1.54419e-90	1
Krt8	7.32345e-95	0.355257	0.999	0.895	1.45041e-90	1
Ybx1	3.12181e-115	0.355208	0.979	0.822	6.18274e-111	1
Rpl15	1.26451e-77	0.354841	0.864	0.651	2.50437e-73	1
Cxcl17	2.91526e-137	0.353843	0.47	0.169	5.77367e-133	1
Cltb	2.4029e-95	0.352635	0.819	0.552	4.75895e-91	1
Rpl27a	4.80375e-167	0.351897	0.997	0.973	9.51383e-163	1
Rpl28	3.85478e-155	0.35133	0.997	0.967	7.6344e-151	1
Cdk6	1.36732e-93	0.350104	0.57	0.3	2.70798e-89	1
Rpl24	8.12032e-150	0.349749	0.993	0.957	1.60823e-145	1
Prom1	1.36965e-78	0.349085	0.838	0.561	2.7126e-74	1
Eef1b2	1.19645e-144	0.348942	0.986	0.858	2.36956e-140	1
Kcnn4	5.72368e-65	0.348335	0.783	0.563	1.13357e-60	1
Tacstd2	5.38114e-108	0.347643	0.43	0.167	1.06573e-103	1
Tnf	1.24157e-139	0.346985	0.397	0.126	2.45893e-135	1
Mal2	2.28937e-86	0.346967	0.649	0.372	4.5341e-82	1
Rpl35a	1.67272e-143	0.345172	0.996	0.967	3.31283e-139	1
Arpc2	5.39564e-91	0.344071	0.962	0.75	1.06861e-86	1
Eif5	5.26433e-85	0.342246	0.943	0.731	1.0426e-80	1
Slc12a2	2.23889e-107	0.341697	0.701	0.369	4.43412e-103	1
Dclk1	6.23521e-128	0.341043	0.426	0.152	1.23488e-123	1
Gch1	3.22965e-76	0.340272	0.606	0.357	6.39633e-72	1
Lgals3bp	1.23407e-87	0.339852	0.699	0.408	2.44407e-83	1
tdTomato	3.24372e-162	0.339152	0.981	0.65	6.42418e-158	1
Ndel1	1.22275e-73	0.339101	0.668	0.415	2.42166e-69	1
Lmna	1.2114e-75	0.338336	0.849	0.604	2.39918e-71	1
Las1l	2.13517e-81	0.337483	0.58	0.328	4.2287e-77	1
Rpl6l	1.45519e-90	0.337366	0.751	0.473	2.882e-86	1
Emp3	8.12882e-148	0.336893	0.438	0.143	1.60991e-143	1
Hspa1a	2.23501e-62	0.336586	0.677	0.416	4.42644e-58	1
Mpzl2	3.29634e-127	0.336101	0.534	0.226	6.5284e-123	1
Rps24	7.50911e-146	0.335545	0.996	0.978	1.48718e-141	1
Prr13	7.577e-80	0.335444	0.847	0.593	1.50062e-75	1
Cdkn2b	3.3276e-131	0.332682	0.435	0.157	6.59031e-127	1
Bcl3	1.61768e-88	0.330994	0.545	0.278	3.20382e-84	1
Tubb2b	5.10666e-85	0.330044	0.403	0.173	1.01137e-80	1
Zyx	2.74365e-71	0.329898	0.666	0.414	5.4338e-67	1
Rps26-ps1	2.33501e-88	0.329601	0.666	0.39	4.62449e-84	1
Grasp	6.12106e-112	0.327233	0.492	0.21	1.21228e-107	1
Tmem45a	2.21114e-91	0.326816	0.848	0.489	4.37916e-87	1
Sord	4.28486e-93	0.326284	0.543	0.261	8.48616e-89	1
Hsp90ab1	9.98e-108	0.325913	0.994	0.888	1.97654e-103	1
Spink4	2.48879e-22	0.32491	0.356	0.228	4.92905e-18	1
Cldn7	5.87622e-78	0.324835	0.969	0.753	1.16378e-73	1
Tbc1d1	6.50047e-93	0.323574	0.419	0.182	1.28742e-88	1
Colgalt1	2.85927e-96	0.323558	0.593	0.316	5.66279e-92	1
Arl4c	1.63194e-70	0.32324	0.552	0.307	3.23205e-66	1
Vcl	8.48108e-75	0.323075	0.512	0.278	1.67968e-70	1
Kcnk1	2.61623e-72	0.322881	0.853	0.603	5.18145e-68	1
Gsdmd	4.73143e-134	0.322401	0.437	0.159	9.37059e-130	1
Il4ra	1.56344e-105	0.321706	0.506	0.225	3.0964e-101	1
Wsb2	3.32479e-71	0.321033	0.585	0.346	6.58474e-67	1
Uap1	3.80089e-72	0.320832	0.612	0.364	7.52767e-68	1
Itgav	5.84244e-85	0.319429	0.525	0.266	1.1571e-80	1
Syt8	1.87749e-138	0.319363	0.437	0.149	3.71837e-134	1
Klf6	2.42458e-74	0.319191	0.991	0.805	4.80188e-70	1
Slc25a25	4.43704e-86	0.318852	0.558	0.292	8.78756e-82	1
Eif6	1.07172e-79	0.318447	0.864	0.625	2.12255e-75	1
Ssfa2	4.82846e-97	0.317593	0.61	0.318	9.56277e-93	1
Rhpn2	9.01079e-81	0.31717	0.512	0.267	1.78459e-76	1
Meg3	4.14576e-65	0.315019	0.378	0.168	8.21067e-61	1
Eif3e	4.2311e-80	0.314941	0.914	0.704	8.37969e-76	1
Rpl7a	4.33635e-71	0.314555	0.915	0.723	8.58815e-67	1
Bax	4.11694e-57	0.313528	0.745	0.528	8.1536e-53	1
Rpl21	1.30647e-102	0.313185	0.989	0.914	2.58747e-98	1
Spint2	2.88307e-88	0.312976	0.974	0.837	5.70992e-84	1
Smpd3	2.63431e-101	0.312817	0.453	0.193	5.21725e-97	1
Ldlr	6.69253e-86	0.312034	0.433	0.201	1.32545e-81	1
Litaf	7.00728e-74	0.310798	0.82	0.559	1.38779e-69	1
Tnfrsf10b	6.98267e-150	0.31075	0.368	0.108	1.38292e-145	1
Eif3i	3.18973e-75	0.309789	0.887	0.678	6.31726e-71	1
Ugt2b34	1.20747e-106	0.309774	0.516	0.22	2.39139e-102	1
Plat	2.08006e-97	0.30822	0.212	0.054	4.11955e-93	1
Pkm	2.73604e-66	0.307164	0.748	0.5	5.41872e-62	1
Trim25	1.12185e-40	0.306887	0.447	0.28	2.22182e-36	1
Smim3	8.90701e-112	0.306567	0.353	0.123	1.76403e-107	1
Actg1	6.50768e-76	0.306486	1	0.925	1.28885e-71	1
Gm9493	1.71603e-76	0.305106	0.672	0.416	3.39859e-72	1
Pmm1	1.65394e-92	0.303278	0.464	0.214	3.27563e-88	1
Sat1	3.56339e-51	0.302321	0.927	0.725	7.05729e-47	1
Mpzl3	2.0693e-91	0.302247	0.442	0.2	4.09825e-87	1
Wdr1	3.06529e-69	0.30078	0.731	0.466	6.0708e-65	1
Klhl21	1.03824e-38	0.300617	0.382	0.226	2.05623e-34	1
Gm10073	4.15993e-71	0.300169	0.8	0.555	8.23874e-67	1
Rpl30	8.71259e-118	0.29978	0.989	0.929	1.72553e-113	1
Nr4a1	1.54121e-68	0.298963	0.899	0.614	3.05237e-64	1
Ctnna1	2.71456e-66	0.298776	0.807	0.553	5.37619e-62	1
Krt18	2.96209e-78	0.298447	1	0.91	5.86641e-74	1
Gpx1	1.13451e-76	0.298306	0.969	0.798	2.24691e-72	1
Me1	7.22175e-81	0.297938	0.647	0.376	1.43027e-76	1
Chmp4b	3.04725e-68	0.29786	0.893	0.676	6.03509e-64	1
Zc3h12a	1.54169e-74	0.296545	0.482	0.244	3.05332e-70	1
Tcea3	1.01911e-80	0.295056	0.549	0.288	2.01836e-76	1
Slc25a5	1.62367e-58	0.29505	0.926	0.769	3.21568e-54	1
Il1a	5.0634e-99	0.294943	0.164	0.033	1.00281e-94	1
Impdh2	2.60813e-66	0.294708	0.779	0.543	5.1654e-62	1
Plekhs1	5.05884e-92	0.293769	0.357	0.138	1.0019e-87	1
Dnajc5	1.87179e-65	0.2915	0.629	0.389	3.70709e-61	1
Ckb	2.03064e-55	0.289676	0.447	0.244	4.02168e-51	1
Rheb	8.04166e-65	0.289453	0.897	0.669	1.59265e-60	1
Mast4	4.54928e-71	0.286671	0.434	0.213	9.00984e-67	1
Eif3h	2.20695e-71	0.286247	0.955	0.798	4.37086e-67	1
Rpl23a	1.12738e-62	0.285781	0.715	0.463	2.23278e-58	1
Rpl22l1	4.60806e-76	0.285311	0.981	0.93	9.12626e-72	1
Tjp2	1.5198e-54	0.284676	0.581	0.366	3.00997e-50	1
Akr1b8	3.88744e-71	0.284002	0.451	0.22	7.69907e-67	1
Baz1a	7.39321e-87	0.283461	0.489	0.235	1.46423e-82	1
Fam43a	2.51983e-106	0.283408	0.316	0.104	4.99053e-102	1
Adss	4.87745e-69	0.282991	0.643	0.39	9.65979e-65	1
Myh9	2.02628e-63	0.281506	0.648	0.394	4.01305e-59	1
Cd2ap	1.2927e-56	0.281422	0.821	0.559	2.56019e-52	1
Slk	4.61312e-54	0.280887	0.488	0.285	9.13629e-50	1
Hk2	4.67656e-77	0.28048	0.298	0.114	9.26193e-73	1
Ptrf	7.04282e-83	0.279755	0.453	0.213	1.39483e-78	1
Tkt	7.33843e-59	0.277657	0.813	0.581	1.45338e-54	1
Rps10	7.21323e-142	0.27683	0.993	0.959	1.42858e-137	1
Prkcdbp	9.87167e-71	0.275978	0.447	0.223	1.95508e-66	1
Itgb6	1.42625e-86	0.273929	0.404	0.174	2.82469e-82	1
Ocln	1.66393e-61	0.27392	0.592	0.359	3.2954e-57	1
Zfand2a	1.4572e-92	0.273775	0.365	0.144	2.88598e-88	1
Sptlc2	1.94296e-59	0.273438	0.623	0.387	3.84803e-55	1
Gpi1	4.22424e-66	0.272624	0.816	0.56	8.36611e-62	1
Tmem45b	3.00548e-90	0.272352	0.436	0.194	5.95235e-86	1
Gpd2	2.0589e-68	0.272141	0.5	0.275	4.07765e-64	1
Parm1	3.82794e-86	0.2715	0.47	0.221	7.58124e-82	1
Klf3	1.59685e-44	0.271357	0.674	0.456	3.16257e-40	1
Baiap2l1	4.57516e-63	0.269723	0.482	0.267	9.06111e-59	1
Clic1	7.70694e-61	0.269656	0.958	0.77	1.52636e-56	1
Lsr	4.51113e-59	0.269579	0.807	0.576	8.93429e-55	1
Vil1	2.05611e-94	0.269323	0.448	0.196	4.07213e-90	1
Tuba1c	8.74692e-54	0.268854	0.734	0.506	1.73233e-49	1
Id3	5.87897e-47	0.26798	0.414	0.226	1.16433e-42	1
Tspan12	9.07939e-56	0.267934	0.501	0.291	1.79817e-51	1
Pip5k1a	2.98629e-71	0.267916	0.471	0.248	5.91435e-67	1
Cldn18	1.01134e-39	0.267461	0.245	0.11	2.00297e-35	1
Tmprss2	1.34557e-71	0.266703	0.491	0.254	2.6649e-67	1
Car9	2.1862e-85	0.266236	0.469	0.216	4.32977e-81	1
Msmo1	9.35283e-39	0.266149	0.424	0.255	1.85233e-34	1
Clint1	1.24272e-63	0.265597	0.687	0.431	2.4612e-59	1
Ceacam1	1.98466e-65	0.265366	0.296	0.122	3.93061e-61	1
Wdr89	8.73704e-64	0.264828	0.623	0.384	1.73037e-59	1
Runx1	3.38838e-69	0.262676	0.514	0.271	6.71068e-65	1
Bcar3	1.90673e-98	0.26247	0.333	0.12	3.77628e-94	1
Itgb4	4.3145e-61	0.262204	0.5	0.287	8.54486e-57	1
Etv3	1.29205e-63	0.261978	0.387	0.192	2.55891e-59	1
Mboat1	1.21009e-67	0.261494	0.518	0.281	2.39658e-63	1
Bcar1	4.4213e-62	0.261228	0.402	0.204	8.75638e-58	1
Duox2	2.3488e-106	0.260866	0.261	0.074	4.65179e-102	1
Baiap2	4.70565e-59	0.260401	0.663	0.418	9.31953e-55	1
Ptger4	2.04729e-68	0.26008	0.52	0.283	4.05466e-64	1
Tomm7	9.46557e-56	0.259518	0.846	0.637	1.87466e-51	1
Maff	3.36914e-55	0.258439	0.868	0.603	6.67259e-51	1
Cct4	3.55416e-55	0.25828	0.813	0.604	7.03902e-51	1
R3hdm4	3.95112e-58	0.258086	0.703	0.465	7.8252e-54	1
Camk2d	2.25083e-52	0.257943	0.595	0.375	4.45777e-48	1
Cox7a2l	1.10781e-58	0.256969	0.974	0.832	2.19401e-54	1
Porcn	2.19599e-82	0.256859	0.404	0.175	4.34916e-78	1
Uqcrh	5.95599e-68	0.256829	0.978	0.878	1.17958e-63	1
Dynll1	7.0757e-56	0.255368	0.955	0.779	1.40134e-51	1
Cidea	1.30598e-82	0.254567	0.34	0.134	2.5865e-78	1
Id1	5.03137e-46	0.254056	0.472	0.269	9.96462e-42	1
Rps27	7.57932e-51	0.253925	0.495	0.299	1.50108e-46	1
Cttnbp2nl	4.97706e-82	0.253881	0.404	0.18	9.85707e-78	1
Arl5b	2.57438e-56	0.25384	0.467	0.262	5.09856e-52	1
Lsm8	1.22692e-62	0.253816	0.71	0.458	2.42991e-58	1
Eps8l3	6.92236e-79	0.253569	0.353	0.147	1.37097e-74	1
Golim4	6.14739e-55	0.253484	0.617	0.379	1.21749e-50	1
Iffo2	3.00059e-49	0.253265	0.52	0.314	5.94267e-45	1
Ppl	1.27446e-46	0.252981	0.39	0.216	2.52407e-42	1
Tpm4	3.47186e-64	0.252802	0.776	0.517	6.87601e-60	1
Dusp1	1.55795e-45	0.252383	0.902	0.705	3.08552e-41	1
Rasa2	1.47717e-58	0.252119	0.447	0.247	2.92554e-54	1
B4galt1	2.48353e-48	0.251722	0.421	0.238	4.91864e-44	1
Tuft1	1.53879e-64	0.250831	0.502	0.272	3.04757e-60	1
Glipr1	3.59748e-31	0.2503	0.364	0.22	7.12481e-27	1
Mmd2	0	0.932292	0.458	0.072	0	2
3110079O15Rik	3.8361e-265	1.06124	0.39	0.072	7.5974e-261	2
1700049E15Rik	5.07756e-193	0.811368	0.379	0.094	1.00561e-188	2
Igfbpl1	9.05692e-307	0.763068	0.279	0.028	1.79372e-302	2
Wfdc10	3.33421e-137	0.581557	0.272	0.064	6.6034e-133	2
Apoe	0	1.84679	1	0.492	0	2
Cldn10	0	1.38602	0.905	0.309	0	2
Ccnd1	0	1.3559	0.923	0.519	0	2
Apoc1	0	1.32307	0.754	0.254	0	2
Ces1d	0	1.25861	0.941	0.4	0	2
Wfdc3	0	1.23979	0.603	0.124	0	2
Spp1	0	1.20197	1	0.784	0	2
Cbs	0	1.2008	0.743	0.252	0	2
Gmnn	2.72089e-255	1.16549	0.609	0.227	5.38873e-251	2
Dbi	0	1.13785	1	0.873	0	2
Eno1	4.90048e-306	1.13332	0.88	0.546	9.7054e-302	2
Nudt19	8.80338e-245	1.05482	0.824	0.514	1.74351e-240	2
Pebp1	0	1.0433	0.984	0.794	0	2
Sult1a1	1.25132e-212	1.01978	0.567	0.208	2.47823e-208	2
Wfdc15b	1.59231e-256	0.997421	0.763	0.333	3.15357e-252	2
Degs1	1.51199e-215	0.978379	0.794	0.549	2.99449e-211	2
Id2	8.31917e-195	0.960454	0.838	0.592	1.64761e-190	2
Ambp	2.08919e-265	0.957965	0.931	0.482	4.13764e-261	2
Hhex	4.22176e-252	0.9461	0.865	0.433	8.36119e-248	2
C2cd4b	4.08216e-80	0.918666	0.39	0.181	8.08472e-76	2
Lurap1l	1.3053e-246	0.917201	0.924	0.643	2.58514e-242	2
Dcdc2a	8.51699e-274	0.907851	0.855	0.351	1.68679e-269	2
Itm2b	0	0.905682	0.995	0.861	0	2
Ecscr	1.03825e-180	0.898954	0.647	0.315	2.05625e-176	2
Slc28a3	1.61136e-154	0.883563	0.578	0.281	3.19129e-150	2
Ncald	4.80209e-159	0.841556	0.555	0.255	9.51054e-155	2
Mgst1	9.50785e-273	0.838719	0.983	0.749	1.88303e-268	2
Ier2	6.91955e-234	0.830882	0.98	0.861	1.37042e-229	2
Anxa5	3.20914e-235	0.822671	0.978	0.742	6.35571e-231	2
Nav2	5.04045e-134	0.817595	0.493	0.221	9.98261e-130	2
Aldoc	5.6028e-132	0.813363	0.513	0.247	1.10963e-127	2
Cadm1	1.08584e-153	0.799139	0.726	0.472	2.15052e-149	2
Cldn3	1.89541e-243	0.796255	0.983	0.68	3.75386e-239	2
Tstd1	1.58288e-228	0.794294	0.943	0.635	3.1349e-224	2
Rhov	4.33588e-112	0.783619	0.437	0.193	8.58721e-108	2
Osgin1	1.35335e-98	0.783591	0.612	0.384	2.6803e-94	2
Prox1	1.02351e-167	0.782442	0.554	0.218	2.02706e-163	2
Gstt1	1.63718e-138	0.76921	0.721	0.486	3.24243e-134	2
Slc9a3r1	1.06482e-121	0.755726	0.7	0.527	2.10887e-117	2
Sptssa	8.22939e-153	0.749534	0.804	0.653	1.62983e-148	2
1700011H14Rik	1.63029e-146	0.74865	0.61	0.299	3.22879e-142	2
Smco4	1.49033e-129	0.733272	0.712	0.454	2.95161e-125	2
Marcksl1	9.36294e-141	0.726088	0.77	0.49	1.85433e-136	2
Oat	5.60264e-95	0.718132	0.641	0.479	1.1096e-90	2
Selm	6.35571e-135	0.716723	0.719	0.469	1.25875e-130	2
Adk	1.80963e-108	0.712478	0.663	0.477	3.58397e-104	2
Crip2	1.30355e-155	0.704218	0.825	0.551	2.58169e-151	2
Cat	4.02628e-84	0.701868	0.561	0.388	7.97404e-80	2
Mpc2	3.14713e-165	0.694928	0.875	0.7	6.23289e-161	2
Ddt	1.67763e-80	0.683899	0.599	0.469	3.32255e-76	2
Tmem176a	6.26818e-158	0.672359	0.914	0.694	1.24141e-153	2
Fmo2	2.65484e-121	0.671229	0.565	0.264	5.25792e-117	2
Shisa5	3.34929e-94	0.669691	0.71	0.616	6.63328e-90	2
Bsg	3.31606e-236	0.665039	0.99	0.852	6.56746e-232	2
St3gal4	2.06121e-109	0.653682	0.729	0.527	4.08223e-105	2
Idh2	2.47196e-111	0.64938	0.738	0.594	4.89571e-107	2
Oaz2	8.87012e-78	0.643453	0.537	0.368	1.75673e-73	2
Ramp1	6.17773e-85	0.635499	0.546	0.33	1.2235e-80	2
Cryab	3.09549e-107	0.633083	0.63	0.34	6.13062e-103	2
Rgs2	1.74463e-67	0.632513	0.654	0.504	3.45524e-63	2
Tm4sf4	7.09586e-174	0.631846	0.981	0.725	1.40533e-169	2
Tmem176b	1.54377e-163	0.63044	0.967	0.769	3.05743e-159	2
Adamts1	1.35898e-62	0.629236	0.458	0.281	2.69146e-58	2
Krt17	1.51087e-40	0.625228	0.386	0.214	2.99228e-36	2
Tshz2	1.41858e-108	0.624899	0.759	0.564	2.8095e-104	2
Hpn	5.7615e-76	0.622694	0.629	0.498	1.14106e-71	2
Zbtb20	1.04268e-127	0.616215	0.862	0.648	2.06503e-123	2
Fxyd1	4.304e-85	0.616002	0.5	0.262	8.52407e-81	2
Cp	1.04803e-163	0.61356	0.897	0.42	2.07563e-159	2
Gas6	8.79803e-140	0.608064	0.901	0.664	1.74245e-135	2
Sbspon	7.38039e-87	0.607353	0.407	0.188	1.46169e-82	2
Ptgds	2.32698e-92	0.600144	0.413	0.183	4.60858e-88	2
Gnas	1.46799e-135	0.596385	0.899	0.798	2.90736e-131	2
Fis1	1.56868e-101	0.593628	0.784	0.679	3.10676e-97	2
Ttr	7.29674e-124	0.593256	0.881	0.634	1.44512e-119	2
Pigyl	3.86263e-72	0.590918	0.635	0.527	7.64994e-68	2
Sepw1	2.16443e-126	0.589095	0.869	0.735	4.28666e-122	2
Proser2	1.0786e-52	0.587582	0.532	0.429	2.13617e-48	2
Ddah2	6.17202e-84	0.577164	0.623	0.38	1.22237e-79	2
Lifr	3.17983e-44	0.571726	0.373	0.243	6.29766e-40	2
Vim	1.87077e-60	0.57056	0.369	0.188	3.70505e-56	2
Ube2e3	2.72273e-64	0.567871	0.606	0.499	5.39237e-60	2
Bicc1	1.18402e-119	0.562564	0.785	0.444	2.34495e-115	2
Cd81	7.82885e-160	0.560471	0.962	0.808	1.5505e-155	2
Atp1b1	2.19347e-146	0.560399	0.973	0.778	4.34416e-142	2
Atp6v1f	1.08073e-103	0.558954	0.828	0.743	2.14039e-99	2
Ppp1r15a	1.24424e-75	0.554909	0.8	0.678	2.46422e-71	2
Slc15a2	2.24921e-50	0.554555	0.298	0.151	4.45456e-46	2
Suclg1	2.75638e-69	0.552532	0.648	0.592	5.45901e-65	2
Rhoj	5.4506e-45	0.551955	0.433	0.3	1.07949e-40	2
0610011F06Rik	4.88059e-60	0.551061	0.632	0.584	9.66602e-56	2
Park7	8.73144e-117	0.549954	0.88	0.789	1.72926e-112	2
Rassf10	9.9691e-73	0.54545	0.308	0.129	1.97438e-68	2
Dynll2	4.04632e-53	0.543502	0.624	0.56	8.01373e-49	2
Mme	7.63885e-117	0.54143	0.27	0.073	1.51287e-112	2
Hes1	5.62248e-59	0.541379	0.756	0.628	1.11353e-54	2
Irf1	6.3238e-46	0.541362	0.561	0.444	1.25243e-41	2
Ngf	3.76276e-71	0.540391	0.422	0.211	7.45214e-67	2
Hmgn1	8.46343e-125	0.539749	0.915	0.763	1.67618e-120	2
Hilpda	6.1531e-40	0.539291	0.459	0.345	1.21862e-35	2
Pdgfa	2.83215e-52	0.538083	0.587	0.466	5.60908e-48	2
Fth1	8.83989e-224	0.537807	1	0.965	1.75074e-219	2
Bmyc	1.14226e-53	0.534601	0.65	0.527	2.26224e-49	2
Sumo2	2.80303e-115	0.534168	0.878	0.766	5.5514e-111	2
Junb	1.55856e-118	0.533649	0.974	0.853	3.08673e-114	2
Prelp	2.80652e-84	0.532756	0.284	0.101	5.55832e-80	2
Gstm5	2.03977e-57	0.530495	0.594	0.489	4.03977e-53	2
Slc38a4	4.21933e-62	0.530102	0.308	0.141	8.35639e-58	2
Deb1	1.7229e-22	0.52963	0.38	0.322	3.41221e-18	2
Gm37350	3.83079e-105	0.528947	0.143	0.022	7.58689e-101	2
Nrtn	1.74044e-46	0.528233	0.399	0.255	3.44694e-42	2
Kctd1	7.48554e-69	0.52634	0.272	0.108	1.48251e-64	2
Pkhd1	3.84952e-58	0.525902	0.447	0.262	7.62397e-54	2
Cald1	6.90439e-47	0.523912	0.475	0.332	1.36741e-42	2
Sorbs2	7.37598e-66	0.523018	0.666	0.491	1.46081e-61	2
Kifc3	3.23492e-75	0.522084	0.651	0.42	6.40675e-71	2
Ddit4l	1.7923e-57	0.520584	0.421	0.234	3.54966e-53	2
Gpx4	9.1589e-143	0.519364	0.965	0.866	1.81392e-138	2
Dync2li1	4.92207e-48	0.518703	0.43	0.291	9.74815e-44	2
Snhg18	5.02449e-59	0.5159	0.64	0.546	9.951e-55	2
Kcne3	1.13227e-31	0.515675	0.505	0.416	2.24246e-27	2
Tonsl	1.66402e-70	0.513596	0.712	0.647	3.29558e-66	2
Cnn3	4.37261e-63	0.513283	0.603	0.43	8.65996e-59	2
Calm2	1.70504e-118	0.509277	0.944	0.796	3.37684e-114	2
Timp3	2.69921e-29	0.507374	0.499	0.36	5.34578e-25	2
Sox9	7.21387e-61	0.505032	0.783	0.68	1.42871e-56	2
Lims1	6.99683e-34	0.502069	0.454	0.368	1.38572e-29	2
Tesc	8.29049e-47	0.498974	0.521	0.391	1.64193e-42	2
Map1lc3a	7.66294e-62	0.498478	0.69	0.616	1.51765e-57	2
Lipt2	6.42947e-42	0.497073	0.282	0.153	1.27336e-37	2
Cd9	2.75649e-105	0.495197	0.922	0.779	5.45922e-101	2
Vsig10	2.86289e-27	0.494652	0.329	0.233	5.66996e-23	2
Cyr61	6.10928e-69	0.49398	0.874	0.702	1.20994e-64	2
Rab20	2.00354e-34	0.49182	0.435	0.325	3.96801e-30	2
Qpct	5.4929e-55	0.49147	0.363	0.193	1.08787e-50	2
Tmem147	6.44932e-64	0.490917	0.701	0.661	1.27729e-59	2
Sgk1	1.67894e-28	0.489044	0.461	0.375	3.32514e-24	2
Wbp5	1.45552e-78	0.488154	0.824	0.757	2.88266e-74	2
Alb	2.61735e-50	0.485947	0.313	0.154	5.18365e-46	2
Aplp2	4.13229e-79	0.485483	0.793	0.678	8.18401e-75	2
Ly6e	8.08606e-81	0.485234	0.911	0.841	1.60144e-76	2
Pnrc1	1.69503e-84	0.485145	0.88	0.762	3.35701e-80	2
Rsu1	1.12675e-35	0.484649	0.445	0.35	2.23152e-31	2
Glo1	3.69992e-61	0.484469	0.7	0.659	7.32769e-57	2
Fgfr3	1.68129e-41	0.483911	0.402	0.25	3.3298e-37	2
Myl12a	5.67293e-113	0.483697	0.945	0.796	1.12352e-108	2
Cirbp	4.44523e-48	0.482631	0.611	0.529	8.80378e-44	2
Fmo1	8.48617e-92	0.482176	0.238	0.069	1.68069e-87	2
Rabac1	1.58127e-78	0.481807	0.823	0.782	3.1317e-74	2
1810058I24Rik	6.78531e-37	0.478268	0.563	0.535	1.34383e-32	2
Ndufb7	1.29584e-64	0.476246	0.736	0.713	2.56641e-60	2
Edf1	1.78615e-89	0.475796	0.864	0.805	3.53747e-85	2
Sparc	4.9859e-49	0.473562	0.436	0.261	9.87458e-45	2
BC029214	4.48988e-21	0.472953	0.409	0.36	8.8922e-17	2
Crp	7.23795e-41	0.472065	0.315	0.179	1.43348e-36	2
Jund	2.80578e-113	0.471476	0.979	0.876	5.55685e-109	2
Scp2	9.78457e-54	0.471425	0.67	0.636	1.93783e-49	2
Hmgn2	2.78681e-25	0.471092	0.416	0.34	5.51927e-21	2
Ninj1	1.40726e-38	0.469046	0.592	0.544	2.78708e-34	2
Atp1a1	5.42966e-78	0.468209	0.837	0.742	1.07534e-73	2
Anxa6	6.79105e-31	0.466379	0.419	0.316	1.34497e-26	2
Ier3	9.105e-89	0.46611	0.9	0.72	1.80324e-84	2
Pfn2	1.6214e-39	0.465341	0.279	0.151	3.21119e-35	2
Atp6v1g1	4.2145e-71	0.464378	0.775	0.725	8.34682e-67	2
Myl6	1.97178e-135	0.464019	0.985	0.881	3.90512e-131	2
Ndufa11	3.8036e-54	0.463922	0.686	0.671	7.53302e-50	2
Tspan7	3.39993e-24	0.463424	0.349	0.265	6.73357e-20	2
Gstp1	2.32187e-21	0.46272	0.484	0.464	4.59845e-17	2
Swi5	2.07569e-68	0.462041	0.783	0.742	4.1109e-64	2
S100a16	5.28355e-51	0.461973	0.686	0.646	1.04641e-46	2
Ubb	5.26726e-149	0.461157	0.997	0.93	1.04318e-144	2
Hs6st2	2.06978e-133	0.460612	0.182	0.029	4.0992e-129	2
Rsph9	1.01484e-26	0.460548	0.344	0.25	2.00989e-22	2
Mdh1	1.11977e-50	0.460394	0.699	0.685	2.21771e-46	2
Anp32a	3.00632e-44	0.459582	0.629	0.592	5.95402e-40	2
Srsf2	1.59782e-56	0.458935	0.734	0.659	3.16449e-52	2
Ppp1ca	1.22957e-66	0.458066	0.786	0.731	2.43516e-62	2
Tmem205	2.77049e-43	0.457524	0.617	0.589	5.48696e-39	2
Fos	2.74551e-96	0.45681	0.969	0.876	5.43748e-92	2
Nenf	1.04155e-44	0.454696	0.668	0.642	2.0628e-40	2
Dynlrb1	2.31347e-50	0.454593	0.67	0.643	4.58182e-46	2
Ndufs5	6.92467e-54	0.454157	0.684	0.66	1.37143e-49	2
Pdzk1ip1	6.35589e-40	0.454066	0.634	0.536	1.25878e-35	2
Plekhb1	3.82117e-31	0.453992	0.334	0.223	7.56782e-27	2
Eif4a2	7.428e-64	0.453465	0.78	0.736	1.47112e-59	2
Anapc11	1.54615e-26	0.45337	0.541	0.526	3.06216e-22	2
Tecr	8.96539e-55	0.452177	0.703	0.671	1.77559e-50	2
Psmb6	2.69694e-74	0.450412	0.809	0.751	5.34129e-70	2
Qsox1	2.26395e-28	0.450305	0.569	0.573	4.48375e-24	2
Ppp1r1b	2.07444e-32	0.449427	0.456	0.329	4.10842e-28	2
Clmn	3.92901e-31	0.448416	0.428	0.317	7.7814e-27	2
Srsf5	1.4245e-64	0.448005	0.787	0.709	2.82122e-60	2
Cldn6	6.11527e-38	0.447867	0.312	0.177	1.21113e-33	2
Pfdn5	8.22929e-117	0.447141	0.971	0.882	1.62981e-112	2
Bag1	3.51301e-80	0.446901	0.85	0.764	6.95751e-76	2
Rab11fip2	4.05509e-23	0.444539	0.299	0.21	8.0311e-19	2
Gstm7	7.76745e-28	0.443647	0.245	0.145	1.53834e-23	2
Arl6ip5	1.75896e-39	0.442948	0.61	0.58	3.48362e-35	2
Arl6ip1	2.05363e-32	0.4407	0.576	0.548	4.06722e-28	2
Camk1	6.34053e-26	0.439391	0.468	0.422	1.25574e-21	2
Rhoc	1.69848e-29	0.439223	0.468	0.382	3.36383e-25	2
Bex4	2.08181e-30	0.438261	0.422	0.308	4.12302e-26	2
Fads2	1.63948e-59	0.438036	0.205	0.072	3.24698e-55	2
Mien1	9.51007e-35	0.437892	0.595	0.592	1.88347e-30	2
Tmsb10	9.86071e-106	0.436894	0.98	0.805	1.95291e-101	2
Tst	3.4753e-22	0.43656	0.431	0.383	6.88283e-18	2
Eepd1	4.04491e-28	0.43651	0.396	0.304	8.01095e-24	2
Eci2	1.81286e-18	0.43605	0.451	0.434	3.59038e-14	2
Gcsh	5.24505e-12	0.436031	0.348	0.33	1.03878e-07	2
Morf4l1	1.09008e-75	0.435858	0.821	0.751	2.15891e-71	2
Gucy1a3	9.76513e-85	0.434996	0.194	0.05	1.93398e-80	2
Nfib	2.43107e-51	0.434049	0.701	0.599	4.81474e-47	2
Sh3bgrl3	1.77048e-73	0.433884	0.856	0.753	3.50644e-69	2
Mdk	2.81146e-45	0.432037	0.257	0.119	5.56809e-41	2
Lgals1	7.93202e-57	0.43082	0.621	0.442	1.57094e-52	2
Hsbp1	2.31045e-46	0.430379	0.69	0.684	4.57586e-42	2
Coa3	4.80438e-34	0.430362	0.603	0.616	9.51508e-30	2
2019-09-09	7.78859e-13	0.43015	0.349	0.319	1.54253e-08	2
Cd59a	1.99017e-18	0.430003	0.325	0.256	3.94153e-14	2
Hsd17b10	1.92293e-44	0.429328	0.675	0.657	3.80836e-40	2
Pigp	2.09393e-27	0.428924	0.543	0.535	4.14703e-23	2
Egr1	4.21903e-81	0.427284	0.929	0.815	8.35579e-77	2
Aamp	5.20856e-32	0.42569	0.583	0.587	1.03155e-27	2
Klf13	1.8683e-37	0.424516	0.621	0.537	3.70018e-33	2
Ndufa6	2.94637e-73	0.423985	0.864	0.828	5.83528e-69	2
Cxcl12	6.2632e-36	0.423552	0.262	0.139	1.24043e-31	2
Efhd1	3.6871e-47	0.421248	0.24	0.106	7.3023e-43	2
Tmem59	2.78426e-75	0.421203	0.853	0.786	5.51423e-71	2
App	2.62213e-52	0.420948	0.739	0.689	5.19314e-48	2
Btg1	1.88262e-60	0.420921	0.84	0.753	3.72852e-56	2
Palm	1.54463e-45	0.419835	0.224	0.098	3.05914e-41	2
Tm2d3	4.43193e-21	0.418325	0.457	0.433	8.77744e-17	2
Smoc1	8.71537e-30	0.416899	0.229	0.126	1.72608e-25	2
Chmp2a	4.47975e-45	0.415467	0.7	0.695	8.87215e-41	2
Spcs1	1.88711e-53	0.415232	0.751	0.752	3.73743e-49	2
Nedd8	3.72029e-53	0.414545	0.754	0.727	7.36803e-49	2
Dnajb4	1.2019e-24	0.413216	0.492	0.421	2.38037e-20	2
Selenbp1	3.65077e-25	0.413195	0.487	0.428	7.23036e-21	2
Sumo1	5.3001e-43	0.412865	0.673	0.667	1.04968e-38	2
Jun	3.07496e-93	0.41211	0.975	0.858	6.08996e-89	2
Cldn8	4.38687e-22	0.41191	0.322	0.234	8.68819e-18	2
Capsl	2.45485e-21	0.41123	0.378	0.298	4.86183e-17	2
Cnpy2	2.27026e-45	0.411029	0.709	0.719	4.49626e-41	2
Atxn7l3b	1.0873e-33	0.410285	0.636	0.619	2.15339e-29	2
Med28	1.95113e-26	0.40957	0.581	0.593	3.86422e-22	2
Bnip3l	3.13413e-37	0.409558	0.631	0.612	6.20715e-33	2
Aes	3.21254e-64	0.409273	0.796	0.726	6.36244e-60	2
Adamts9	4.13943e-18	0.408996	0.203	0.127	8.19813e-14	2
Lamtor2	1.01413e-44	0.408702	0.686	0.673	2.00849e-40	2
H3f3b	3.14937e-115	0.408378	1	0.915	6.23733e-111	2
Ndufb4	8.66855e-36	0.407028	0.646	0.66	1.71681e-31	2
Ndufb8	6.4137e-50	0.40623	0.742	0.732	1.27023e-45	2
Apcs	4.7516e-49	0.405757	0.213	0.085	9.41055e-45	2
H1f0	4.19731e-14	0.40573	0.523	0.529	8.31277e-10	2
Fkbp8	1.17685e-30	0.404892	0.608	0.627	2.33076e-26	2
Atp5j	9.46203e-84	0.404858	0.922	0.846	1.87395e-79	2
Rtn4	5.98957e-43	0.403737	0.686	0.617	1.18623e-38	2
Lpar6	3.13576e-19	0.403716	0.254	0.175	6.21038e-15	2
Gas2	7.43329e-39	0.403658	0.179	0.074	1.47216e-34	2
Tsen34	2.46295e-21	0.402479	0.515	0.518	4.87788e-17	2
Bcas2	1.00003e-21	0.402107	0.525	0.552	1.98056e-17	2
Ict1	6.35689e-16	0.39998	0.465	0.483	1.25898e-11	2
Rhob	1.91651e-53	0.399415	0.803	0.674	3.79564e-49	2
Ppdpf	9.4639e-34	0.39867	0.641	0.64	1.87432e-29	2
Rpp25l	3.0729e-14	0.397947	0.323	0.277	6.08588e-10	2
Hopx	3.18282e-41	0.397563	0.224	0.102	6.30357e-37	2
Ifi27	5.22343e-35	0.397277	0.686	0.639	1.0345e-30	2
Cbx1	1.03825e-16	0.396414	0.461	0.455	2.05625e-12	2
Enah	1.10781e-12	0.396067	0.355	0.322	2.19401e-08	2
D8Ertd738e	4.69724e-60	0.395912	0.778	0.753	9.30288e-56	2
Cnbp	1.14496e-52	0.395759	0.806	0.763	2.26759e-48	2
Palmd	8.62226e-19	0.395449	0.377	0.311	1.70764e-14	2
Cox14	2.34985e-27	0.39502	0.616	0.63	4.65388e-23	2
Fgfr1	1.61766e-21	0.394167	0.313	0.223	3.20377e-17	2
Fads3	1.10309e-12	0.393395	0.321	0.277	2.18467e-08	2
Tceal8	1.20631e-21	0.393307	0.486	0.453	2.3891e-17	2
Tceb2	9.48178e-63	0.392436	0.872	0.839	1.87787e-58	2
Myl12b	3.0833e-56	0.392089	0.798	0.706	6.10647e-52	2
Ccs	6.85987e-11	0.391149	0.381	0.384	1.3586e-06	2
Scara3	2.30821e-33	0.390906	0.585	0.494	4.57141e-29	2
Rsrp1	5.0164e-54	0.389898	0.821	0.729	9.93499e-50	2
Arl3	8.78852e-12	0.388624	0.365	0.338	1.74057e-07	2
Elof1	4.35006e-18	0.388204	0.526	0.557	8.6153e-14	2
Pgrmc1	2.21053e-22	0.388164	0.547	0.568	4.37795e-18	2
Mrfap1	1.62865e-55	0.388109	0.793	0.759	3.22555e-51	2
Nxf1	2.43731e-15	0.387416	0.508	0.553	4.82709e-11	2
Snrnp27	1.53459e-10	0.387321	0.397	0.405	3.03925e-06	2
Ptov1	1.53269e-19	0.386747	0.517	0.514	3.03549e-15	2
Psap	4.24848e-51	0.386338	0.747	0.702	8.41411e-47	2
Ociad1	3.97393e-17	0.386319	0.481	0.494	7.87038e-13	2
Ndufa4	1.00203e-76	0.386298	0.917	0.837	1.98452e-72	2
Smim5	6.91827e-24	0.386106	0.235	0.137	1.37016e-19	2
Tmem229a	7.55427e-21	0.385733	0.298	0.209	1.49612e-16	2
Laptm4b	3.14792e-12	0.384925	0.422	0.428	6.23446e-08	2
Pnkd	1.42794e-18	0.384389	0.504	0.518	2.82803e-14	2
Rcn1	1.43482e-17	0.382986	0.244	0.168	2.84166e-13	2
Gstm1	5.64987e-32	0.382798	0.651	0.623	1.11896e-27	2
Bphl	4.38556e-13	0.382337	0.359	0.331	8.68559e-09	2
Ywhae	2.7808e-53	0.382302	0.805	0.759	5.50738e-49	2
Lamp2	1.11605e-27	0.38186	0.603	0.609	2.21033e-23	2
Ech1	1.0847e-29	0.381493	0.63	0.629	2.14824e-25	2
Sdhb	1.0181e-25	0.381192	0.591	0.616	2.01634e-21	2
Acot13	8.91339e-10	0.381151	0.373	0.373	1.7653e-05	2
Smtnl2	2.98534e-68	0.380708	0.198	0.061	5.91246e-64	2
Cst3	3.16088e-83	0.379711	0.919	0.91	6.26012e-79	2
Nsmce4a	5.00019e-11	0.379237	0.395	0.395	9.90288e-07	2
Oaz1	4.67273e-99	0.379102	0.983	0.896	9.25434e-95	2
Tspan3	4.00426e-18	0.378921	0.475	0.467	7.93044e-14	2
Cisd1	4.58456e-17	0.378553	0.49	0.488	9.07972e-13	2
Ctsb	2.48466e-45	0.378465	0.76	0.751	4.92086e-41	2
Polr2f	3.54571e-43	0.378371	0.708	0.701	7.02228e-39	2
Fbxo31	1.0849e-15	0.378354	0.29	0.226	2.14865e-11	2
Ypel3	3.20452e-20	0.378132	0.53	0.527	6.34654e-16	2
Tpst2	6.53403e-08	0.37813	0.295	0.277	0.00129406	2
BC031181	8.35545e-25	0.377493	0.567	0.582	1.6548e-20	2
U2af1	1.73978e-28	0.377296	0.611	0.625	3.44564e-24	2
Aldh1b1	5.558e-99	0.377044	0.158	0.029	1.10076e-94	2
Eif1b	2.45375e-11	0.376932	0.413	0.424	4.85965e-07	2
Nudc	7.76067e-37	0.376321	0.643	0.627	1.537e-32	2
Dpysl4	2.70441e-53	0.37622	0.198	0.072	5.35608e-49	2
Gnb2	1.26017e-50	0.37613	0.823	0.77	2.49576e-46	2
Echdc2	1.04347e-11	0.375557	0.416	0.421	2.06659e-07	2
Gata6	1.38069e-14	0.375218	0.463	0.459	2.73445e-10	2
Sphk1	2.74005e-10	0.37502	0.338	0.311	5.42667e-06	2
Tmem234	1.55901e-32	0.374702	0.675	0.704	3.08762e-28	2
Mrpl14	2.82912e-24	0.373921	0.573	0.587	5.60306e-20	2
Etfa	8.93457e-13	0.371725	0.451	0.475	1.76949e-08	2
H2afv	1.03763e-47	0.371626	0.76	0.705	2.05503e-43	2
Snrpd2	8.40098e-39	0.371502	0.722	0.712	1.66381e-34	2
Srp14	7.59512e-30	0.371183	0.627	0.648	1.50421e-25	2
Commd1	2.71774e-14	0.370742	0.474	0.497	5.38247e-10	2
Iscu	1.10926e-13	0.367976	0.479	0.513	2.19689e-09	2
Sgf29	6.89559e-09	0.367258	0.241	0.203	0.000136567	2
Enc1	1.78438e-13	0.366906	0.361	0.31	3.53397e-09	2
Pfdn1	6.16116e-23	0.366403	0.577	0.595	1.22022e-18	2
Apoa1bp	4.55123e-13	0.366018	0.481	0.521	9.01372e-09	2
Smim22	1.32128e-19	0.365576	0.596	0.641	2.61679e-15	2
Mxra7	1.13756e-35	0.365324	0.217	0.104	2.25294e-31	2
Ergic3	2.17711e-25	0.364844	0.628	0.664	4.31177e-21	2
Emp2	4.31789e-07	0.364803	0.384	0.4	0.00855157	2
Etfb	4.16418e-29	0.36459	0.64	0.661	8.24715e-25	2
Ift20	7.0798e-24	0.364575	0.584	0.614	1.40216e-19	2
Copz1	6.70898e-09	0.364411	0.449	0.503	0.000132871	2
Pgp	1.45041e-05	0.364328	0.295	0.297	0.287253	2
Sys1	7.25518e-14	0.363681	0.496	0.545	1.43689e-09	2
Psme1	1.13775e-23	0.363673	0.586	0.589	2.25332e-19	2
Cpq	4.18366e-11	0.363401	0.325	0.294	8.28574e-07	2
Ndufa8	4.7562e-24	0.363358	0.588	0.621	9.41966e-20	2
Sec62	3.68271e-41	0.362957	0.758	0.751	7.2936e-37	2
Prdx2	1.90146e-52	0.362495	0.823	0.76	3.76584e-48	2
Tmem256	2.22442e-23	0.361893	0.621	0.651	4.40545e-19	2
Stt3b	8.47771e-13	0.361462	0.494	0.515	1.67901e-08	2
Zfp467	1.22138e-11	0.36049	0.358	0.326	2.41895e-07	2
Rbx1	1.97793e-40	0.360298	0.726	0.722	3.91729e-36	2
Hacd1	4.21072e-07	0.360161	0.374	0.399	0.00833932	2
Sema6a	8.40612e-17	0.360108	0.265	0.19	1.66483e-12	2
H3f3a	1.71433e-70	0.359488	0.948	0.842	3.39523e-66	2
Eci1	9.56858e-11	0.359349	0.414	0.426	1.89506e-06	2
Hrsp12	5.02025e-16	0.359144	0.506	0.524	9.94261e-12	2
Sub1	3.23345e-42	0.359044	0.749	0.743	6.40385e-38	2
Chchd6	1.25793e-10	0.358802	0.307	0.274	2.49134e-06	2
Tbc1d4	2.46129e-16	0.358619	0.212	0.14	4.87459e-12	2
Ssr2	1.56934e-22	0.358081	0.613	0.657	3.10808e-18	2
Psmc3	1.69725e-15	0.357726	0.514	0.559	3.3614e-11	2
Vapa	1.84847e-29	0.35771	0.641	0.659	3.66089e-25	2
Zfp637	1.05973e-06	0.357656	0.29	0.279	0.020988	2
Gm5420	1.14813e-73	0.357177	0.144	0.031	2.27387e-69	2
Uqcrb	6.50745e-61	0.357008	0.874	0.823	1.2888e-56	2
Rnaseh2c	2.26852e-12	0.356776	0.499	0.546	4.49279e-08	2
Galk1	4.6983e-10	0.356634	0.373	0.369	9.30498e-06	2
Tgfb2	3.05771e-16	0.35663	0.23	0.152	6.0558e-12	2
Fam103a1	6.88937e-10	0.356373	0.442	0.476	1.36444e-05	2
Ndufb10	5.40623e-33	0.355148	0.666	0.681	1.0707e-28	2
Pla2g16	1.14193e-09	0.354674	0.444	0.487	2.2616e-05	2
Ngfrap1	6.24204e-17	0.354291	0.498	0.5	1.23624e-12	2
Pkig	1.05298e-09	0.353806	0.341	0.323	2.08542e-05	2
Pts	2.12148e-08	0.353644	0.395	0.418	0.00042016	2
Timm13	7.09236e-36	0.353554	0.712	0.727	1.40464e-31	2
Nol7	3.20302e-17	0.35345	0.55	0.597	6.34358e-13	2
Rpl9	5.59838e-16	0.353087	0.547	0.57	1.10876e-11	2
H2-Ke6	4.02097e-06	0.352772	0.354	0.372	0.0796354	2
Mpst	3.53307e-06	0.352562	0.366	0.397	0.0699725	2
Plk2	0.000183916	0.352299	0.373	0.401	1	2
Polr2m	9.6671e-12	0.35125	0.504	0.561	1.91457e-07	2
Dpcd	4.79187e-06	0.351154	0.334	0.346	0.094903	2
Adamts16	4.12543e-45	0.350812	0.161	0.055	8.17041e-41	2
Ndufs6	3.28906e-33	0.350386	0.704	0.732	6.51397e-29	2
Morn2	2.64585e-07	0.350047	0.308	0.294	0.0052401	2
Arpc5	8.39995e-27	0.349786	0.634	0.639	1.66361e-22	2
Alcam	9.46442e-35	0.349534	0.744	0.696	1.87443e-30	2
Fam195b	7.72721e-08	0.349526	0.413	0.45	0.00153037	2
Klc3	9.80121e-07	0.348324	0.291	0.279	0.0194113	2
Gabarap	5.05248e-58	0.347532	0.893	0.859	1.00064e-53	2
Gabarapl1	4.99911e-13	0.34722	0.434	0.429	9.90074e-09	2
Cited4	3.36221e-11	0.346554	0.464	0.471	6.65885e-07	2
Limd2	4.99484e-07	0.3465	0.306	0.294	0.00989229	2
Fam134b	1.34569e-09	0.346374	0.471	0.498	2.66513e-05	2
Tmem184a	7.47967e-06	0.345678	0.299	0.298	0.148135	2
Anxa4	1.34868e-36	0.345306	0.75	0.718	2.67105e-32	2
Cdc42ep1	8.99933e-07	0.345242	0.389	0.411	0.0178232	2
Nr5a2	5.17123e-11	0.343883	0.257	0.208	1.02416e-06	2
Fam174a	1.25273e-08	0.343874	0.321	0.307	0.000248104	2
Map1lc3b	6.18918e-47	0.343645	0.83	0.794	1.22577e-42	2
Tmbim6	3.10055e-55	0.343293	0.909	0.825	6.14064e-51	2
Pomp	1.9836e-24	0.343164	0.625	0.653	3.92852e-20	2
Tra2a	7.53073e-24	0.342999	0.611	0.595	1.49146e-19	2
Ftl1	1.81629e-98	0.342759	0.999	0.975	3.59717e-94	2
Ndufs7	1.38632e-29	0.342681	0.659	0.692	2.7456e-25	2
Ptdss1	6.82463e-08	0.34248	0.248	0.218	0.00135162	2
Nr2f6	7.79347e-08	0.342213	0.42	0.463	0.0015435	2
Fads1	1.61866e-13	0.341982	0.22	0.157	3.20576e-09	2
Egflam	9.09167e-25	0.341693	0.192	0.102	1.8006e-20	2
S100a1	3.15675e-31	0.340721	0.693	0.681	6.25194e-27	2
Cox4i1	1.02981e-100	0.340646	0.998	0.938	2.03953e-96	2
Chmp5	1.22907e-10	0.340587	0.47	0.522	2.43417e-06	2
Ndufb11	5.05982e-45	0.340431	0.791	0.782	1.0021e-40	2
1110004E09Rik	4.7894e-09	0.340315	0.345	0.334	9.4854e-05	2
Ndufb6	2.49872e-19	0.340217	0.559	0.6	4.94871e-15	2
Bambi	6.33578e-18	0.339894	0.298	0.215	1.2548e-13	2
Dad1	5.5046e-44	0.338997	0.808	0.801	1.09019e-39	2
Eef1d	2.20393e-45	0.338896	0.857	0.831	4.36488e-41	2
Laptm4a	1.84137e-38	0.338714	0.768	0.767	3.64684e-34	2
Atp6v0e2	4.52116e-37	0.338641	0.195	0.085	8.95417e-33	2
Tsn	1.15942e-14	0.338291	0.501	0.532	2.29623e-10	2
Atp5h	2.34739e-44	0.338025	0.829	0.805	4.649e-40	2
Foxa2	1.02513e-05	0.337874	0.288	0.28	0.203027	2
Hnrnpk	2.61436e-43	0.337831	0.794	0.754	5.17773e-39	2
Cuedc2	7.79275e-08	0.33765	0.353	0.358	0.00154335	2
Commd6	1.09879e-06	0.337582	0.391	0.426	0.0217615	2
2610001J05Rik	1.01416e-06	0.33706	0.369	0.392	0.0200854	2
Ppia	1.98539e-91	0.336564	0.997	0.926	3.93206e-87	2
Mapk8ip1	1.84658e-11	0.336556	0.186	0.13	3.65715e-07	2
Stard3nl	1.3639e-05	0.336324	0.312	0.318	0.270121	2
Rab34	4.05403e-09	0.336162	0.269	0.232	8.02901e-05	2
Clta	1.35971e-41	0.335955	0.801	0.771	2.69291e-37	2
Mrpl42	2.40491e-15	0.33571	0.518	0.556	4.76292e-11	2
Timp2	1.43448e-22	0.335572	0.517	0.447	2.841e-18	2
Flot1	2.7913e-05	0.334837	0.312	0.317	0.552817	2
Mrps18a	2.70801e-12	0.334229	0.482	0.525	5.36321e-08	2
Manbal	8.49901e-07	0.332947	0.336	0.339	0.0168323	2
Rdx	1.41796e-08	0.33268	0.335	0.312	0.000280828	2
Gstt2	0.00274608	0.332634	0.277	0.296	1	2
Bccip	6.47611e-07	0.332378	0.396	0.432	0.0128259	2
Ntan1	2.64558e-05	0.332107	0.366	0.402	0.523958	2
Cetn2	2.65053e-05	0.330805	0.303	0.306	0.524938	2
Rab14	1.45471e-25	0.330656	0.642	0.656	2.88106e-21	2
Kcnq1	0.000409282	0.330578	0.311	0.332	1	2
Spr	1.05205e-11	0.330505	0.515	0.568	2.08359e-07	2
Mtch1	4.05676e-16	0.330357	0.498	0.504	8.0344e-12	2
Spon1	1.21235e-50	0.330183	0.125	0.033	2.40106e-46	2
Tspan33	5.89411e-12	0.330103	0.231	0.174	1.16733e-07	2
Csnk2b	2.52145e-08	0.329965	0.455	0.517	0.000499374	2
Lzts2	0.00629076	0.329781	0.325	0.369	1	2
Nudt16l1	9.03265e-06	0.329618	0.238	0.218	0.178892	2
Rab18	1.05541e-10	0.329339	0.473	0.516	2.09023e-06	2
Gabarapl2	7.55935e-27	0.329057	0.66	0.677	1.49713e-22	2
Puf60	6.22835e-07	0.328768	0.423	0.468	0.0123353	2
Gng11	9.23686e-26	0.328707	0.207	0.111	1.82936e-21	2
2019-09-15	9.11174e-38	0.328408	0.751	0.74	1.80458e-33	2
Hnrnph3	1.77155e-07	0.3284	0.316	0.305	0.00350856	2
Psma7	3.25762e-37	0.328382	0.762	0.753	6.45172e-33	2
Nipal2	6.06721e-05	0.328177	0.272	0.267	1	2
Khk	0.000968341	0.327888	0.282	0.296	1	2
Spata24	8.45069e-10	0.327871	0.222	0.174	1.67366e-05	2
4931406C07Rik	7.38918e-07	0.327566	0.325	0.325	0.0146343	2
Pdcd5	7.41239e-17	0.327263	0.554	0.591	1.46802e-12	2
Tmem50a	4.57992e-13	0.327219	0.507	0.555	9.07052e-09	2
C1d	2.58959e-05	0.327179	0.388	0.436	0.512869	2
Sucla2	0.00177659	0.327173	0.324	0.361	1	2
Slc5a1	2.63027e-14	0.327169	0.239	0.17	5.20925e-10	2
Emg1	9.3708e-12	0.327056	0.501	0.552	1.85589e-07	2
Efemp2	2.50557e-11	0.327004	0.229	0.174	4.96228e-07	2
Syf2	8.6875e-09	0.326876	0.455	0.504	0.000172056	2
Atraid	3.89695e-09	0.326876	0.452	0.496	7.71791e-05	2
Ndufb9	4.66061e-45	0.326809	0.822	0.804	9.23034e-41	2
2700094K13Rik	9.07563e-09	0.326553	0.443	0.472	0.000179743	2
Atp6v0b	9.5848e-19	0.326452	0.573	0.621	1.89827e-14	2
Stk16	5.18209e-05	0.326354	0.36	0.397	1	2
Gm5546	1.62287e-90	0.326042	0.138	0.024	3.2141e-86	2
Paip2	2.76945e-20	0.325948	0.583	0.615	5.48489e-16	2
Emc10	1.57451e-06	0.325393	0.472	0.564	0.0311833	2
Emc7	2.42204e-07	0.325097	0.441	0.501	0.00479686	2
Btf3l4	1.15249e-07	0.325095	0.435	0.496	0.0022825	2
Hnf1b	4.24908e-06	0.324905	0.303	0.295	0.0841531	2
Smim11	8.02354e-06	0.324745	0.414	0.468	0.158906	2
Ubc	3.77076e-53	0.324726	0.967	0.87	7.46799e-49	2
Mcee	6.07212e-08	0.324446	0.423	0.458	0.00120258	2
Tma7	1.07251e-27	0.324136	0.715	0.739	2.12411e-23	2
Trappc6b	2.99451e-05	0.323957	0.407	0.467	0.593063	2
Slc25a4	1.24444e-15	0.323494	0.55	0.57	2.46462e-11	2
Dhrs3	4.29211e-10	0.323205	0.424	0.419	8.50053e-06	2
Ndufb3	7.81475e-16	0.322966	0.553	0.601	1.54771e-11	2
Mia	6.38023e-23	0.322869	0.194	0.106	1.2636e-18	2
2610035D17Rik	4.30833e-09	0.322732	0.201	0.155	8.53264e-05	2
Cops6	9.6241e-08	0.321972	0.449	0.508	0.00190605	2
Eaf2	1.81118e-25	0.321497	0.153	0.07	3.58705e-21	2
Mrpl48	0.0026725	0.320982	0.349	0.405	1	2
Ndufa13	9.40243e-46	0.320865	0.857	0.855	1.86215e-41	2
Cox6a1	2.0067e-50	0.320389	0.861	0.839	3.97428e-46	2
Mbd3	1.18459e-06	0.320273	0.432	0.488	0.0234608	2
Immp1l	1.21977e-05	0.320157	0.409	0.463	0.241576	2
Gdi1	4.54048e-05	0.320086	0.283	0.279	0.899243	2
Marcks	2.54666e-07	0.319571	0.403	0.41	0.00504367	2
Tbca	1.77443e-35	0.319387	0.779	0.763	3.51426e-31	2
Grcc10	4.00434e-05	0.319152	0.31	0.316	0.793059	2
Dclre1a	4.18908e-09	0.319138	0.191	0.144	8.29648e-05	2
Tex261	1.45365e-05	0.318642	0.405	0.458	0.287896	2
Atp5d	6.63627e-42	0.318176	0.871	0.842	1.31431e-37	2
2810428I15Rik	1.42628e-07	0.318023	0.462	0.53	0.00282476	2
Rnf7	7.42833e-11	0.317224	0.497	0.559	1.47118e-06	2
Clk1	5.14107e-19	0.316828	0.583	0.589	1.01819e-14	2
Snapc5	0.000107278	0.316674	0.363	0.402	1	2
Ndufa7	6.71437e-36	0.316555	0.806	0.788	1.32978e-31	2
Aurkaip1	9.07179e-07	0.316335	0.469	0.555	0.0179667	2
Trappc3	0.000480561	0.315984	0.336	0.375	1	2
Pop5	6.45134e-05	0.314186	0.395	0.452	1	2
Raly	6.16731e-18	0.31418	0.587	0.606	1.22144e-13	2
Ebpl	0.000100333	0.313607	0.254	0.248	1	2
Socs2	6.94832e-08	0.313383	0.334	0.315	0.00137612	2
Txndc15	0.000120367	0.313057	0.355	0.39	1	2
Krt23	3.13505e-21	0.312717	0.579	0.523	6.20896e-17	2
Thra	1.18066e-06	0.312345	0.335	0.325	0.0233829	2
Cuta	1.46677e-07	0.311553	0.483	0.565	0.00290495	2
Reep5	2.2809e-30	0.311418	0.686	0.726	4.51732e-26	2
Cox6b1	5.64607e-51	0.310923	0.913	0.863	1.1182e-46	2
Fkbp2	1.22494e-16	0.310677	0.609	0.66	2.42599e-12	2
Trmt112	1.09931e-12	0.310648	0.531	0.589	2.17719e-08	2
Il11ra1	0.000159572	0.310139	0.245	0.235	1	2
Ift57	1.25999e-08	0.309892	0.251	0.211	0.000249541	2
9530077C05Rik	1.7925e-29	0.309744	0.173	0.079	3.55005e-25	2
Wbp2	0.000499732	0.309587	0.368	0.414	1	2
Anapc13	1.14764e-17	0.309397	0.611	0.658	2.2729e-13	2
Casp12	5.37374e-13	0.309202	0.262	0.197	1.06427e-08	2
Znhit1	0.000721764	0.308706	0.38	0.439	1	2
Chchd1	2.37262e-07	0.307629	0.46	0.531	0.00469898	2
Ralbp1	3.48383e-12	0.307583	0.541	0.592	6.89972e-08	2
Atp5o	4.58103e-30	0.307573	0.75	0.779	9.07272e-26	2
Bex1	3.00527e-12	0.307148	0.24	0.177	5.95193e-08	2
Gstz1	0.000435118	0.307089	0.225	0.215	1	2
Psmc5	2.85079e-05	0.306154	0.416	0.479	0.564599	2
Dctn3	1.20471e-16	0.306153	0.58	0.624	2.38593e-12	2
Fam3a	4.21536e-05	0.305866	0.21	0.19	0.834853	2
Ube2s	1.33527e-27	0.30507	0.678	0.668	2.6445e-23	2
Fbp1	1.46484e-28	0.304574	0.171	0.079	2.90112e-24	2
Higd2a	3.02836e-20	0.304118	0.626	0.656	5.99767e-16	2
Ywhaq	1.99349e-40	0.303707	0.817	0.761	3.9481e-36	2
Atp6v1d	0.00397473	0.303226	0.322	0.36	1	2
2410015M20Rik	1.57617e-27	0.302828	0.712	0.731	3.1216e-23	2
Trip6	1.19061e-05	0.302765	0.357	0.375	0.2358	2
Mpnd	0.00679163	0.302441	0.337	0.385	1	2
Zmat5	0.000699626	0.302321	0.291	0.305	1	2
Ggct	7.87828e-08	0.301979	0.205	0.166	0.00156029	2
Cd24a	2.65974e-52	0.301925	0.949	0.857	5.26762e-48	2
Rbm8a	2.38656e-11	0.30184	0.511	0.566	4.72659e-07	2
Cyp4f14	7.9215e-21	0.301817	0.151	0.075	1.56885e-16	2
1110004F10Rik	2.12103e-06	0.301584	0.423	0.476	0.0420069	2
Socs3	2.27496e-20	0.301247	0.582	0.527	4.50555e-16	2
Cbfa2t3	2.44146e-11	0.300738	0.151	0.096	4.83531e-07	2
Cacybp	0.00665222	0.300304	0.358	0.423	1	2
Gna14	3.76086e-21	0.299365	0.183	0.101	7.44838e-17	2
Mif	3.94741e-31	0.299323	0.741	0.734	7.81784e-27	2
Igf1r	0.00393062	0.298503	0.3	0.322	1	2
Cdc37	6.82667e-12	0.298159	0.552	0.62	1.35202e-07	2
Psenen	1.43783e-16	0.297876	0.606	0.669	2.84762e-12	2
Fam20c	2.51553e-05	0.297499	0.251	0.231	0.498201	2
Pura	7.98798e-10	0.297173	0.511	0.536	1.58202e-05	2
Ndufb5	3.10585e-28	0.295687	0.725	0.739	6.15113e-24	2
2210016L21Rik	0.00119854	0.29564	0.331	0.363	1	2
Kcnn4	6.74845e-13	0.29541	0.552	0.583	1.33653e-08	2
Cldn7	1.78809e-40	0.295327	0.896	0.762	3.54132e-36	2
Aig1	0.000255486	0.29471	0.374	0.423	1	2
Psmb2	5.08516e-19	0.294677	0.621	0.664	1.00712e-14	2
Dhrs7	0.000101682	0.294566	0.252	0.241	1	2
Tmbim4	4.56198e-09	0.294147	0.503	0.571	9.03501e-05	2
2310036O22Rik	2.03603e-16	0.293881	0.624	0.672	4.03236e-12	2
Fam173a	0.00184349	0.293487	0.453	0.565	1	2
Ehf	5.00053e-12	0.29317	0.513	0.537	9.90356e-08	2
Agpat2	0.000944365	0.293013	0.374	0.423	1	2
Mat2a	1.37678e-09	0.292702	0.546	0.598	2.72671e-05	2
Slc44a3	0.00379943	0.292397	0.335	0.377	1	2
Rab11b	2.81275e-08	0.292185	0.481	0.53	0.000557066	2
Fam213a	5.25785e-08	0.292171	0.413	0.427	0.00104132	2
Cyb561	0.00669508	0.291842	0.361	0.423	1	2
Dnajc15	0.000214941	0.291818	0.378	0.431	1	2
Fus	2.72928e-18	0.291751	0.619	0.633	5.40534e-14	2
Fermt2	7.54511e-10	0.291637	0.316	0.268	1.49431e-05	2
Cfdp1	3.27039e-06	0.291591	0.476	0.559	0.0647701	2
St3gal5	6.04298e-11	0.291476	0.376	0.333	1.19681e-06	2
Hint2	1.89295e-11	0.291145	0.552	0.624	3.74899e-07	2
Bcap31	4.94483e-09	0.291094	0.515	0.588	9.79323e-05	2
Mrps12	0.000116612	0.291073	0.449	0.534	1	2
Zfp36l1	2.08901e-28	0.290139	0.768	0.713	4.13729e-24	2
Hax1	0.00349696	0.290001	0.353	0.4	1	2
Pin1	0.0018674	0.289732	0.368	0.428	1	2
Arf5	2.30676e-30	0.28964	0.79	0.782	4.56854e-26	2
Ifi35	0.000247145	0.289505	0.269	0.268	1	2
0610012G03Rik	7.69299e-05	0.289265	0.443	0.524	1	2
Stra13	6.7406e-05	0.289001	0.434	0.509	1	2
Prdx5	4.02443e-28	0.28898	0.714	0.692	7.97039e-24	2
Smdt1	8.56737e-27	0.288858	0.74	0.759	1.69677e-22	2
2010107G23Rik	0.00998895	0.288852	0.233	0.24	1	2
Rab24	0.00342862	0.288728	0.33	0.373	1	2
Dnajc1	0.00250477	0.28819	0.381	0.438	1	2
Kcnk1	2.1863e-17	0.287979	0.605	0.625	4.32996e-13	2
Col9a3	2.98942e-25	0.287209	0.177	0.088	5.92055e-21	2
Pcbd1	6.11922e-12	0.28717	0.561	0.629	1.21191e-07	2
Gramd3	0.000560271	0.287008	0.306	0.321	1	2
Lbh	2.01995e-09	0.286942	0.249	0.199	4.00051e-05	2
Cdo1	3.23193e-08	0.286624	0.248	0.205	0.000640083	2
Tuba4a	4.04397e-07	0.28652	0.484	0.537	0.00800909	2
Prdx6	4.98015e-25	0.286511	0.738	0.737	9.86319e-21	2
Mrpl43	0.00464269	0.286021	0.362	0.43	1	2
Rbms3	1.38318e-07	0.285753	0.421	0.425	0.00273939	2
Ctnnbip1	0.00708526	0.285741	0.226	0.23	1	2
Vamp8	4.76704e-28	0.28523	0.787	0.785	9.44113e-24	2
Sra1	0.00133074	0.285175	0.429	0.518	1	2
Itm2c	2.20189e-08	0.285098	0.497	0.561	0.000436084	2
Plekhj1	0.00421029	0.284975	0.37	0.44	1	2
Stra6l	4.68391e-22	0.284888	0.156	0.077	9.27648e-18	2
Ift43	0.00277011	0.28445	0.343	0.38	1	2
Chchd2	5.93358e-52	0.284377	0.981	0.895	1.17515e-47	2
Cobl	6.38474e-05	0.284208	0.181	0.155	1	2
Tbcb	7.07333e-06	0.284156	0.438	0.494	0.140087	2
Plxnb1	4.28496e-05	0.28412	0.213	0.189	0.848637	2
Smagp	5.62544e-09	0.283999	0.494	0.554	0.000111412	2
Angpt1	1.77881e-13	0.283898	0.16	0.098	3.52294e-09	2
Ndufa5	6.86917e-10	0.283797	0.549	0.625	1.36044e-05	2
Pnrc2	0.00857937	0.283663	0.319	0.358	1	2
Hint1	7.5411e-42	0.283482	0.908	0.843	1.49351e-37	2
Cox20	0.000266136	0.283199	0.444	0.528	1	2
Krcc1	5.59553e-05	0.283187	0.45	0.524	1	2
Pacsin3	0.00414498	0.281555	0.237	0.242	1	2
Apobec1	1.25593e-09	0.281474	0.164	0.114	2.48738e-05	2
Vgll4	0.00194758	0.281462	0.332	0.362	1	2
Slco3a1	4.01026e-08	0.281234	0.338	0.31	0.000794233	2
Prr15l	2.26274e-11	0.280838	0.544	0.588	4.48135e-07	2
Uqcr10	9.13921e-30	0.280485	0.8	0.797	1.81002e-25	2
Spns2	0.00012215	0.28041	0.225	0.206	1	2
Pcbd2	0.00119995	0.280154	0.411	0.489	1	2
Sema5a	1.50233e-06	0.280125	0.24	0.209	0.0297537	2
Ndufs3	2.78362e-06	0.279933	0.49	0.584	0.0551296	2
Snrpb	1.14668e-20	0.279266	0.691	0.71	2.271e-16	2
Selk	1.03237e-29	0.279231	0.796	0.784	2.04461e-25	2
Tomm22	2.45839e-07	0.279217	0.511	0.6	0.00486884	2
Arhgap24	3.00692e-08	0.279168	0.168	0.124	0.00059552	2
Trim47	1.04971e-05	0.278834	0.259	0.233	0.207895	2
Drap1	8.27523e-08	0.278596	0.521	0.595	0.00163891	2
Eif4h	6.75927e-09	0.278132	0.509	0.581	0.000133867	2
Vamp5	2.27583e-05	0.278044	0.389	0.417	0.450727	2
Sdha	0.00166325	0.277838	0.424	0.511	1	2
Xist	3.61748e-48	0.277805	0.957	0.658	7.16442e-44	2
Acadm	0.00592988	0.277738	0.365	0.419	1	2
Psmb8	8.64433e-06	0.277471	0.305	0.293	0.171201	2
Psmb3	2.64355e-12	0.277403	0.565	0.629	5.23555e-08	2
Irs2	0.0041214	0.277243	0.309	0.323	1	2
Psma2	5.64808e-14	0.276741	0.595	0.652	1.1186e-09	2
Churc1	0.000974846	0.276294	0.411	0.485	1	2
Cdc42	3.5756e-22	0.276268	0.697	0.717	7.08148e-18	2
Trappc2l	0.00698512	0.276225	0.386	0.463	1	2
Cldnd1	0.00235833	0.276035	0.341	0.378	1	2
Ngrn	0.00968233	0.275646	0.242	0.253	1	2
Lmo4	7.08864e-06	0.275442	0.452	0.501	0.140391	2
Dsg2	6.78215e-06	0.274395	0.406	0.422	0.13432	2
Cfap20	0.000427883	0.273806	0.409	0.477	1	2
Nhp2l1	1.81475e-14	0.273458	0.602	0.652	3.59412e-10	2
Thoc7	0.00590812	0.273454	0.411	0.5	1	2
Psma1	2.53439e-10	0.273431	0.527	0.586	5.01935e-06	2
Cisd3	0.00106953	0.273273	0.235	0.231	1	2
Ppp2r2b	8.09081e-07	0.272541	0.227	0.19	0.0160239	2
Tm2d2	0.00785812	0.272323	0.4	0.484	1	2
Ddx39b	2.569e-05	0.271946	0.453	0.523	0.508791	2
Cited2	0.000853178	0.271718	0.349	0.369	1	2
Pfdn6	8.57204e-06	0.271481	0.454	0.531	0.169769	2
Gja1	4.07229e-05	0.271388	0.224	0.199	0.806516	2
Egfl7	1.24727e-11	0.270258	0.167	0.111	2.47021e-07	2
Srsf3	3.45135e-25	0.270074	0.755	0.739	6.83541e-21	2
Akr1a1	1.483e-25	0.26998	0.811	0.787	2.93708e-21	2
Prkar1a	1.26062e-07	0.269884	0.481	0.542	0.00249667	2
Grb14	1.39271e-11	0.269543	0.171	0.114	2.75826e-07	2
Paics	0.00262412	0.269508	0.397	0.471	1	2
Use1	9.21355e-13	0.26941	0.642	0.697	1.82474e-08	2
Zfand6	0.000215495	0.26897	0.458	0.548	1	2
Dtx1	1.31925e-29	0.268378	0.113	0.04	2.61278e-25	2
Akr1e1	0.00778456	0.268073	0.258	0.268	1	2
Sumo3	1.0419e-05	0.267966	0.436	0.496	0.206347	2
Mlf2	1.47699e-06	0.267781	0.493	0.565	0.0292518	2
Cox7a2l	1.52518e-38	0.267162	0.931	0.837	3.02062e-34	2
Bik	1.61375e-05	0.267098	0.278	0.259	0.319603	2
Ndufv3	1.13098e-11	0.266866	0.591	0.681	2.23992e-07	2
Tns1	3.82764e-18	0.266822	0.441	0.332	7.58064e-14	2
Ube2e1	0.00371223	0.266599	0.399	0.476	1	2
Timp4	7.1744e-27	0.266515	0.121	0.047	1.42089e-22	2
Sf3b6	1.45452e-07	0.266435	0.49	0.566	0.00288067	2
Ppp1cc	0.00184007	0.266018	0.436	0.523	1	2
Atp5g2	3.84371e-32	0.26581	0.872	0.839	7.61246e-28	2
Hist1h2bc	0.001482	0.265764	0.445	0.507	1	2
Lamtor4	0.000660444	0.265751	0.461	0.56	1	2
Rp9	1.04478e-07	0.265064	0.542	0.637	0.00206919	2
Esd	1.89469e-17	0.265024	0.644	0.672	3.75244e-13	2
Pdgfd	3.83869e-06	0.264776	0.224	0.192	0.0760252	2
Ostc	0.00120609	0.264482	0.435	0.521	1	2
2310001H17Rik	0.00054015	0.264468	0.209	0.195	1	2
Tpi1	3.31616e-18	0.26368	0.622	0.626	6.56766e-14	2
Gbas	0.00834795	0.262733	0.231	0.237	1	2
Chadl	1.08227e-18	0.262625	0.141	0.071	2.14343e-14	2
Ildr1	0.000122807	0.262219	0.209	0.189	1	2
Lrrn1	4.02005e-18	0.261983	0.123	0.059	7.96171e-14	2
Rab7	1.74887e-06	0.261954	0.484	0.56	0.0346364	2
Pbld2	8.7855e-06	0.261351	0.173	0.141	0.173997	2
Eif3g	2.43489e-08	0.261283	0.527	0.62	0.000482231	2
Ndufv2	3.14741e-07	0.261223	0.504	0.595	0.00623344	2
Gadd45gip1	0.000769438	0.260607	0.445	0.538	1	2
Bag2	0.000274048	0.260504	0.176	0.153	1	2
Adora1	3.42053e-09	0.260403	0.163	0.115	6.77435e-05	2
Timm8b	2.1389e-06	0.259892	0.498	0.572	0.042361	2
Gnai2	7.95556e-20	0.259362	0.71	0.705	1.5756e-15	2
Tmed9	2.61476e-16	0.259255	0.641	0.681	5.17854e-12	2
Kazald1	6.23585e-22	0.2589	0.128	0.057	1.23501e-17	2
Ndufab1	4.5871e-12	0.258677	0.614	0.682	9.08476e-08	2
Clec1a	9.83918e-60	0.257949	0.115	0.024	1.94865e-55	2
Grn	0.000389529	0.257863	0.44	0.513	1	2
Psmd7	2.8324e-06	0.257791	0.498	0.573	0.0560957	2
Pde6d	0.000658258	0.257706	0.203	0.189	1	2
Ranbp1	9.33625e-16	0.257055	0.615	0.645	1.84904e-11	2
Psmb7	0.00269952	0.256933	0.433	0.525	1	2
Cyba	1.73314e-29	0.256439	0.811	0.736	3.43249e-25	2
Sox4	1.11832e-25	0.256082	0.678	0.603	2.21483e-21	2
Arf1	1.11534e-21	0.255432	0.757	0.756	2.20894e-17	2
Rrp1	2.6458e-06	0.254837	0.488	0.567	0.0524001	2
Nfkbia	4.34708e-33	0.254819	0.842	0.741	8.60939e-29	2
Ube2b	9.65527e-16	0.254411	0.674	0.713	1.91223e-11	2
Tmem160	0.00287331	0.254361	0.448	0.549	1	2
Cope	1.54241e-08	0.254246	0.586	0.688	0.000305473	2
Cyp2d22	5.24259e-07	0.253325	0.206	0.164	0.010383	2
Maff	1.03631e-05	0.253018	0.588	0.627	0.205242	2
Dctn2	0.000476487	0.252094	0.444	0.53	1	2
Lamtor5	0.000403893	0.251934	0.47	0.568	1	2
4930523C07Rik	0.00102775	0.251825	0.419	0.474	1	2
Rab25	2.21377e-11	0.250605	0.589	0.637	4.38437e-07	2
Rpl23a	0.000164863	0.250538	0.44	0.487	1	2
Srrm2	3.94728e-22	0.25045	0.75	0.746	7.81759e-18	2
Srp9	4.63417e-16	0.250365	0.687	0.749	9.17798e-12	2
Stxbp6	0.000114297	0.250044	0.259	0.246	1	2
Mmd2	0	0.493769	0.517	0.07	0	3
3110079O15Rik	0	0.551569	0.453	0.069	0	3
Efhd1	1.41802e-260	0.386018	0.469	0.091	2.80838e-256	3
Cyp4f14	0	0.432612	0.428	0.056	0	3
Tnfrsf19	6.3899e-246	0.394811	0.471	0.099	1.26552e-241	3
Tmod1	5.27771e-271	0.398389	0.443	0.08	1.04525e-266	3
Adamts16	0	0.403083	0.391	0.04	0	3
Gng11	1.73689e-218	0.354416	0.443	0.095	3.43991e-214	3
Angpt1	1.20542e-224	0.344964	0.41	0.08	2.38734e-220	3
Egfl7	3.14552e-206	0.327206	0.422	0.093	6.2297e-202	3
Prelp	1.24806e-196	0.324535	0.419	0.093	2.47178e-192	3
Kctd1	4.39952e-187	0.321499	0.419	0.099	8.71325e-183	3
Cbfa2t3	1.52578e-221	0.365253	0.397	0.079	3.0218e-217	3
Wfdc10	1.71919e-259	0.375618	0.375	0.058	3.40486e-255	3
Itga9	3.8471e-209	0.340513	0.385	0.077	7.61919e-205	3
Mxra7	6.85934e-177	0.302647	0.399	0.092	1.35849e-172	3
Itih5	2.61586e-205	0.305549	0.373	0.072	5.18071e-201	3
Hopx	7.59599e-172	0.288189	0.39	0.091	1.50439e-167	3
Dpysl4	3.79286e-220	0.311281	0.355	0.061	7.51176e-216	3
1700049E15Rik	1.40403e-153	0.282026	0.388	0.095	2.78069e-149	3
Palm	6.81048e-167	0.298184	0.377	0.088	1.34882e-162	3
Fmo1	9.0669e-211	0.309705	0.35	0.062	1.7957e-206	3
Syne1	1.12021e-191	0.29976	0.359	0.072	2.21857e-187	3
Gucy1a3	1.09996e-265	0.312672	0.323	0.041	2.17848e-261	3
Wnk2	3.39794e-159	0.298532	0.375	0.093	6.72963e-155	3
Myh10	2.92671e-135	0.272761	0.371	0.099	5.79635e-131	3
Fads6	9.87554e-170	0.274291	0.338	0.072	1.95585e-165	3
Paqr6	3.46327e-142	0.271623	0.355	0.089	6.85901e-138	3
Sox6	1.30904e-141	0.256189	0.353	0.088	2.59255e-137	3
Onecut1	4.48302e-168	0.279498	0.331	0.069	8.87862e-164	3
Apcs	1.81047e-144	0.268448	0.332	0.078	3.58564e-140	3
Mme	2.33471e-150	0.256456	0.323	0.07	4.6239e-146	3
Fgf12	2.06376e-173	0.255028	0.312	0.06	4.08727e-169	3
Usp2	7.44062e-117	0.25297	0.342	0.097	1.47362e-112	3
AI838599	1.71161e-192	0.269669	0.283	0.045	3.38985e-188	3
Fign	2.43296e-113	0.254691	0.329	0.093	4.81848e-109	3
Ankrd29	5.78492e-144	0.258962	0.299	0.064	1.1457e-139	3
Eaf2	3.18666e-149	0.259125	0.294	0.061	6.31119e-145	3
Syt7	4.58452e-114	0.25577	0.301	0.079	9.07965e-110	3
Apoe	0	1.55641	1	0.494	0	3
Ces1d	0	1.24956	0.995	0.399	0	3
Apoc1	0	1.16635	0.897	0.247	0	3
Cldn10	0	1.15855	0.987	0.306	0	3
Cp	0	1.08818	0.996	0.415	0	3
Ppp1r1b	0	1.08454	0.907	0.298	0	3
Bicc1	0	1.02805	0.99	0.431	0	3
Ambp	0	1.02267	0.995	0.48	0	3
Timp3	1.44419e-302	1.01099	0.901	0.332	2.86022e-298	3
Tns1	0	0.982593	0.904	0.3	0	3
Dbi	0	0.963025	1	0.874	0	3
Wfdc15b	0	0.950528	0.944	0.322	0	3
Dcdc2a	0	0.936436	0.972	0.345	0	3
Anxa5	2.36323e-291	0.928767	0.999	0.742	4.68038e-287	3
Hhex	0	0.91157	0.979	0.427	0	3
Sult1a1	0	0.903206	0.809	0.193	0	3
C2cd4b	1.64656e-275	0.890191	0.621	0.166	3.26101e-271	3
Tstd1	0	0.884739	0.989	0.634	0	3
Fmo2	0	0.860209	0.906	0.242	0	3
Kifc3	0	0.856088	0.942	0.4	0	3
Zbtb20	1.81267e-298	0.848106	0.994	0.64	3.59e-294	3
Smco4	0	0.840717	0.951	0.439	0	3
Mpc2	0	0.832738	0.987	0.693	0	3
Gas6	1.28096e-290	0.82566	0.997	0.658	2.53694e-286	3
Lurap1l	1.23976e-277	0.817754	0.995	0.639	2.45535e-273	3
Ddit4l	0	0.81081	0.826	0.207	0	3
Gstt1	1.51401e-293	0.808169	0.944	0.472	2.9985e-289	3
Prox1	0	0.801326	0.834	0.2	0	3
Fgfr3	0	0.800391	0.839	0.22	0	3
Tshz2	3.83782e-286	0.80026	0.966	0.551	7.60081e-282	3
Slc28a3	0	0.796872	0.828	0.265	0	3
Ramp1	0	0.788014	0.876	0.308	0	3
Sorbs2	2.49671e-280	0.782985	0.958	0.471	4.94473e-276	3
Clmn	0	0.78136	0.842	0.288	0	3
Eno1	6.13834e-278	0.78099	0.967	0.541	1.2157e-273	3
Bmyc	1.20458e-270	0.766171	0.957	0.507	2.38566e-266	3
Ier2	6.37013e-228	0.766099	0.996	0.861	1.2616e-223	3
1700011H14Rik	0	0.765231	0.894	0.28	0	3
Egr1	7.32549e-222	0.762995	0.987	0.811	1.45081e-217	3
Osgin1	6.48368e-275	0.758039	0.896	0.366	1.28409e-270	3
Pkhd1	0	0.750484	0.837	0.235	0	3
Pebp1	3.55151e-295	0.743947	0.999	0.794	7.03377e-291	3
Ecscr	0	0.738771	0.864	0.301	0	3
Nudt19	1.29038e-248	0.736323	0.938	0.508	2.55559e-244	3
Hes1	3.37577e-215	0.736053	0.978	0.613	6.68572e-211	3
Cldn3	1.98233e-235	0.734608	1	0.68	3.926e-231	3
Cryab	8.11422e-301	0.721351	0.912	0.322	1.60702e-296	3
Mgst1	3.32745e-246	0.716972	0.998	0.749	6.59001e-242	3
Cbs	0	0.715008	0.816	0.25	0	3
Jund	6.10417e-219	0.706823	1	0.875	1.20893e-214	3
Selm	9.40656e-269	0.702016	0.935	0.456	1.86297e-264	3
Ccnd1	6.84209e-202	0.699926	0.915	0.522	1.35508e-197	3
Cat	2.73309e-263	0.696393	0.846	0.369	5.41288e-259	3
Ngf	0	0.6948	0.764	0.188	0	3
Crip2	1.62188e-244	0.692471	0.98	0.542	3.21212e-240	3
Nfib	8.55802e-221	0.686111	0.947	0.583	1.69492e-216	3
Junb	7.59205e-181	0.684959	0.995	0.852	1.50361e-176	3
Rhob	2.50199e-185	0.681882	0.982	0.662	4.95519e-181	3
Sepw1	5.12485e-247	0.680236	0.99	0.727	1.01498e-242	3
Dynll2	2.7576e-238	0.678902	0.927	0.539	5.46143e-234	3
Itm2b	2.59642e-289	0.677361	1	0.861	5.14221e-285	3
Enc1	2.86139e-245	0.668396	0.764	0.282	5.66699e-241	3
Smim5	0	0.666364	0.639	0.109	0	3
Id2	2.0284e-205	0.655761	0.952	0.585	4.01725e-201	3
Fxyd1	5.65642e-262	0.65457	0.775	0.244	1.12025e-257	3
Ttr	9.77503e-202	0.651417	0.983	0.628	1.93595e-197	3
Marcksl1	1.31727e-227	0.65019	0.957	0.478	2.60885e-223	3
Aes	1.55413e-212	0.648741	0.971	0.714	3.07795e-208	3
Ncald	0	0.646436	0.786	0.241	0	3
Bsg	2.37291e-271	0.646315	0.999	0.852	4.69955e-267	3
Pdzk1ip1	1.51098e-199	0.636593	0.927	0.516	2.99249e-195	3
Nfix	9.43251e-220	0.635633	0.834	0.385	1.86811e-215	3
Sox9	6.12969e-203	0.628925	0.983	0.666	1.21398e-198	3
Spp1	2.93048e-168	0.626739	1	0.785	5.80381e-164	3
Cisd1	1.90337e-197	0.625484	0.846	0.463	3.76962e-193	3
Ddah2	1.2243e-232	0.621514	0.892	0.363	2.42473e-228	3
Fis1	5.17991e-216	0.619535	0.953	0.668	1.02588e-211	3
St3gal4	3.37167e-205	0.614998	0.925	0.514	6.67759e-201	3
Timp2	1.80918e-227	0.609513	0.904	0.421	3.58308e-223	3
Pigyl	5.5974e-197	0.605672	0.873	0.511	1.10857e-192	3
Pura	9.36035e-196	0.603711	0.887	0.51	1.85382e-191	3
Nav2	4.87587e-265	0.601135	0.69	0.208	9.65666e-261	3
Rabac1	6.7449e-212	0.598583	0.981	0.771	1.33583e-207	3
Cyr61	4.05837e-140	0.597425	0.982	0.696	8.03761e-136	3
Wfdc3	0	0.596282	0.647	0.123	0	3
Idh2	2.45383e-187	0.591059	0.924	0.582	4.85981e-183	3
Map1lc3a	2.12988e-185	0.59099	0.926	0.6	4.21823e-181	3
Klf13	1.44723e-184	0.585035	0.918	0.516	2.86624e-180	3
Scara3	1.92093e-187	0.5822	0.897	0.473	3.8044e-183	3
Degs1	1.22242e-185	0.57726	0.903	0.542	2.42101e-181	3
Gstm5	6.1079e-187	0.568328	0.87	0.471	1.20967e-182	3
Thra	2.94774e-212	0.566568	0.741	0.297	5.838e-208	3
Proser2	1.72295e-199	0.566397	0.829	0.409	3.4123e-195	3
H1f0	8.68123e-168	0.565124	0.89	0.503	1.71932e-163	3
Fgfr1	1.27619e-279	0.5626	0.7	0.196	2.5275e-275	3
Cadm1	1.50702e-193	0.56239	0.893	0.462	2.98466e-189	3
Wwc1	1.13316e-181	0.562012	0.8	0.388	2.24422e-177	3
Cnn3	5.78564e-180	0.558182	0.868	0.413	1.14585e-175	3
Dhrs3	8.73664e-194	0.557014	0.823	0.392	1.73029e-189	3
Nrtn	2.81918e-238	0.556264	0.706	0.234	5.58339e-234	3
Rgs2	1.07805e-164	0.549426	0.89	0.488	2.13508e-160	3
Ypel3	2.21641e-177	0.549362	0.877	0.503	4.3896e-173	3
Ier3	5.41503e-154	0.543289	0.989	0.715	1.07245e-149	3
Mcl1	3.13038e-154	0.542215	0.947	0.646	6.19971e-150	3
Alcam	5.00879e-163	0.54178	0.966	0.681	9.91991e-159	3
Zfp467	2.13095e-199	0.53688	0.734	0.3	4.22035e-195	3
Gnas	1.28649e-172	0.535309	0.984	0.793	2.5479e-168	3
Pdgfa	6.63564e-165	0.533588	0.855	0.447	1.31419e-160	3
Rab27b	1.13768e-162	0.532187	0.83	0.449	2.25317e-158	3
Pnrc1	1.38757e-151	0.529571	0.991	0.755	2.74807e-147	3
Adam33	0	0.528766	0.612	0.127	0	3
Enah	1.01551e-188	0.525094	0.715	0.297	2.01121e-184	3
Slc15a2	4.59467e-289	0.523176	0.578	0.132	9.09974e-285	3
Tra2a	8.60322e-143	0.520053	0.897	0.575	1.70387e-138	3
Prdx5	4.62648e-160	0.518265	0.958	0.676	9.16275e-156	3
Rab20	6.83169e-201	0.518178	0.766	0.302	1.35302e-196	3
Crybb3	9.76466e-222	0.516878	0.554	0.152	1.93389e-217	3
Snhg18	2.04051e-155	0.516587	0.881	0.529	4.04123e-151	3
Nenf	4.38696e-156	0.515812	0.931	0.623	8.68837e-152	3
Sptssa	1.72571e-160	0.511486	0.951	0.644	3.41776e-156	3
Qpct	1.18393e-251	0.511477	0.647	0.174	2.34478e-247	3
Anapc11	3.24035e-160	0.511016	0.862	0.504	6.41752e-156	3
Dnajc1	2.53907e-162	0.510751	0.79	0.409	5.02862e-158	3
Stt3b	5.66714e-144	0.509877	0.832	0.491	1.12238e-139	3
Irf1	1.18097e-145	0.508667	0.826	0.426	2.33891e-141	3
Tm4sf4	1.68895e-143	0.507999	0.998	0.725	3.34497e-139	3
Atp6v1f	1.71694e-171	0.507254	0.975	0.733	3.40041e-167	3
Bex4	8.73478e-194	0.506646	0.757	0.285	1.72992e-189	3
Atxn7l3b	1.22766e-156	0.504739	0.916	0.6	2.43138e-152	3
Ppp1r15a	1.17129e-135	0.5042	0.955	0.668	2.31975e-131	3
Cyp2d22	4.00227e-286	0.503914	0.598	0.137	7.92649e-282	3
Adk	4.00217e-166	0.503061	0.863	0.464	7.9263e-162	3
Sbspon	9.46801e-265	0.503026	0.658	0.172	1.87514e-260	3
Srsf5	6.2806e-148	0.502335	0.967	0.696	1.24387e-143	3
Park7	2.84227e-172	0.500682	0.978	0.783	5.62911e-168	3
Med28	2.69622e-166	0.499777	0.91	0.57	5.33986e-162	3
Zfp644	4.36462e-160	0.499242	0.774	0.385	8.64412e-156	3
BC029214	8.0329e-173	0.496766	0.738	0.337	1.59092e-168	3
Camk1	1.47416e-156	0.493841	0.77	0.401	2.91957e-152	3
Hpn	7.48667e-151	0.493122	0.849	0.483	1.48273e-146	3
Slc9a3r1	1.90048e-144	0.492338	0.862	0.517	3.7639e-140	3
Ddx3x	2.05589e-126	0.491755	0.908	0.631	4.07169e-122	3
Pfdn5	2.08477e-194	0.490339	0.996	0.881	4.12889e-190	3
Myl12a	2.47773e-149	0.489343	0.998	0.793	4.90714e-145	3
Fads3	1.12132e-188	0.489032	0.666	0.253	2.22077e-184	3
Tmem176b	3.87837e-144	0.487729	0.997	0.768	7.68111e-140	3
Hnf1b	4.88235e-185	0.485882	0.678	0.268	9.6695e-181	3
Ddt	9.64401e-143	0.485227	0.793	0.456	1.91e-138	3
St3gal5	7.92465e-186	0.484319	0.756	0.307	1.56948e-181	3
Irs2	2.68373e-130	0.480852	0.649	0.3	5.31514e-126	3
Tonsl	1.59658e-141	0.480502	0.921	0.633	3.16202e-137	3
Atp1b1	1.41526e-151	0.480349	0.998	0.777	2.80291e-147	3
Tmem229a	6.45566e-226	0.48005	0.631	0.186	1.27854e-221	3
Ptprf	8.94533e-135	0.479262	0.851	0.524	1.77162e-130	3
H2afv	3.84917e-151	0.478646	0.962	0.691	7.62328e-147	3
Ly6e	6.03118e-124	0.478455	0.991	0.836	1.19448e-119	3
Alb	6.98476e-265	0.47791	0.585	0.135	1.38333e-260	3
Plekhb1	7.83532e-225	0.474897	0.65	0.202	1.55178e-220	3
Ninj1	1.96753e-139	0.473572	0.857	0.526	3.89669e-135	3
Sec62	2.61332e-150	0.473496	0.973	0.736	5.17569e-146	3
Atp6v1g1	1.34006e-154	0.472981	0.957	0.713	2.65399e-150	3
Plxnb1	5.54352e-218	0.469719	0.565	0.165	1.0979e-213	3
2019-09-09	1.26991e-158	0.469611	0.671	0.296	2.51506e-154	3
Dnajb4	2.24988e-150	0.467075	0.809	0.399	4.45589e-146	3
Amotl2	4.58727e-150	0.46576	0.693	0.3	9.08509e-146	3
Ndufb7	3.05862e-147	0.465077	0.942	0.699	6.05759e-143	3
Anxa6	4.08591e-170	0.464379	0.723	0.296	8.09214e-166	3
Rassf10	4.7062e-266	0.464111	0.526	0.115	9.32064e-262	3
Rbms3	8.15828e-152	0.462996	0.817	0.397	1.61575e-147	3
Zfp36l1	3.52371e-137	0.462423	0.975	0.699	6.97871e-133	3
Chka	5.67426e-121	0.46231	0.947	0.666	1.12379e-116	3
Adamts9	3.77459e-218	0.459838	0.462	0.109	7.47558e-214	3
Ifi27	1.12685e-124	0.459733	0.924	0.623	2.23173e-120	3
Ube2e3	1.7997e-148	0.459695	0.855	0.483	3.56431e-144	3
Oaz2	1.42229e-152	0.459679	0.745	0.355	2.81684e-148	3
Igf1r	1.53323e-143	0.458692	0.66	0.297	3.03656e-139	3
Fkbp2	7.79016e-124	0.458365	0.891	0.64	1.54284e-119	3
Spns2	9.32697e-196	0.458332	0.575	0.182	1.84721e-191	3
Aplp2	1.46299e-131	0.456088	0.966	0.667	2.89745e-127	3
Per1	2.39399e-138	0.455873	0.542	0.211	4.74131e-134	3
Myl6	7.49037e-165	0.455724	0.997	0.881	1.48347e-160	3
Tmem147	1.87493e-131	0.455336	0.904	0.647	3.71329e-127	3
Swi5	3.72606e-139	0.453579	0.96	0.73	7.37946e-135	3
Clk1	7.72511e-132	0.452643	0.903	0.567	1.52996e-127	3
Tspan7	9.14135e-132	0.45224	0.579	0.249	1.81044e-127	3
Lamtor2	5.04318e-136	0.451937	0.918	0.657	9.98801e-132	3
2900026A02Rik	7.29013e-131	0.451636	0.712	0.332	1.44381e-126	3
Adamts1	2.63968e-164	0.451426	0.685	0.266	5.22788e-160	3
Cox14	7.31279e-130	0.451113	0.893	0.611	1.4483e-125	3
Eci2	4.97917e-139	0.450914	0.772	0.411	9.86125e-135	3
Jun	8.23375e-117	0.450353	0.998	0.857	1.6307e-112	3
Son	1.6208e-124	0.449697	0.938	0.69	3.21e-120	3
Fam20c	1.44008e-193	0.449492	0.62	0.205	2.85208e-189	3
Nudc	2.95603e-136	0.448991	0.913	0.608	5.85441e-132	3
Ndufb8	4.429e-133	0.448496	0.94	0.719	8.77164e-129	3
Bambi	4.67904e-196	0.448225	0.612	0.193	9.26685e-192	3
Hmgn1	8.58687e-132	0.447926	0.99	0.759	1.70063e-127	3
Cxcl12	5.88487e-266	0.446511	0.545	0.12	1.1655e-261	3
Gata6	7.37543e-120	0.446489	0.767	0.437	1.4607e-115	3
Slc5a1	2.38907e-249	0.446318	0.584	0.146	4.73155e-245	3
Cald1	9.59179e-161	0.446294	0.747	0.314	1.89965e-156	3
Anp32a	1.01559e-135	0.444801	0.899	0.574	2.01138e-131	3
Tspan33	2.5263e-233	0.444308	0.566	0.151	5.00334e-229	3
Tmsb10	2.08009e-127	0.44338	0.996	0.804	4.11961e-123	3
Atp5j	1.2748e-148	0.441643	0.987	0.842	2.52474e-144	3
Dynlrb1	2.70645e-128	0.441007	0.899	0.627	5.36012e-124	3
Shank2	2.19496e-186	0.439916	0.575	0.187	4.34712e-182	3
Fus	6.59761e-119	0.439122	0.907	0.612	1.30666e-114	3
Ikzf4	8.38176e-170	0.439036	0.52	0.159	1.66001e-165	3
Cnpy2	1.9384e-129	0.438895	0.941	0.703	3.839e-125	3
D8Ertd738e	4.52137e-136	0.438763	0.959	0.74	8.95458e-132	3
Ptgds	4.37742e-219	0.43843	0.619	0.17	8.66947e-215	3
Cited2	9.36949e-136	0.438032	0.722	0.343	1.85563e-131	3
Pnkd	9.97127e-120	0.436106	0.803	0.497	1.97481e-115	3
App	2.3213e-125	0.435851	0.944	0.675	4.59734e-121	3
Ndufs5	1.41098e-123	0.43466	0.899	0.645	2.79444e-119	3
Ndufa13	2.92577e-134	0.433109	0.979	0.847	5.79448e-130	3
Ech1	2.62156e-124	0.432977	0.897	0.611	5.192e-120	3
Edf1	2.33757e-136	0.431541	0.985	0.797	4.62956e-132	3
Tmem176a	1.74512e-130	0.43095	0.979	0.69	3.45621e-126	3
Vim	2.34678e-181	0.430694	0.578	0.174	4.6478e-177	3
Srsf2	2.42451e-124	0.42981	0.943	0.645	4.80174e-120	3
Bag1	7.37385e-128	0.427945	0.986	0.755	1.46039e-123	3
Gtf2i	2.49294e-121	0.425005	0.677	0.352	4.93727e-117	3
Rhou	9.57946e-125	0.422566	0.671	0.319	1.89721e-120	3
Pigp	2.92213e-121	0.421939	0.826	0.515	5.78728e-117	3
Sumo2	2.84145e-128	0.421703	0.981	0.759	5.6275e-124	3
Fermt2	1.67747e-165	0.420885	0.666	0.244	3.32223e-161	3
Rab11fip2	8.80195e-184	0.419198	0.581	0.191	1.74323e-179	3
Krt17	1.03499e-133	0.418783	0.578	0.202	2.04979e-129	3
Cd81	7.92908e-124	0.41795	0.995	0.806	1.57036e-119	3
Gmnn	9.30639e-161	0.417755	0.611	0.229	1.84313e-156	3
Wnt4	3.95954e-176	0.415996	0.728	0.265	7.84187e-172	3
Pkig	2.82143e-143	0.415642	0.671	0.3	5.58784e-139	3
Ndufa4	1.23228e-119	0.415432	0.985	0.832	2.44054e-115	3
Cox4i1	1.48281e-175	0.415085	1	0.938	2.9367e-171	3
Tmem205	4.40635e-116	0.414919	0.854	0.572	8.72678e-112	3
Arl6ip1	3.53784e-120	0.414794	0.848	0.529	7.0067e-116	3
Sema5a	2.81833e-179	0.414274	0.572	0.186	5.58169e-175	3
Nr5a2	7.84704e-176	0.413802	0.563	0.187	1.55411e-171	3
Mien1	2.38974e-112	0.413743	0.866	0.573	4.73289e-108	3
Drap1	6.9746e-107	0.413728	0.845	0.572	1.38132e-102	3
Oaz1	1.09846e-161	0.413461	0.997	0.895	2.1755e-157	3
Arl3	3.44091e-148	0.413394	0.705	0.315	6.81472e-144	3
0610011F06Rik	4.49449e-110	0.412587	0.845	0.57	8.90133e-106	3
Tbc1d4	1.58002e-208	0.412382	0.481	0.122	3.12922e-204	3
Gstm1	2.34412e-116	0.411923	0.904	0.605	4.64253e-112	3
Shisa5	2.90169e-114	0.411707	0.899	0.603	5.74679e-110	3
Tecr	1.09581e-114	0.410862	0.929	0.655	2.17025e-110	3
Ppp2r5a	1.39251e-131	0.410682	0.623	0.283	2.75787e-127	3
Sema6a	6.22183e-184	0.410474	0.553	0.17	1.23223e-179	3
Dsg2	2.82232e-131	0.410468	0.778	0.396	5.5896e-127	3
Ndufa6	1.11755e-129	0.410292	0.979	0.82	2.21331e-125	3
Brd2	1.36603e-82	0.41015	0.83	0.567	2.70542e-78	3
Coa3	2.37309e-113	0.410017	0.868	0.597	4.69991e-109	3
Fgfr2	1.20814e-139	0.40983	0.613	0.255	2.39271e-135	3
Atp1a1	9.46325e-110	0.409029	0.966	0.734	1.8742e-105	3
Ptov1	9.30937e-119	0.409012	0.833	0.492	1.84372e-114	3
Hmgn2	3.7164e-146	0.408984	0.716	0.319	7.36034e-142	3
Smim11	1.0713e-116	0.408862	0.762	0.444	2.12171e-112	3
Ftl1	6.54039e-176	0.40837	1	0.975	1.29532e-171	3
Pim3	8.00675e-93	0.408153	0.868	0.577	1.58574e-88	3
Ndufb11	3.26198e-119	0.407151	0.968	0.77	6.46036e-115	3
Bche	6.44517e-144	0.40665	0.569	0.225	1.27647e-139	3
Hexim1	3.12726e-115	0.406585	0.64	0.315	6.19354e-111	3
Midn	1.57409e-99	0.404793	0.844	0.532	3.11748e-95	3
Gdi1	1.12565e-143	0.404291	0.621	0.256	2.22935e-139	3
Foxp1	6.32519e-110	0.403567	0.875	0.558	1.2527e-105	3
Gabarapl1	3.40599e-116	0.403556	0.747	0.407	6.74555e-112	3
Ahdc1	4.23536e-174	0.403066	0.507	0.157	8.38812e-170	3
Igfbp7	6.50982e-139	0.402705	0.957	0.506	1.28927e-134	3
Psmb6	1.0021e-115	0.401495	0.958	0.741	1.98465e-111	3
Cldn8	3.15021e-156	0.4008	0.598	0.215	6.239e-152	3
Selenbp1	7.87863e-117	0.400669	0.76	0.41	1.56036e-112	3
Rhoj	5.72878e-136	0.400642	0.66	0.285	1.13459e-131	3
Ppdpf	1.28648e-106	0.400539	0.912	0.621	2.54788e-102	3
Rpl9	2.46375e-83	0.399601	0.8	0.552	4.87945e-79	3
Hsd17b10	7.82902e-110	0.398399	0.902	0.642	1.55054e-105	3
Echdc2	1.96069e-116	0.397785	0.738	0.398	3.88314e-112	3
Vamp8	1.99467e-115	0.397433	0.97	0.772	3.95044e-111	3
Srrm2	8.73258e-103	0.397428	0.957	0.732	1.72949e-98	3
Pabpn1	4.87785e-131	0.397212	0.629	0.285	9.66059e-127	3
Agpat2	9.97983e-103	0.396866	0.701	0.4	1.97651e-98	3
H3f3b	2.93063e-129	0.396693	1	0.916	5.80412e-125	3
Etfb	7.73604e-99	0.396072	0.879	0.644	1.53212e-94	3
Gja1	4.29974e-168	0.394845	0.549	0.177	8.51563e-164	3
Ppp1ca	1.28476e-108	0.3933	0.954	0.719	2.54447e-104	3
Rsph9	3.66761e-169	0.392586	0.629	0.231	7.26371e-165	3
2310036O22Rik	2.80752e-104	0.392136	0.921	0.651	5.5603e-100	3
Rhoc	3.88568e-129	0.391754	0.752	0.363	7.69558e-125	3
Rpp25l	2.22057e-131	0.390981	0.597	0.258	4.39784e-127	3
Cbx6	5.98615e-130	0.39044	0.637	0.286	1.18556e-125	3
Rbx1	1.44671e-111	0.389242	0.941	0.707	2.86522e-107	3
Slc38a4	1.09879e-221	0.38908	0.519	0.127	2.17616e-217	3
Lama4	8.62513e-233	0.388606	0.465	0.102	1.70821e-228	3
Elof1	2.08101e-105	0.387096	0.823	0.536	4.12143e-101	3
Kif12	5.67669e-145	0.386615	0.569	0.213	1.12427e-140	3
Klc3	1.86604e-128	0.386574	0.6	0.258	3.69569e-124	3
Mrpl14	3.9053e-106	0.385874	0.85	0.568	7.73445e-102	3
Map3k1	1.25944e-117	0.385409	0.638	0.297	2.49433e-113	3
Fth1	5.68785e-159	0.384841	1	0.965	1.12648e-154	3
Lims1	3.23649e-125	0.382406	0.713	0.351	6.40987e-121	3
Aldoc	1.17913e-141	0.382139	0.618	0.241	2.33527e-137	3
Lgals1	9.89195e-157	0.381872	0.871	0.426	1.9591e-152	3
Tob2	7.08904e-114	0.38154	0.589	0.266	1.40398e-109	3
Errfi1	4.75554e-65	0.381068	0.959	0.741	9.41835e-61	3
Tm2d3	5.84066e-109	0.381043	0.722	0.414	1.15674e-104	3
Camk2n1	8.38574e-90	0.380624	0.757	0.433	1.6608e-85	3
Syngr1	2.72098e-117	0.379005	0.655	0.324	5.3889e-113	3
Ralbp1	9.96341e-101	0.378446	0.853	0.57	1.97325e-96	3
Cracr2b	3.54628e-119	0.378235	0.639	0.309	7.0234e-115	3
Iscu	6.71659e-107	0.377945	0.792	0.491	1.33022e-102	3
Wbp5	8.00739e-105	0.376998	0.969	0.747	1.58586e-100	3
Hsbp1	1.86011e-107	0.376926	0.919	0.668	3.68394e-103	3
Rbm39	1.88622e-110	0.376499	0.99	0.798	3.73567e-106	3
Rora	5.25374e-127	0.376137	0.623	0.263	1.0405e-122	3
S100a16	9.06097e-98	0.375459	0.897	0.631	1.79453e-93	3
Srgap2	7.29933e-154	0.375451	0.469	0.148	1.44563e-149	3
Morn2	1.98496e-121	0.375074	0.607	0.273	3.93121e-117	3
Cited4	1.86605e-96	0.375058	0.778	0.449	3.69571e-92	3
Ndufa11	1.72571e-90	0.374854	0.874	0.658	3.41776e-86	3
Nedd8	6.85882e-100	0.374764	0.939	0.714	1.35839e-95	3
Cxxc5	6.13512e-113	0.374257	0.649	0.317	1.21506e-108	3
Trip6	6.29886e-105	0.374152	0.674	0.353	1.24749e-100	3
Sgk1	5.98619e-120	0.373793	0.726	0.357	1.18556e-115	3
Lrrc16a	8.61837e-120	0.37343	0.55	0.235	1.70687e-115	3
Atp6v0b	7.87613e-95	0.373352	0.858	0.601	1.55987e-90	3
Rab14	2.56942e-96	0.373286	0.912	0.637	5.08874e-92	3
Lmo4	8.43979e-102	0.372382	0.799	0.477	1.6715e-97	3
Meis2	2.30604e-88	0.37234	0.8	0.514	4.56711e-84	3
Rsu1	2.20729e-103	0.371147	0.656	0.336	4.37155e-99	3
Eif4a2	1.6123e-96	0.370819	0.954	0.724	3.19317e-92	3
Snapc5	3.07494e-91	0.370811	0.669	0.38	6.08993e-87	3
Zmiz1	1.79285e-95	0.370192	0.659	0.357	3.55074e-91	3
Ergic3	4.80227e-100	0.370096	0.904	0.644	9.5109e-96	3
Ndufb4	8.88853e-91	0.369622	0.872	0.644	1.76037e-86	3
Bnip3l	1.14763e-92	0.369292	0.865	0.596	2.27288e-88	3
Nr0b2	4.29683e-142	0.369005	0.443	0.138	8.50987e-138	3
Tgfb2	6.447e-155	0.368837	0.472	0.135	1.27683e-150	3
Nfic	8.94144e-106	0.368788	0.642	0.322	1.77085e-101	3
Gon4l	2.7969e-113	0.368756	0.575	0.261	5.53926e-109	3
U2af1	9.67914e-101	0.368524	0.884	0.605	1.91695e-96	3
Polr2f	2.51867e-101	0.367592	0.933	0.686	4.98822e-97	3
Prr15l	3.12005e-88	0.367355	0.843	0.567	6.17926e-84	3
Ndufb6	2.60067e-89	0.367326	0.838	0.58	5.15063e-85	3
Hilpda	8.35436e-112	0.367168	0.674	0.33	1.65458e-107	3
Mcee	1.90952e-102	0.366268	0.739	0.436	3.7818e-98	3
Srp14	1.22647e-100	0.366235	0.896	0.629	2.42902e-96	3
Gpx4	2.28407e-109	0.366042	0.996	0.864	4.52359e-105	3
Vkorc1	9.05012e-90	0.365086	0.69	0.404	1.79238e-85	3
Ndufb3	1.33452e-95	0.363216	0.844	0.58	2.64301e-91	3
Tmem234	5.50469e-100	0.36317	0.932	0.686	1.0902e-95	3
Prkd3	1.25025e-147	0.363096	0.486	0.159	2.47612e-143	3
Efemp2	1.46465e-165	0.362755	0.505	0.155	2.90074e-161	3
Pde4b	5.1946e-179	0.362297	0.487	0.131	1.02879e-174	3
Obp2b	1.07176e-203	0.362075	0.187	0.017	2.12262e-199	3
Pld1	1.70077e-105	0.361456	0.636	0.312	3.36837e-101	3
Sox5	4.26062e-188	0.361266	0.47	0.122	8.43815e-184	3
Hint2	1.08029e-92	0.360774	0.871	0.601	2.13951e-88	3
Casz1	1.89075e-89	0.3607	0.623	0.33	3.74463e-85	3
Dync2li1	1.09388e-124	0.360527	0.636	0.277	2.16642e-120	3
Ndufs7	2.6626e-94	0.360494	0.901	0.675	5.27327e-90	3
Atraid	2.40194e-95	0.359535	0.765	0.474	4.75704e-91	3
Atp5h	3.43685e-100	0.359512	0.972	0.795	6.80668e-96	3
Fkbp8	2.11939e-90	0.358955	0.856	0.609	4.19745e-86	3
H2-Ke6	3.68987e-94	0.358719	0.643	0.352	7.30778e-90	3
Ndufb9	1.15572e-99	0.358491	0.965	0.794	2.2889e-95	3
Ppp1r10	4.55498e-81	0.358294	0.584	0.308	9.02115e-77	3
Ngfrap1	1.24413e-93	0.357832	0.786	0.48	2.46399e-89	3
Tesc	5.64105e-106	0.357809	0.753	0.376	1.11721e-101	3
Trim44	2.19897e-93	0.357611	0.675	0.365	4.35505e-89	3
Ggct	2.62499e-167	0.357586	0.484	0.146	5.19879e-163	3
Nol7	7.45029e-89	0.357539	0.848	0.576	1.47553e-84	3
Msl1	2.54547e-94	0.356988	0.585	0.294	5.0413e-90	3
Arid1a	1.37262e-90	0.356473	0.7	0.405	2.71848e-86	3
Commd1	2.20314e-92	0.356438	0.757	0.478	4.36332e-88	3
Mrps18a	2.42943e-90	0.355282	0.777	0.505	4.81148e-86	3
Cbx1	1.06223e-100	0.354755	0.748	0.435	2.10374e-96	3
Ddx17	1.13157e-90	0.354629	0.672	0.377	2.24108e-86	3
Mapk8ip1	1.49355e-173	0.354525	0.434	0.113	2.95799e-169	3
Rnaseh2c	3.19917e-84	0.354345	0.784	0.526	6.33596e-80	3
Tsen34	3.03291e-97	0.3542	0.803	0.498	6.00669e-93	3
Ndufs6	1.6344e-91	0.353983	0.934	0.716	3.23692e-87	3
Tceb2	1.44461e-101	0.353283	0.979	0.832	2.86106e-97	3
Zfp395	7.6765e-97	0.353148	0.553	0.265	1.52033e-92	3
Pbx1	6.13008e-88	0.353108	0.865	0.557	1.21406e-83	3
Eepd1	9.1849e-118	0.352945	0.636	0.288	1.81907e-113	3
Grb10	1.09075e-174	0.352873	0.448	0.118	2.16023e-170	3
Apoa1bp	1.01913e-86	0.352728	0.768	0.5	2.01839e-82	3
Hint1	2.74036e-103	0.352373	0.993	0.838	5.42729e-99	3
Nsmce4a	1.65491e-94	0.35214	0.677	0.376	3.27755e-90	3
Cdc42ep1	8.77826e-98	0.351739	0.716	0.388	1.73854e-93	3
Rsrp1	1.66436e-92	0.351309	0.972	0.719	3.29626e-88	3
Bod1	2.47612e-99	0.350991	0.65	0.343	4.90395e-95	3
4930523C07Rik	6.01202e-87	0.35094	0.752	0.451	1.19068e-82	3
Ptms	5.39628e-90	0.350632	0.9	0.611	1.06873e-85	3
1810058I24Rik	2.02241e-89	0.350629	0.801	0.519	4.00538e-85	3
Ift20	1.40432e-89	0.350012	0.848	0.596	2.78126e-85	3
Cirbp	1.68053e-90	0.349324	0.813	0.515	3.32828e-86	3
Alad	3.04029e-85	0.348912	0.8	0.527	6.02129e-81	3
Mtch1	7.46236e-90	0.347836	0.795	0.484	1.47792e-85	3
Zfp637	4.15065e-101	0.347685	0.558	0.26	8.22037e-97	3
Fam173a	6.47726e-85	0.347652	0.8	0.54	1.28282e-80	3
Suclg1	1.12446e-84	0.346805	0.843	0.579	2.227e-80	3
Tnfsf12	1.44621e-160	0.346071	0.471	0.139	2.86422e-156	3
Smdt1	3.40018e-84	0.34556	0.939	0.745	6.73406e-80	3
Fos	5.67558e-81	0.344917	0.997	0.875	1.12405e-76	3
Zfhx3	6.66526e-94	0.344544	0.674	0.366	1.32005e-89	3
Psenen	5.7817e-82	0.344127	0.876	0.649	1.14507e-77	3
Tspan3	2.90534e-88	0.343414	0.741	0.448	5.75403e-84	3
Gabarap	2.15207e-103	0.343221	0.986	0.853	4.26217e-99	3
Pvr	1.03756e-79	0.343107	0.716	0.418	2.05489e-75	3
Bik	3.13269e-130	0.342635	0.596	0.237	6.20428e-126	3
Rp9	1.11981e-83	0.342492	0.863	0.614	2.21779e-79	3
Klf6	2.30204e-68	0.342425	0.984	0.809	4.55918e-64	3
Glo1	3.27718e-81	0.342209	0.881	0.646	6.49046e-77	3
Mpst	1.70696e-94	0.342183	0.674	0.375	3.38062e-90	3
Chmp2a	1.2819e-87	0.342066	0.919	0.68	2.53881e-83	3
BC005537	3.89528e-85	0.341441	0.76	0.474	7.71461e-81	3
Mbd3	1.12716e-86	0.340991	0.75	0.466	2.23235e-82	3
Psme1	3.81981e-85	0.340475	0.841	0.572	7.56514e-81	3
Rras	2.47342e-92	0.339955	0.67	0.352	4.8986e-88	3
Ndufb10	2.4866e-84	0.339135	0.889	0.665	4.92471e-80	3
Eps8l2	2.39522e-86	0.339127	0.612	0.329	4.74373e-82	3
Myl12b	4.78557e-83	0.339085	0.946	0.696	9.47781e-79	3
Paip2	3.76005e-87	0.339045	0.858	0.596	7.44678e-83	3
BC031181	9.45793e-89	0.338257	0.842	0.563	1.87314e-84	3
Rhov	1.47682e-138	0.338215	0.54	0.187	2.92485e-134	3
Col27a1	1.41165e-108	0.337919	0.486	0.195	2.79577e-104	3
Timm13	9.97622e-85	0.337701	0.923	0.713	1.97579e-80	3
Kansl1l	3.71844e-86	0.337682	0.654	0.344	7.36437e-82	3
Mtcl1	8.26669e-117	0.33741	0.499	0.195	1.63722e-112	3
Zfp36	7.51313e-68	0.337241	0.947	0.743	1.48797e-63	3
Cuedc1	4.05322e-121	0.336989	0.557	0.231	8.0274e-117	3
Gstp1	3.51412e-82	0.336269	0.74	0.447	6.95971e-78	3
Rdx	3.68125e-107	0.336043	0.639	0.291	7.29071e-103	3
Cldn6	7.17585e-171	0.335648	0.548	0.161	1.42118e-166	3
Stxbp6	2.23657e-115	0.334339	0.549	0.226	4.42953e-111	3
Atp5g2	3.16956e-94	0.334255	0.987	0.831	6.27732e-90	3
Chchd10	2.5759e-86	0.334005	0.937	0.711	5.10157e-82	3
Chchd2	3.45899e-108	0.33395	0.999	0.894	6.85052e-104	3
Tmem59	5.11379e-82	0.333498	0.97	0.778	1.01279e-77	3
Hnrnph1	1.50302e-78	0.333156	0.76	0.484	2.97672e-74	3
Dpcd	2.86365e-91	0.332989	0.612	0.327	5.67145e-87	3
Snrnp27	6.35874e-98	0.332122	0.692	0.384	1.25935e-93	3
Capsl	1.77335e-115	0.332042	0.638	0.281	3.51212e-111	3
Dctn3	3.45373e-79	0.331842	0.851	0.605	6.84012e-75	3
Cdo1	2.18651e-122	0.33183	0.513	0.187	4.33039e-118	3
Vsig10	1.37434e-127	0.331792	0.557	0.218	2.72188e-123	3
Magi1	8.38626e-86	0.330847	0.639	0.348	1.6609e-81	3
Pomp	1.46478e-83	0.330788	0.89	0.634	2.90099e-79	3
2810428I15Rik	1.27988e-86	0.330712	0.778	0.507	2.5348e-82	3
Myh14	1.75476e-96	0.330428	0.569	0.272	3.4753e-92	3
Slc2a2	5.03008e-159	0.330017	0.403	0.103	9.96208e-155	3
Bccip	1.68312e-83	0.329982	0.683	0.412	3.33343e-79	3
Acot1	1.40697e-92	0.329707	0.577	0.278	2.7865e-88	3
1110001J03Rik	2.17928e-81	0.329583	0.735	0.467	4.31607e-77	3
Hdac11	6.02943e-99	0.329417	0.573	0.271	1.19413e-94	3
Gnai2	1.66708e-83	0.329243	0.948	0.688	3.30165e-79	3
Ncor1	8.12868e-86	0.329233	0.772	0.476	1.60988e-81	3
Fads1	6.67449e-137	0.32914	0.443	0.142	1.32188e-132	3
Tmem256	2.08294e-76	0.328892	0.861	0.634	4.12526e-72	3
Zcchc11	2.17961e-101	0.328551	0.576	0.267	4.31672e-97	3
Casp12	2.16852e-131	0.327914	0.521	0.179	4.29475e-127	3
Eci1	2.86968e-89	0.327814	0.693	0.407	5.6834e-85	3
Ndufv3	8.03415e-78	0.327768	0.877	0.661	1.59116e-73	3
Jade1	3.79144e-109	0.327082	0.55	0.242	7.50894e-105	3
Ndufa7	6.29138e-84	0.327025	0.964	0.777	1.24601e-79	3
1110004E09Rik	7.35733e-93	0.326973	0.612	0.316	1.45712e-88	3
Nxf1	1.35404e-78	0.326654	0.79	0.534	2.68168e-74	3
Smim22	2.14239e-74	0.326209	0.854	0.623	4.24301e-70	3
Tmbim6	2.06775e-89	0.325963	0.996	0.82	4.09517e-85	3
Sh3bgrl3	6.27665e-83	0.325746	0.971	0.745	1.24309e-78	3
Ctcf	3.59627e-89	0.325454	0.645	0.349	7.12241e-85	3
Ift43	6.24709e-90	0.325179	0.669	0.357	1.23724e-85	3
Snrpb	3.27529e-78	0.325078	0.936	0.692	6.4867e-74	3
Foxa2	1.80254e-101	0.325006	0.565	0.26	3.56994e-97	3
Slc27a1	1.56924e-116	0.324705	0.48	0.18	3.10787e-112	3
Stk11	2.67101e-83	0.324554	0.676	0.405	5.28993e-79	3
Il11ra1	3.84378e-103	0.324027	0.51	0.216	7.6126e-99	3
Emg1	1.06031e-79	0.323976	0.795	0.531	2.09994e-75	3
Sdhb	2.2074e-74	0.323671	0.843	0.598	4.37175e-70	3
Cox20	1.77139e-81	0.323343	0.772	0.504	3.50824e-77	3
Sptan1	7.05066e-89	0.323235	0.6	0.31	1.39638e-84	3
Bcl7c	2.36644e-79	0.322671	0.702	0.42	4.68674e-75	3
Ccs	9.40754e-90	0.322616	0.65	0.365	1.86316e-85	3
Anapc13	1.7692e-75	0.322366	0.863	0.64	3.5039e-71	3
Mrps12	8.03165e-84	0.322275	0.78	0.51	1.59067e-79	3
Rsbn1l	7.81931e-90	0.322042	0.649	0.354	1.54861e-85	3
Smim20	1.68402e-88	0.32183	0.615	0.33	3.3352e-84	3
Tmem160	4.1091e-73	0.32173	0.77	0.526	8.13807e-69	3
Psap	1.75166e-79	0.321591	0.931	0.689	3.46915e-75	3
Cuedc2	5.10115e-92	0.321413	0.638	0.338	1.01028e-87	3
BC021891	2.06797e-139	0.321123	0.449	0.144	4.09562e-135	3
Emp2	2.69446e-88	0.321049	0.696	0.378	5.33637e-84	3
Fam134b	5.19025e-73	0.321042	0.771	0.477	1.02793e-68	3
Vgll4	3.45948e-85	0.321031	0.636	0.341	6.85149e-81	3
S100a1	8.7841e-81	0.32071	0.919	0.666	1.73969e-76	3
Ypel2	1.67681e-89	0.320244	0.575	0.281	3.32092e-85	3
Deptor	1.12738e-83	0.320124	0.663	0.368	2.23277e-79	3
Ociad1	1.46146e-75	0.319778	0.73	0.477	2.89443e-71	3
Wbp2	5.55321e-83	0.319551	0.673	0.392	1.09981e-78	3
Acot13	1.47969e-87	0.319089	0.642	0.355	2.93052e-83	3
Xist	1.46486e-69	0.318844	0.993	0.657	2.90116e-65	3
Hnrnph3	4.7302e-93	0.318625	0.579	0.287	9.36816e-89	3
Psme2	1.28795e-79	0.318422	0.728	0.456	2.55079e-75	3
Palmd	2.73982e-96	0.318134	0.623	0.294	5.42622e-92	3
Pfdn1	6.71393e-80	0.317566	0.847	0.576	1.32969e-75	3
Pcbd2	5.15696e-76	0.31742	0.732	0.466	1.02134e-71	3
Zfyve21	9.1855e-96	0.317141	0.556	0.262	1.81919e-91	3
Gnb2	1.62206e-75	0.317137	0.965	0.76	3.2125e-71	3
Spcs1	1.04208e-76	0.317116	0.934	0.739	2.06383e-72	3
Selk	1.59039e-83	0.316963	0.974	0.772	3.14977e-79	3
Rpl23a	1.6715e-59	0.316717	0.72	0.467	3.31041e-55	3
Csrp2	5.22878e-70	0.316601	0.891	0.611	1.03556e-65	3
Gadd45gip1	2.35856e-78	0.315337	0.775	0.515	4.67113e-74	3
Use1	6.41989e-75	0.315106	0.906	0.679	1.27146e-70	3
Oat	7.73629e-81	0.314686	0.774	0.47	1.53217e-76	3
Ict1	1.46154e-75	0.314659	0.718	0.466	2.89459e-71	3
Calm2	2.06702e-89	0.31437	0.993	0.794	4.09372e-85	3
Cobl	5.99492e-127	0.31384	0.421	0.139	1.18729e-122	3
Oser1	1.90915e-77	0.313617	0.744	0.461	3.78108e-73	3
[truncated: 11,494 more rows]
