# Supplementary material for: Single-cell transcriptomes of pancreatic preinvasive lesions and cancer reveal acinar metaplastic cells’ heterogeneity
Source: Nat Commun. 2020 Sep 9;11:4516. doi: 10.1038/s41467-020-18207-z (PMC7481797; doi:10.1038/s41467-020-18207-z)
Supplement: Supplementary file 9 — Supplementary Data 5 [file 41467_2020_18207_MOESM9_ESM.xlsx]

## Sheet: Triple_positive_0_vs_Acinars_wi
Supplementary data 5: Differential expressed genes – between acinar cells and early metaplastic cells (“triple positive”)
	p_val	avg_logFC	pct.1	pct.2	p_val_adj
Tmsb4x	8.83e-151	1.96044	0.988	0.518	1.75e-146
Tmsb10	1.28e-199	1.88816	0.934	0.19	2.54e-195			Cluster 0 from Supplementary Figure 3B is included in Pct.1 and acinar clusters A_4, A_12, A_16, A_9, A_20
S100a11	3.41e-215	1.75965	0.938	0.165	6.75e-211			are included in Pct.2. Other column descriptions are as for Supplementary data 1.
Hspa8	1.26e-152	1.70467	0.984	0.511	2.49e-148
Actg1	2.5e-146	1.68318	0.994	0.582	4.96e-142
Krt18	8.73e-148	1.67035	0.981	0.5	1.73e-143
Lgals1	3.39e-126	1.65347	0.912	0.422	6.71e-122
Hsp90ab1	2.96e-152	1.62574	0.969	0.428	5.87e-148
Krt19	0	1.61575	1	0.044	0
Ptma	3.74e-147	1.59352	0.984	0.505	7.41e-143
Krt8	1.1e-147	1.56357	0.981	0.433	2.17e-143
Tubb5	3.17e-193	1.56139	0.816	0.123	6.28e-189
Cldn4	1.01e-213	1.53416	0.778	0.08	1.99e-209
Cdkn1a	1.85e-134	1.4678	0.772	0.168	3.67e-130
Zfos1	3.77e-188	1.46614	0.894	0.171	7.47e-184
Npm1	9.76e-153	1.45954	0.944	0.329	1.93e-148
S100a10	6.08e-210	1.45806	0.766	0.076	1.2e-205
Eif1	1.77e-136	1.41906	0.988	0.662	3.51e-132
Actb	7.33e-118	1.40763	0.984	0.56	1.45e-113
Tagln2	1.21e-185	1.39244	0.9	0.177	2.39e-181
B2m	1.35e-152	1.39138	0.888	0.232	2.67e-148
Cfl1	3.36e-165	1.37715	0.903	0.223	6.66e-161
Atox1	6.17e-163	1.36782	0.872	0.198	1.22e-158
Prdx1	3.34e-148	1.35546	0.95	0.341	6.61e-144
Cldn3	2.04e-150	1.34071	0.872	0.234	4.04e-146
Ppia	6.79e-133	1.33656	0.975	0.612	1.35e-128
Btf3	1.7e-142	1.33649	0.944	0.373	3.37e-138
Sox4	1.11e-213	1.32847	0.762	0.074	2.2e-209
Myl12a	2e-172	1.31898	0.859	0.167	3.97e-168
Ifitm3	6.4e-133	1.31716	0.916	0.331	1.27e-128
Thbs1	5.91e-183	1.2837	0.75	0.093	1.17e-178
Naca	1.89e-129	1.26679	0.966	0.574	3.75e-125
Atpif1	1.77e-132	1.24969	0.938	0.356	3.5e-128
H3f3b	1.71e-128	1.23432	0.978	0.529	3.39e-124
H3f3a	7.51e-142	1.2253	0.912	0.278	1.49e-137
Dynll1	1.25e-139	1.22129	0.9	0.266	2.48e-135
Clic1	1.1e-191	1.2197	0.825	0.12	2.19e-187
Epcam	5.64e-187	1.21535	0.869	0.139	1.12e-182
Klf6	1.33e-130	1.21112	0.872	0.235	2.64e-126
Rpl22	1.66e-126	1.20826	0.978	0.608	3.3e-122
Snhg12	1.04e-206	1.20452	0.753	0.079	2.05e-202
Gpx4	8.53e-120	1.20388	0.934	0.428	1.69e-115
Cyr61	4.02e-157	1.20089	0.722	0.105	7.97e-153
Ubb	3.02e-112	1.19899	0.972	0.636	5.97e-108
Bax	9.84e-167	1.1947	0.744	0.112	1.95e-162
Myl12b	4.18e-190	1.18706	0.769	0.098	8.28e-186
Tnfrsf12a	6.47e-176	1.18575	0.784	0.113	1.28e-171
Cox7c	8.73e-124	1.17809	0.966	0.515	1.73e-119
Ly6a	1.67e-152	1.17607	0.562	0.052	3.31e-148
Rps2	1.32e-109	1.1673	0.953	0.61	2.62e-105
Hmgn1	4.98e-182	1.16686	0.828	0.128	9.86e-178
Sat1	9.9e-163	1.16493	0.812	0.141	1.96e-158
Cd63	2.28e-122	1.16126	0.953	0.476	4.51e-118
Myl6	4.31e-125	1.15988	0.95	0.426	8.53e-121
Dstn	5.66e-137	1.15605	0.881	0.251	1.12e-132
Serbp1	3.77e-147	1.14638	0.878	0.232	7.46e-143
Hspb1	1.38e-115	1.14321	0.791	0.209	2.74e-111
Chchd2	4.77e-116	1.13918	0.938	0.486	9.44e-112
Hnrnpa1	5.31e-176	1.13812	0.756	0.101	1.05e-171
Hsp90aa1	1.34e-143	1.13394	0.912	0.243	2.64e-139
Cox7a2l	1.72e-129	1.13298	0.906	0.315	3.41e-125
Rps26	2.28e-106	1.13261	0.962	0.617	4.51e-102
Gm2663	5.49e-52	1.12775	0.575	0.187	1.09e-47
Nfkbia	4.14e-151	1.12505	0.756	0.126	8.2e-147
Cstb	9.4e-142	1.11716	0.841	0.196	1.86e-137
Prdx2	1.83e-162	1.11603	0.881	0.195	3.63e-158
Gng5	3.2e-130	1.10995	0.938	0.369	6.34e-126
Cyba	1.45e-156	1.10385	0.784	0.139	2.88e-152
Ybx1	4.49e-129	1.10344	0.884	0.273	8.9e-125
Eif4a1	2.67e-123	1.10071	0.897	0.329	5.28e-119
Cldn7	3.22e-171	1.09847	0.794	0.125	6.38e-167
Snrpe	3.12e-169	1.09272	0.831	0.149	6.18e-165
Ctsl	1.79e-112	1.08719	0.906	0.322	3.54e-108
Eif3h	3.23e-124	1.08063	0.884	0.295	6.4e-120
Eif3f	3.25e-119	1.0689	0.941	0.416	6.43e-115
Tbca	1.29e-133	1.06682	0.859	0.233	2.55e-129
Tspo	5.8e-168	1.06459	0.769	0.114	1.15e-163
Gm8730	3.11e-97	1.06416	0.941	0.604	6.15e-93
Arpp19	1.8e-129	1.0641	0.897	0.276	3.56e-125
Ndufc2	3.71e-150	1.05678	0.816	0.168	7.35e-146
Calm1	1.19e-118	1.04767	0.884	0.293	2.37e-114
Sepp1	3.4e-86	1.04048	0.878	0.409	6.72e-82
Shfm1	2.61e-118	1.03913	0.916	0.361	5.17e-114
Cd24a	1.36e-116	1.03851	0.916	0.338	2.69e-112
Atf3	2.61e-95	1.02737	0.872	0.341	5.18e-91
Egr1	1.8e-99	1.02051	0.878	0.321	3.56e-95
Pfdn5	5.37e-105	1.01898	0.941	0.508	1.06e-100
Pabpc1	1.42e-137	1.01496	0.831	0.194	2.81e-133
Ly6e	5.4e-102	1.01412	0.938	0.479	1.07e-97
Anxa2	3.47e-188	1.01387	0.716	0.07	6.88e-184
Rps28	1.08e-88	1.00821	0.969	0.579	2.14e-84
Rpl6	3.7e-98	1.00672	0.912	0.417	7.32e-94
Wbp5	1.04e-95	1.00405	0.916	0.458	2.06e-91
Csrp1	2.79e-131	1.00283	0.822	0.201	5.54e-127
Psmd8	9.75e-136	1.00204	0.75	0.153	1.93e-131
Cd81	3.94e-134	1.00177	0.797	0.175	7.81e-130
Pfn1	1.56e-123	0.999152	0.766	0.172	3.09e-119
Clta	3.68e-138	0.99336	0.834	0.201	7.3e-134
Tpm1	7.33e-152	0.991503	0.7	0.101	1.45e-147
Eef1g	1.54e-95	0.981313	0.947	0.613	3.04e-91
Tsc22d1	1.45e-159	0.981009	0.781	0.122	2.87e-155
Psmb1	3.03e-132	0.979576	0.866	0.232	6.01e-128
Rps21	1.82e-101	0.975747	0.984	0.651	3.59e-97
Itm2b	3.28e-102	0.970724	0.872	0.342	6.49e-98
Fxyd3	1.4e-103	0.96955	0.778	0.203	2.77e-99
Reg3b	8.43e-39	0.96899	0.928	0.622	1.67e-34
Rpl15	2.06e-114	0.96887	0.781	0.216	4.08e-110
Fos	3.44e-75	0.964786	0.906	0.481	6.81e-71
Sfn	1.4e-170	0.960578	0.694	0.075	2.77e-166
Reg3g	3.2e-74	0.960122	0.916	0.399	6.34e-70
Txn1	2.01e-109	0.959372	0.875	0.304	3.98e-105
Arpc1b	5.66e-145	0.955656	0.794	0.155	1.12e-140
Gm9843	2.11e-99	0.955621	0.903	0.395	4.17e-95
Atp5g2	5.3e-111	0.955074	0.906	0.368	1.05e-106
Calm2	2.37e-152	0.954654	0.819	0.151	4.7e-148
Eif3k	5.07e-111	0.954622	0.906	0.358	1e-106
Ndufa6	2.01e-94	0.952394	0.897	0.395	3.99e-90
Actn1	3.43e-191	0.949445	0.684	0.063	6.79e-187
Phlda1	5.55e-130	0.948917	0.588	0.074	1.1e-125
Ncl	2.13e-127	0.94567	0.841	0.211	4.23e-123
Atp6v0e	3.54e-142	0.944883	0.794	0.161	7.02e-138
Rpl7a	4.98e-100	0.944534	0.85	0.331	9.86e-96
Ran	2.28e-135	0.942276	0.759	0.154	4.51e-131
Psma7	6.15e-124	0.942245	0.856	0.241	1.22e-119
Tomm7	1.41e-130	0.941881	0.844	0.208	2.8e-126
H2afz	7.32e-98	0.940792	0.875	0.346	1.45e-93
Slc25a3	6.7e-106	0.93974	0.862	0.315	1.33e-101
Polr1d	1.19e-115	0.939072	0.866	0.281	2.35e-111
Xbp1	3.3e-96	0.937235	0.878	0.343	6.53e-92
Eif2s2	1.31e-98	0.933222	0.862	0.327	2.6e-94
Hbegf	4.54e-148	0.931002	0.697	0.097	8.99e-144
Mif	1.01e-97	0.92916	0.884	0.371	2e-93
Rpl35	1.75e-82	0.928835	0.969	0.616	3.47e-78
Cct4	7.3e-135	0.928672	0.75	0.147	1.45e-130
Ubc	1.42e-92	0.920718	0.909	0.4	2.81e-88
Jund	1.68e-88	0.920352	0.925	0.477	3.32e-84
Uqcrh	2.17e-100	0.918741	0.953	0.55	4.3e-96
Ndufa4	6.26e-104	0.917756	0.894	0.345	1.24e-99
Spint2	3.8e-88	0.917605	0.875	0.402	7.52e-84
Spp1	3.69e-51	0.915356	0.619	0.222	7.32e-47
Tmem176b	1.7e-137	0.91313	0.8	0.168	3.36e-133
Pmm1	4.5e-190	0.91028	0.572	0.034	8.92e-186
Cox6b1	1.65e-97	0.909972	0.928	0.47	3.26e-93
Gltscr2	8.58e-107	0.907309	0.825	0.255	1.7e-102
Hspe1	1.33e-100	0.906238	0.862	0.313	2.64e-96
2700060E02Rik	7.23e-120	0.90605	0.825	0.226	1.43e-115
Akr1a1	1.44e-123	0.904512	0.822	0.212	2.86e-119
Eef1b2	1.42e-92	0.903818	0.938	0.545	2.81e-88
Ifitm2	1.67e-117	0.903668	0.85	0.24	3.31e-113
Hn1	2.84e-167	0.901736	0.741	0.102	5.62e-163
Ddx5	9.69e-106	0.899889	0.812	0.234	1.92e-101
Cox8a	1.85e-96	0.899028	0.938	0.501	3.66e-92
Cystm1	1.41e-113	0.898926	0.809	0.218	2.79e-109
Ier2	1.66e-79	0.893124	0.909	0.48	3.3e-75
Junb	9.5e-83	0.89288	0.85	0.338	1.88e-78
Cd47	1.3e-163	0.887599	0.703	0.09	2.58e-159
Ube2i	4.61e-174	0.884729	0.731	0.091	9.13e-170
Slc25a5	1.68e-85	0.884517	0.822	0.33	3.32e-81
Bri3	1.47e-108	0.884303	0.816	0.24	2.92e-104
Erh	5.18e-147	0.883804	0.775	0.137	1.03e-142
H2-D1	5.5e-112	0.883588	0.759	0.182	1.09e-107
H2afj	4.04e-96	0.878723	0.853	0.298	7.99e-92
H2-K1	3.07e-118	0.878706	0.809	0.207	6.08e-114
Snrpd2	3.11e-119	0.875676	0.825	0.215	6.16e-115
Eef1d	3.13e-89	0.875412	0.906	0.449	6.2e-85
Hint1	4.06e-92	0.86726	0.894	0.387	8.05e-88
Gpx1	5.27e-101	0.866868	0.834	0.278	1.04e-96
Stmn1	1.61e-187	0.864407	0.631	0.048	3.18e-183
Ctsh	9.97e-156	0.861034	0.566	0.049	1.97e-151
Tuba1a	9.37e-152	0.860771	0.516	0.04	1.86e-147
Set	1.55e-129	0.860333	0.738	0.143	3.08e-125
Gapdh	1.53e-129	0.860129	0.703	0.128	3.03e-125
Hes1	8.41e-112	0.859718	0.647	0.117	1.67e-107
Rbm3	7.53e-123	0.859568	0.809	0.195	1.49e-118
Marcks	5.13e-142	0.857288	0.684	0.103	1.02e-137
Eif3m	9.76e-114	0.854127	0.831	0.241	1.93e-109
Ier3	7.22e-126	0.853912	0.616	0.089	1.43e-121
Cdk4	2.23e-162	0.853408	0.694	0.087	4.41e-158
Serpinb1a	1.66e-91	0.852933	0.762	0.228	3.28e-87
Uqcrb	2.06e-86	0.850108	0.869	0.39	4.08e-82
Ndufa7	8.66e-109	0.849126	0.869	0.283	1.72e-104
Ubl5	2.1e-100	0.848617	0.875	0.309	4.16e-96
Arpc3	1.94e-138	0.844488	0.759	0.144	3.84e-134
Tceb2	1.98e-83	0.843461	0.909	0.44	3.92e-79
Hnrnpk	1.02e-128	0.842922	0.791	0.17	2.02e-124
Anp32b	4.03e-137	0.842797	0.753	0.14	7.99e-133
Sh3bgrl3	2.87e-132	0.842341	0.75	0.141	5.69e-128
Serpinb6b	3.28e-171	0.841652	0.525	0.031	6.5e-167
Srsf3	4.5e-137	0.841058	0.741	0.132	8.91e-133
Ywhaq	9.6e-139	0.83865	0.784	0.154	1.9e-134
Atp5l	5.47e-92	0.838023	0.947	0.506	1.08e-87
Eif3e	1.32e-101	0.83756	0.784	0.23	2.62e-97
Eif5	2.14e-127	0.835679	0.8	0.181	4.25e-123
Fkbp1a	4.22e-127	0.8347	0.756	0.155	8.35e-123
Psmb6	2.48e-104	0.834307	0.825	0.263	4.91e-100
Use1	9.65e-115	0.830538	0.828	0.221	1.91e-110
Ywhae	8.65e-113	0.830238	0.806	0.207	1.71e-108
Cct5	3.26e-121	0.828983	0.762	0.172	6.45e-117
Mrpl52	4.77e-97	0.827979	0.919	0.377	9.45e-93
Cox5b	1.26e-90	0.826868	0.853	0.32	2.5e-86
Atf4	6.62e-104	0.82375	0.803	0.235	1.31e-99
Rps12-ps3	4.25e-99	0.82033	0.853	0.281	8.42e-95
Capzb	3.36e-151	0.819683	0.772	0.13	6.65e-147
Rps27rt	9.46e-127	0.816931	0.766	0.154	1.87e-122
Eif6	2.02e-139	0.816579	0.716	0.118	4e-135
Pcbp2	9.46e-102	0.812617	0.781	0.227	1.87e-97
Atp5d	1.85e-89	0.811673	0.922	0.443	3.66e-85
Oaz1	1.02e-86	0.811512	0.941	0.516	2.01e-82
Cox6c	2.54e-88	0.805816	0.925	0.437	5.04e-84
Atp5j	2.95e-85	0.805629	0.872	0.393	5.84e-81
Ranbp1	4.4e-129	0.805079	0.719	0.134	8.72e-125
Krt7	1.03e-146	0.804244	0.559	0.054	2.04e-142
Psma3	8.43e-135	0.803326	0.762	0.148	1.67e-130
Snrpf	1.29e-146	0.80278	0.719	0.112	2.56e-142
Arpc2	6.24e-144	0.802478	0.731	0.116	1.24e-139
Chmp2a	4.06e-117	0.802047	0.838	0.22	8.04e-113
Ube2b	4.07e-136	0.80162	0.759	0.144	8.07e-132
S100a6	8.14e-47	0.798856	0.419	0.108	1.61e-42
Llph	1.6e-132	0.795059	0.759	0.148	3.17e-128
Tma7	1.3e-102	0.791068	0.825	0.247	2.58e-98
Tomm20	5.61e-111	0.790998	0.753	0.184	1.11e-106
Eif3i	2.4e-88	0.785612	0.806	0.282	4.75e-84
Ube2d3	2.83e-113	0.785335	0.797	0.201	5.61e-109
Atp5h	5.6e-87	0.783841	0.875	0.37	1.11e-82
Marcksl1	2.41e-169	0.782604	0.591	0.048	4.77e-165
Ppp1ca	1.06e-113	0.77898	0.75	0.177	2.11e-109
Laptm4a	4.73e-99	0.774578	0.778	0.22	9.37e-95
Rbx1	2.2e-104	0.773163	0.775	0.21	4.36e-100
Zfp36l1	1.45e-131	0.771343	0.75	0.139	2.86e-127
Scand1	3.04e-88	0.76653	0.847	0.311	6.02e-84
Cox5a	9.67e-81	0.766172	0.825	0.338	1.91e-76
Rhoa	1.04e-116	0.764917	0.712	0.142	2.06e-112
Serpinb6a	8.39e-138	0.764643	0.672	0.101	1.66e-133
Sumo2	7.63e-108	0.76428	0.772	0.197	1.51e-103
Gabarap	3.24e-76	0.763539	0.916	0.517	6.42e-72
Bst2	2.29e-112	0.76304	0.644	0.12	4.53e-108
Sec11a	2.32e-143	0.759586	0.712	0.112	4.6e-139
Hnrnpab	7.92e-130	0.758638	0.731	0.137	1.57e-125
Rpl23a-ps3	1.72e-99	0.757678	0.744	0.192	3.4e-95
Aldoa	3.61e-102	0.757528	0.75	0.197	7.14e-98
Psmb4	7.28e-118	0.757519	0.756	0.172	1.44e-113
Phlda3	5.72e-162	0.756786	0.488	0.027	1.13e-157
Cxcl16	2.76e-178	0.753339	0.578	0.039	5.46e-174
Tmem234	7.71e-100	0.753033	0.781	0.223	1.53e-95
Usmg5	1.29e-89	0.753009	0.866	0.296	2.56e-85
Atp5b	5.48e-70	0.751903	0.841	0.396	1.09e-65
Arf5	5.94e-93	0.750337	0.834	0.276	1.18e-88
Hnrnpa2b1	1.15e-108	0.74793	0.734	0.164	2.27e-104
Ptp4a1	4.47e-117	0.747613	0.716	0.141	8.85e-113
Arf1	4.06e-94	0.744131	0.75	0.208	8.04e-90
Esd	1.07e-120	0.743552	0.697	0.137	2.11e-116
2010107E04Rik	4.95e-84	0.743507	0.828	0.298	9.81e-80
Uqcr10	7.94e-80	0.74345	0.897	0.381	1.57e-75
H2afv	3.79e-125	0.743114	0.703	0.128	7.5e-121
Nenf	4.3e-95	0.741664	0.778	0.225	8.51e-91
Cd9	1.2e-125	0.741435	0.675	0.113	2.38e-121
Txndc17	2.72e-98	0.740889	0.781	0.22	5.38e-94
D8Ertd738e	1.07e-84	0.740756	0.831	0.304	2.11e-80
Lamp1	2.92e-94	0.739985	0.719	0.194	5.78e-90
Park7	9.87e-92	0.739431	0.819	0.266	1.96e-87
Slc25a4	2.36e-160	0.736392	0.669	0.075	4.67e-156
Atp6v1g1	1.6e-98	0.736108	0.778	0.22	3.18e-94
Paip2	1.82e-131	0.733978	0.691	0.118	3.59e-127
Dnaja1	1.07e-126	0.733906	0.747	0.14	2.12e-122
Sepw1	1.09e-67	0.733871	0.734	0.273	2.16e-63
Mrpl24	2.2e-137	0.733154	0.684	0.107	4.35e-133
Zyx	8.4e-163	0.731775	0.619	0.06	1.66e-158
Tubb4b	3.93e-148	0.730694	0.672	0.089	7.79e-144
Phb2	5.47e-99	0.727521	0.709	0.177	1.08e-94
F11r	1.48e-155	0.72618	0.584	0.055	2.93e-151
Ifi27	8.67e-82	0.725658	0.744	0.241	1.72e-77
Tgif1	1.7e-166	0.725624	0.647	0.064	3.37e-162
Nono	4.37e-145	0.725097	0.681	0.097	8.65e-141
Hmgb1	1.81e-135	0.724779	0.7	0.114	3.59e-131
Gnas	1.01e-72	0.724146	0.831	0.348	2e-68
Jun	6.17e-60	0.724083	0.847	0.404	1.22e-55
Pdcd5	1.34e-134	0.724022	0.722	0.123	2.65e-130
Cox7a2	9.1e-79	0.723905	0.897	0.424	1.8e-74
Dbi	6.53e-76	0.722966	0.884	0.396	1.29e-71
Pfdn1	2.83e-120	0.72141	0.706	0.136	5.61e-116
Atp6v1f	1.34e-89	0.720106	0.775	0.234	2.64e-85
Tmbim6	2.18e-87	0.719921	0.803	0.271	4.31e-83
Prdx6	1.75e-100	0.719706	0.756	0.198	3.46e-96
Prelid1	6.14e-104	0.717118	0.731	0.18	1.22e-99
Cnpy2	2.97e-76	0.716693	0.822	0.32	5.88e-72
Pdgfa	2.46e-125	0.71669	0.641	0.098	4.86e-121
Mrpl33	5.27e-120	0.716589	0.722	0.141	1.04e-115
Timm13	2.32e-89	0.716516	0.866	0.308	4.6e-85
Cdc42	6.34e-118	0.716095	0.75	0.159	1.25e-113
Hnrnpf	6.84e-111	0.714458	0.716	0.154	1.35e-106
Vdac2	2.85e-108	0.712432	0.725	0.17	5.65e-104
Anxa5	3.27e-125	0.712386	0.634	0.096	6.48e-121
Edf1	1.12e-66	0.712376	0.834	0.42	2.23e-62
Nedd8	2.93e-99	0.711649	0.762	0.205	5.81e-95
Ndufa2	1.97e-68	0.711382	0.925	0.516	3.9e-64
Psma6	5.17e-130	0.709705	0.678	0.113	1.02e-125
Nudc	1.76e-131	0.709447	0.712	0.123	3.48e-127
Gnb1	6.07e-121	0.70887	0.653	0.11	1.2e-116
Id2	2.57e-119	0.707998	0.547	0.07	5.1e-115
Gdi2	4.08e-115	0.707498	0.709	0.149	8.09e-111
Dnajb1	1.08e-89	0.706394	0.572	0.109	2.13e-85
Map1lc3b	2.38e-79	0.706038	0.828	0.322	4.72e-75
Rtn4	9.21e-155	0.705649	0.606	0.06	1.82e-150
U2af1	9.08e-129	0.703887	0.728	0.136	1.8e-124
Ccng1	9.52e-149	0.702754	0.575	0.057	1.89e-144
Rcan1	2.4e-151	0.70155	0.503	0.036	4.75e-147
Sqstm1	1.46e-107	0.701459	0.653	0.13	2.9e-103
Gsto1	7.59e-100	0.7009	0.647	0.132	1.5e-95
Morf4l1	3.93e-123	0.699915	0.716	0.136	7.79e-119
Atp5f1	5.64e-88	0.698133	0.716	0.205	1.12e-83
Nhp2	2.52e-113	0.69629	0.678	0.131	5e-109
Ctsd	5.43e-68	0.695999	0.759	0.288	1.08e-63
Taf10	7.27e-122	0.694435	0.669	0.119	1.44e-117
Trib1	2.35e-97	0.693067	0.603	0.112	4.66e-93
Btg2	3.41e-94	0.692998	0.884	0.321	6.75e-90
Ptp4a2	1.22e-113	0.692927	0.662	0.122	2.41e-109
Gnai2	3.42e-135	0.691148	0.65	0.091	6.77e-131
Psmb7	9.08e-129	0.690586	0.659	0.108	1.8e-124
Rp9	5.62e-92	0.690116	0.688	0.175	1.11e-87
Pebp1	2.44e-100	0.690089	0.791	0.211	4.84e-96
Capns1	7.33e-133	0.690074	0.697	0.114	1.45e-128
Eif3g	1.67e-97	0.688348	0.716	0.181	3.32e-93
Lmna	1.14e-124	0.687879	0.684	0.115	2.25e-120
Fosb	6.75e-73	0.686919	0.694	0.2	1.34e-68
Ndufa13	8.64e-64	0.686896	0.906	0.53	1.71e-59
Eif4a2	6.02e-93	0.686518	0.716	0.179	1.19e-88
Anp32a	5.04e-136	0.685146	0.666	0.095	9.98e-132
Npc2	1.75e-118	0.684769	0.7	0.133	3.47e-114
Krtcap2	1.36e-56	0.683663	0.928	0.608	2.7e-52
Psmb3	1.6e-105	0.683208	0.744	0.176	3.16e-101
Pnrc1	1.74e-103	0.68286	0.747	0.177	3.45e-99
Nme1	4.33e-59	0.681189	0.8	0.369	8.57e-55
Tes	1.17e-162	0.681154	0.622	0.061	2.32e-158
Mrpl30	3.65e-92	0.681117	0.797	0.243	7.22e-88
Nsa2	2.6e-126	0.680803	0.678	0.114	5.16e-122
Atp5a1	9.04e-80	0.680767	0.769	0.268	1.79e-75
Tpm4	6.33e-145	0.680627	0.569	0.057	1.25e-140
Tpd52l2	7.1e-145	0.680486	0.6	0.067	1.41e-140
Eif4g2	3.4e-99	0.68043	0.722	0.175	6.74e-95
Atp5c1	1.06e-78	0.67987	0.775	0.272	2.1e-74
Cox6a1	1.29e-64	0.679622	0.891	0.474	2.56e-60
Psmb2	3.22e-115	0.679493	0.703	0.138	6.39e-111
Sub1	1.29e-96	0.679177	0.75	0.193	2.56e-92
Rhob	1.22e-118	0.678946	0.65	0.106	2.41e-114
Ldha	1.07e-93	0.678599	0.703	0.174	2.11e-89
Commd3	1.38e-112	0.678223	0.612	0.105	2.74e-108
Sf3b5	8.2e-97	0.677648	0.675	0.156	1.62e-92
Abracl	3.05e-112	0.675511	0.697	0.14	6.04e-108
Siva1	2.24e-128	0.674089	0.562	0.069	4.43e-124
Btg1	3.36e-102	0.674023	0.688	0.151	6.65e-98
Tax1bp3	2.84e-160	0.670966	0.566	0.047	5.63e-156
Hnrnpa3	7.24e-128	0.669927	0.7	0.122	1.43e-123
Ifrd1	2.02e-63	0.669681	0.747	0.282	4.01e-59
Zfand5	2.04e-147	0.669006	0.619	0.068	4.04e-143
Morf4l2	9.19e-125	0.668608	0.675	0.114	1.82e-120
Gnb2	9.86e-94	0.667825	0.762	0.209	1.95e-89
Mdh2	3.33e-100	0.665373	0.703	0.167	6.59e-96
Tmem205	6.02e-89	0.665259	0.672	0.166	1.19e-84
Nhp2l1	2.27e-126	0.664853	0.669	0.109	4.5e-122
Glrx3	7.39e-117	0.664738	0.644	0.112	1.46e-112
Ppdpf	8.2e-132	0.66442	0.691	0.111	1.62e-127
Snrpg	1.73e-135	0.664092	0.606	0.075	3.42e-131
Polr2f	4.76e-109	0.663385	0.784	0.188	9.43e-105
Ctsb	2.2e-84	0.662203	0.762	0.23	4.36e-80
Sec61g	8.67e-61	0.661536	0.938	0.599	1.72e-56
Psmb5	2.83e-87	0.661386	0.709	0.198	5.61e-83
Eny2	4.52e-106	0.660738	0.716	0.164	8.96e-102
Mrpl54	2.92e-87	0.659698	0.688	0.181	5.77e-83
Procr	9.16e-121	0.659212	0.497	0.054	1.81e-116
Myeov2	1.06e-94	0.658425	0.738	0.194	2.1e-90
Ndufb5	4.04e-81	0.65799	0.788	0.265	8e-77
Brk1	2.01e-115	0.657593	0.706	0.141	3.98e-111
Zfp36	5.03e-81	0.657542	0.656	0.164	9.97e-77
Id3	6.74e-112	0.657411	0.431	0.04	1.34e-107
Atp5j2	2.48e-58	0.656427	0.888	0.497	4.9e-54
Selk	1.64e-73	0.656344	0.784	0.284	3.24e-69
Swi5	1.2e-80	0.654828	0.766	0.247	2.37e-76
Vamp8	2.21e-76	0.653312	0.812	0.294	4.38e-72
2410015M20Rik	1.22e-72	0.6524	0.756	0.268	2.42e-68
Ergic3	6.93e-104	0.652192	0.669	0.141	1.37e-99
Gpx2	8.39e-126	0.651572	0.497	0.048	1.66e-121
Pfdn2	4.28e-105	0.651081	0.684	0.145	8.47e-101
Cxadr	4.38e-133	0.650267	0.584	0.07	8.68e-129
Srrm2	1.68e-111	0.650158	0.666	0.122	3.33e-107
Rab11a	2.46e-110	0.649757	0.656	0.126	4.88e-106
Sumo1	1.53e-122	0.648785	0.681	0.119	3.02e-118
Atp5o	7.97e-60	0.648716	0.847	0.4	1.58e-55
Chmp4b	8.33e-89	0.648361	0.734	0.197	1.65e-84
Hsbp1	7.8e-92	0.646597	0.762	0.214	1.54e-87
Cfdp1	4.64e-124	0.646205	0.65	0.105	9.18e-120
Rpl6l	2.38e-92	0.645181	0.675	0.165	4.72e-88
Snrpd1	6.96e-128	0.644694	0.591	0.078	1.38e-123
Eif3l	2.72e-100	0.643618	0.591	0.112	5.39e-96
Xist	5.35e-50	0.643271	0.516	0.155	1.06e-45
H13	4.5e-66	0.641018	0.762	0.282	8.91e-62
Smim22	2.07e-92	0.639505	0.756	0.195	4.1e-88
Ccnl1	1.08e-112	0.639486	0.625	0.102	2.14e-108
Mrps33	4.34e-112	0.639174	0.656	0.123	8.6e-108
Nol7	1.47e-137	0.638812	0.678	0.101	2.9e-133
Aimp1	2.9e-121	0.638243	0.641	0.104	5.74e-117
Mrpl23	1.87e-91	0.637973	0.75	0.206	3.71e-87
Chic2	2.11e-122	0.636225	0.575	0.078	4.19e-118
Snrpb	4.83e-103	0.635906	0.678	0.143	9.57e-99
Ndufa12	1.68e-76	0.635415	0.775	0.261	3.34e-72
Ppp1r14b	2.72e-107	0.635068	0.641	0.123	5.38e-103
Clic4	8.46e-135	0.634905	0.547	0.058	1.68e-130
2200002D01Rik	2.91e-160	0.633583	0.506	0.032	5.76e-156
Ndufab1	1.54e-85	0.63211	0.762	0.226	3.05e-81
Tmem97	2.6e-48	0.631332	0.803	0.431	5.14e-44
Psme2	1.17e-137	0.631219	0.588	0.069	2.32e-133
Atp5e	9.03e-63	0.630469	0.959	0.573	1.79e-58
Psma5	9.3e-153	0.630352	0.588	0.059	1.84e-148
Pdlim1	2.12e-140	0.630316	0.547	0.054	4.19e-136
Ndufb7	2.64e-68	0.629497	0.822	0.326	5.22e-64
Slirp	3.02e-125	0.629149	0.675	0.112	5.98e-121
Dynlrb1	7.89e-93	0.628599	0.722	0.182	1.56e-88
Eif4ebp1	1.11e-47	0.628499	0.684	0.298	2.2e-43
Ucp2	6.93e-148	0.627761	0.638	0.074	1.37e-143
Psma2	2.4e-103	0.627655	0.681	0.143	4.76e-99
Tceb1	1.64e-100	0.627404	0.65	0.137	3.24e-96
Lsm4	1.96e-94	0.626772	0.684	0.156	3.88e-90
Ubxn1	4.53e-121	0.626466	0.656	0.108	8.96e-117
Rac1	6.14e-108	0.626351	0.625	0.113	1.22e-103
Klf2	6.08e-79	0.626253	0.472	0.084	1.2e-74
Nop10	3.13e-75	0.624205	0.75	0.245	6.2e-71
Zfp706	6.01e-70	0.62335	0.794	0.306	1.19e-65
Atp1a1	1.64e-99	0.622035	0.656	0.136	3.25e-95
Eif3c	1.8e-89	0.621666	0.678	0.163	3.56e-85
Errfi1	9.57e-67	0.620736	0.662	0.201	1.9e-62
Fam104a	1.34e-107	0.62004	0.644	0.121	2.65e-103
Lamtor5	5.96e-124	0.619209	0.628	0.096	1.18e-119
Tra2b	7.49e-122	0.619182	0.656	0.107	1.48e-117
Rnh1	5.21e-69	0.618668	0.772	0.29	1.03e-64
Mrfap1	2.6e-80	0.618307	0.772	0.254	5.15e-76
Litaf	3.79e-134	0.618301	0.656	0.094	7.51e-130
Tm4sf4	1.94e-99	0.617473	0.506	0.072	3.85e-95
Tspan1	1.28e-149	0.617381	0.547	0.047	2.53e-145
Cct8	1.77e-140	0.617307	0.612	0.074	3.5e-136
Atp5g3	4.03e-78	0.617156	0.769	0.252	7.98e-74
Tomm22	8.22e-116	0.616877	0.606	0.1	1.63e-111
Rgs2	6.91e-89	0.615994	0.466	0.07	1.37e-84
Arpc1a	1.83e-110	0.615878	0.662	0.123	3.62e-106
Rbm8a	1.31e-120	0.614643	0.631	0.099	2.59e-116
Nap1l1	5.71e-128	0.613689	0.634	0.093	1.13e-123
1810037I17Rik	1.39e-109	0.613531	0.656	0.121	2.76e-105
Rnase4	1.47e-53	0.613161	0.628	0.218	2.92e-49
Pvrl2	2e-125	0.613153	0.619	0.089	3.95e-121
Rtcb	4.69e-97	0.613142	0.672	0.15	9.29e-93
Tcp1	1.91e-107	0.61264	0.662	0.131	3.78e-103
Grpel1	1.14e-108	0.611095	0.625	0.116	2.26e-104
Cdc37	1.1e-112	0.610831	0.672	0.126	2.18e-108
Pdap1	5.14e-102	0.609623	0.681	0.146	1.02e-97
Sugt1	5.65e-150	0.60867	0.594	0.062	1.12e-145
Tecr	2.68e-106	0.608605	0.672	0.135	5.32e-102
Pcbp1	7.52e-112	0.608302	0.647	0.118	1.49e-107
Atxn10	2.5e-110	0.607936	0.578	0.092	4.95e-106
Psme1	6.34e-136	0.607841	0.609	0.075	1.26e-131
1810058I24Rik	2.17e-122	0.607283	0.666	0.111	4.29e-118
Eif3a	2.22e-96	0.606842	0.647	0.136	4.4e-92
Ctnnb1	8.46e-115	0.606517	0.619	0.099	1.68e-110
Pgls	1.31e-68	0.606459	0.759	0.276	2.59e-64
Mrpl34	1.48e-109	0.60602	0.641	0.117	2.94e-105
Arf4	5.71e-80	0.605997	0.709	0.201	1.13e-75
Tbrg1	2.76e-95	0.605849	0.609	0.123	5.46e-91
Magoh	1.27e-137	0.604988	0.594	0.071	2.51e-133
G3bp1	1.06e-128	0.603947	0.575	0.072	2.1e-124
Sod1	1.2e-92	0.603727	0.641	0.137	2.38e-88
Tmem258	2.47e-69	0.602322	0.766	0.265	4.89e-65
Cdh1	2.67e-112	0.601568	0.606	0.097	5.29e-108
Sfr1	3.77e-123	0.599959	0.625	0.094	7.47e-119
Gm2000	2.57e-79	0.599236	0.706	0.197	5.09e-75
Eif5a	7.15e-50	0.598505	0.822	0.442	1.42e-45
Fabp5	1.99e-63	0.597813	0.544	0.141	3.95e-59
Dctn3	1.44e-119	0.597412	0.656	0.11	2.85e-115
Med28	7.25e-115	0.596534	0.616	0.1	1.44e-110
Pck2	8.27e-61	0.595816	0.569	0.164	1.64e-56
Cct7	4.02e-89	0.594733	0.706	0.182	7.97e-85
Rpl9	7.21e-80	0.594713	0.662	0.175	1.43e-75
Cyb5a	3.85e-81	0.594622	0.684	0.188	7.63e-77
Cnih4	1.97e-153	0.594175	0.538	0.044	3.9e-149
Metap2	8.81e-85	0.594105	0.725	0.2	1.75e-80
Sdc1	8.45e-140	0.593876	0.562	0.058	1.67e-135
Mrpl17	2.73e-91	0.592236	0.65	0.149	5.41e-87
Emg1	1.18e-104	0.590431	0.625	0.116	2.33e-100
Ngfrap1	2.86e-113	0.58987	0.622	0.1	5.66e-109
Tmem59	2.8e-57	0.589117	0.694	0.255	5.55e-53
Trmt112	1.77e-91	0.588313	0.666	0.155	3.51e-87
Nrp1	2.07e-131	0.587946	0.531	0.054	4.1e-127
Uqcrfs1	3.7e-80	0.586334	0.656	0.175	7.33e-76
Fis1	2.7e-93	0.586261	0.653	0.144	5.34e-89
Ube2s	3.77e-98	0.585158	0.606	0.114	7.46e-94
Sdf2	4.51e-133	0.584864	0.594	0.073	8.93e-129
Psmd4	9.81e-119	0.584626	0.656	0.11	1.94e-114
Imp3	1.94e-102	0.584353	0.669	0.138	3.85e-98
Sars	9.63e-90	0.583799	0.641	0.146	1.91e-85
Psma4	9.65e-109	0.583773	0.616	0.11	1.91e-104
Impdh2	1.05e-114	0.58359	0.606	0.095	2.09e-110
Csnk1a1	4.08e-112	0.583325	0.662	0.12	8.09e-108
1810011O10Rik	1.58e-117	0.581925	0.531	0.065	3.12e-113
Ubald2	1.6e-130	0.581575	0.606	0.08	3.17e-126
Hnrnpc	1.85e-115	0.581414	0.603	0.091	3.66e-111
Txndc9	5.97e-140	0.58131	0.603	0.07	1.18e-135
1110008F13Rik	7.25e-82	0.581064	0.709	0.198	1.44e-77
Ccnd2	1.9e-88	0.580447	0.528	0.094	3.76e-84
Lsm5	5.91e-135	0.579959	0.616	0.079	1.17e-130
Alcam	5.11e-121	0.579602	0.606	0.087	1.01e-116
Rpp21	1.28e-90	0.579081	0.628	0.136	2.54e-86
Smdt1	1.03e-63	0.578793	0.803	0.333	2.05e-59
Nt5c	1.52e-131	0.578357	0.538	0.058	3.01e-127
Timm8b	2.84e-98	0.577338	0.644	0.128	5.62e-94
Trp53inp1	7.53e-109	0.575259	0.588	0.094	1.49e-104
Ndufb6	3.13e-87	0.575096	0.697	0.176	6.21e-83
Tmem147	1.42e-56	0.574754	0.738	0.284	2.81e-52
Erp29	1.84e-81	0.574511	0.694	0.186	3.65e-77
Thoc7	4.2e-113	0.572707	0.566	0.083	8.32e-109
Supt4a	1.52e-119	0.572025	0.653	0.107	3e-115
Anxa3	1.09e-120	0.571833	0.419	0.031	2.15e-116
Ube2d2a	3.29e-114	0.571711	0.616	0.1	6.51e-110
Ptges3	1.35e-102	0.571442	0.619	0.114	2.68e-98
Hspa9	4.63e-100	0.571345	0.619	0.119	9.18e-96
Rbm39	5.23e-100	0.57059	0.744	0.181	1.04e-95
Cct2	1.28e-108	0.570382	0.622	0.107	2.53e-104
Mtdh	3.52e-103	0.569834	0.584	0.1	6.96e-99
Cox20	1.03e-118	0.569276	0.616	0.093	2.04e-114
Cnbp	3.3e-86	0.569012	0.688	0.173	6.53e-82
Tmem208	8.55e-82	0.568844	0.662	0.172	1.69e-77
Mrps24	5.28e-65	0.568587	0.756	0.272	1.05e-60
Ost4	5.27e-68	0.568114	0.65	0.19	1.04e-63
Ssu72	5.38e-110	0.56759	0.647	0.118	1.07e-105
Serpinb9	1.44e-131	0.566762	0.428	0.028	2.86e-127
Rala	7.01e-104	0.566166	0.575	0.097	1.39e-99
Bsg	8.68e-52	0.565965	0.741	0.321	1.72e-47
Psenen	5.3e-81	0.565466	0.744	0.216	1.05e-76
Ndufc1	2.24e-65	0.565314	0.766	0.276	4.43e-61
Pdcd6	7.01e-130	0.562715	0.616	0.084	1.39e-125
Rpl23a	6.35e-60	0.561126	0.616	0.191	1.26e-55
Fam195b	5.71e-116	0.559617	0.597	0.091	1.13e-111
Txnl1	9.89e-97	0.559501	0.634	0.132	1.96e-92
Ube2l3	9.21e-113	0.55885	0.631	0.107	1.82e-108
Churc1	2.74e-128	0.558424	0.588	0.075	5.43e-124
Chchd1	4.05e-92	0.556858	0.684	0.16	8.02e-88
Ube2r2	1.18e-122	0.556	0.603	0.087	2.34e-118
Mgst1	3.31e-130	0.555736	0.584	0.068	6.56e-126
1810022K09Rik	2.19e-92	0.555254	0.591	0.114	4.35e-88
Txnl4a	7.27e-121	0.554847	0.588	0.083	1.44e-116
Gadd45a	2.48e-135	0.554173	0.484	0.039	4.91e-131
Bcas2	4.31e-102	0.553186	0.647	0.127	8.53e-98
Rab25	3.07e-123	0.551161	0.578	0.077	6.09e-119
Prr13	1.61e-121	0.551029	0.597	0.083	3.19e-117
Sri	1.43e-124	0.549089	0.569	0.071	2.83e-120
Pkm	3.1e-97	0.549001	0.594	0.109	6.15e-93
Ndufb4	8.3e-64	0.548607	0.722	0.245	1.64e-59
Son	2.27e-85	0.548529	0.594	0.123	4.5e-81
Apoa1bp	2.13e-111	0.54833	0.6	0.096	4.22e-107
Rab2a	1.3e-74	0.548248	0.691	0.203	2.58e-70
Smagp	7.61e-138	0.548221	0.556	0.057	1.51e-133
Sertad1	1.67e-124	0.547025	0.588	0.076	3.31e-120
Tmbim4	2.24e-109	0.546853	0.6	0.098	4.43e-105
Arpc5	4.27e-126	0.54652	0.634	0.091	8.45e-122
Banf1	6.76e-96	0.546479	0.603	0.116	1.34e-91
Aes	1.31e-55	0.545754	0.766	0.325	2.59e-51
Tuba1c	1.13e-117	0.545057	0.534	0.067	2.24e-113
Hdgf	4.29e-87	0.54485	0.55	0.107	8.49e-83
Rer1	2.3e-96	0.543705	0.625	0.129	4.55e-92
Glo1	3.29e-87	0.54274	0.631	0.142	6.53e-83
Polr2k	4.01e-104	0.542377	0.581	0.096	7.94e-100
Mrpl14	2.89e-96	0.542241	0.641	0.13	5.71e-92
Csrp2	4.2e-83	0.541435	0.572	0.12	8.32e-79
Acp1	1.57e-124	0.541183	0.541	0.064	3.11e-120
Minos1	2.48e-56	0.541113	0.822	0.37	4.9e-52
Dtymk	2.42e-116	0.541013	0.588	0.085	4.8e-112
Fermt1	6.02e-133	0.540366	0.478	0.039	1.19e-128
Cib1	1.86e-116	0.540276	0.569	0.079	3.68e-112
Psmc6	1.31e-125	0.540175	0.547	0.064	2.58e-121
Ppp2ca	3.53e-91	0.54013	0.512	0.085	7e-87
Hspd1	2.15e-99	0.538879	0.594	0.107	4.26e-95
Ywhaz	2.75e-126	0.53815	0.591	0.075	5.44e-122
Arpc5l	8.68e-110	0.538059	0.584	0.092	1.72e-105
Lsm8	7.34e-132	0.537928	0.547	0.06	1.45e-127
Nr2f6	2.15e-101	0.537016	0.578	0.098	4.27e-97
Plp2	4.78e-138	0.536943	0.516	0.046	9.48e-134
Tmem167	1.62e-63	0.536714	0.647	0.199	3.2e-59
Vmp1	3.02e-98	0.536568	0.55	0.09	5.98e-94
Gfer	1.87e-91	0.535778	0.544	0.1	3.71e-87
Tmem256	7.51e-56	0.534673	0.744	0.289	1.49e-51
Mrpl20	5.2e-83	0.53454	0.603	0.14	1.03e-78
Csde1	1.11e-82	0.534447	0.6	0.134	2.2e-78
Pomp	9.52e-98	0.534431	0.647	0.133	1.89e-93
Mrps21	2.46e-60	0.534366	0.778	0.3	4.87e-56
Ezr	6.29e-117	0.53434	0.519	0.06	1.24e-112
Bola2	1.42e-67	0.533701	0.725	0.232	2.81e-63
Cox7b	8.88e-57	0.533098	0.838	0.383	1.76e-52
Rpl10-ps3	2.16e-65	0.53253	0.625	0.184	4.28e-61
Srsf6	1.01e-85	0.532443	0.631	0.144	2e-81
Spcs1	3.05e-53	0.531716	0.772	0.336	6.05e-49
Eif1ax	1.58e-91	0.531082	0.628	0.134	3.14e-87
Perp	1.25e-81	0.530033	0.488	0.088	2.49e-77
Sh3glb1	1.48e-90	0.529345	0.562	0.107	2.92e-86
Pbx1	8.91e-111	0.529188	0.481	0.054	1.77e-106
Psma1	4.71e-115	0.529028	0.544	0.074	9.32e-111
Aurkaip1	2.55e-79	0.528312	0.647	0.161	5.05e-75
Cckar	2.11e-34	0.527542	0.625	0.288	4.18e-30
Kdelr2	9.32e-88	0.527529	0.594	0.123	1.85e-83
St13	4.52e-107	0.527015	0.578	0.092	8.95e-103
Bag1	1.41e-75	0.526897	0.712	0.211	2.8e-71
Eif4b	3.71e-91	0.526568	0.603	0.12	7.35e-87
Nudt21	1.34e-143	0.525526	0.494	0.038	2.66e-139
Ethe1	3.99e-133	0.524899	0.509	0.049	7.9e-129
Eif3d	3.26e-95	0.523733	0.622	0.125	6.46e-91
Denr	5.97e-91	0.522512	0.581	0.114	1.18e-86
Nedd4	1.39e-105	0.522502	0.569	0.088	2.75e-101
Ywhah	2.21e-121	0.520679	0.578	0.077	4.37e-117
Fundc2	2.98e-105	0.52028	0.569	0.09	5.91e-101
Taldo1	3.88e-66	0.519839	0.644	0.19	7.68e-62
C1qbp	1.71e-101	0.519466	0.531	0.082	3.38e-97
Crip2	7.48e-133	0.518087	0.466	0.036	1.48e-128
Ndufs4	2.71e-87	0.517524	0.628	0.14	5.36e-83
Higd1a	1.37e-90	0.517441	0.612	0.126	2.71e-86
Snx3	2.69e-96	0.517261	0.638	0.129	5.34e-92
Ppp1r11	3.02e-91	0.517184	0.597	0.119	5.99e-87
Romo1	2.01e-55	0.516731	0.791	0.312	3.99e-51
Lsr	1.63e-114	0.516264	0.556	0.075	3.23e-110
Atp5k	3.07e-65	0.516145	0.731	0.238	6.07e-61
2310036O22Rik	8.86e-90	0.515887	0.653	0.146	1.75e-85
Lmo4	7.64e-104	0.515629	0.531	0.076	1.51e-99
Pafah1b3	2.02e-146	0.51533	0.472	0.031	3.99e-142
Arhgdia	1.81e-106	0.514486	0.6	0.1	3.59e-102
Mea1	3.1e-105	0.513605	0.575	0.095	6.14e-101
Mrps14	3.92e-71	0.513598	0.666	0.192	7.76e-67
Anxa4	1.68e-96	0.513576	0.544	0.087	3.33e-92
Hsd17b10	9.76e-76	0.513088	0.616	0.157	1.93e-71
Ghitm	3.1e-95	0.512785	0.578	0.107	6.14e-91
Csnk2b	5.69e-99	0.511758	0.559	0.096	1.13e-94
Tbcb	6.93e-100	0.511646	0.519	0.079	1.37e-95
Rheb	5.66e-73	0.511476	0.562	0.132	1.12e-68
Mcl1	3.14e-97	0.510624	0.594	0.105	6.23e-93
Znhit1	1.19e-114	0.510615	0.562	0.079	2.35e-110
Gabarapl2	2.88e-84	0.510033	0.659	0.159	5.69e-80
Rabac1	2.54e-33	0.509765	0.797	0.48	5.03e-29
Fdx1l	2.99e-106	0.509744	0.562	0.087	5.92e-102
Uqcr11	2.04e-48	0.509148	0.903	0.496	4.03e-44
Tmed2	1.81e-53	0.508989	0.756	0.313	3.59e-49
Nxf1	1.71e-71	0.508935	0.641	0.173	3.39e-67
Sfpq	2.16e-102	0.508857	0.569	0.092	4.29e-98
Psmd7	2.86e-99	0.508532	0.581	0.104	5.67e-95
Ptp4a3	7.26e-90	0.507803	0.553	0.103	1.44e-85
Epb41l4aos	5.11e-115	0.505646	0.528	0.066	1.01e-110
Ndufa3	2.15e-65	0.505045	0.7	0.221	4.26e-61
Tuba1b	1.05e-106	0.504921	0.509	0.067	2.08e-102
Psmc3	4.58e-95	0.504624	0.638	0.128	9.07e-91
Crip1	2.26e-78	0.504202	0.5	0.091	4.47e-74
Vcp	1.51e-68	0.503899	0.684	0.2	3e-64
Nr4a1	5.07e-63	0.503708	0.431	0.085	1e-58
Nucks1	3.11e-106	0.50288	0.525	0.074	6.17e-102
Hnrnpu	1.21e-115	0.502703	0.541	0.069	2.39e-111
Uqcc2	4.64e-60	0.502617	0.766	0.278	9.18e-56
Hprt	2.19e-123	0.502274	0.512	0.054	4.35e-119
Pfdn6	1.42e-88	0.502186	0.606	0.127	2.81e-84
Lamtor4	1.52e-75	0.502079	0.684	0.188	3e-71
Txnip	2.5e-49	0.502005	0.547	0.166	4.96e-45
Bud31	1.67e-101	0.500703	0.588	0.101	3.3e-97
Mrpl43	2.8e-104	0.499432	0.525	0.076	5.55e-100
Anapc13	6.1e-61	0.498417	0.744	0.263	1.21e-56
Ndufa8	2.04e-75	0.498323	0.653	0.173	4.03e-71
Cldn6	2.81e-113	0.498285	0.338	0.017	5.56e-109
Rpl9-ps6	1.16e-101	0.498075	0.581	0.098	2.3e-97
Eif4e2	2.14e-108	0.497503	0.534	0.075	4.24e-104
H2afy	2.09e-116	0.497339	0.497	0.056	4.14e-112
Ppp4c	5.88e-102	0.494919	0.572	0.094	1.17e-97
Tmem14c	2.64e-109	0.493786	0.572	0.087	5.23e-105
Pet100	1.29e-100	0.493737	0.522	0.076	2.55e-96
Arl1	1.99e-86	0.493667	0.606	0.133	3.93e-82
Ndufb10	1.14e-59	0.493589	0.75	0.269	2.25e-55
Bok	2.19e-97	0.493572	0.55	0.092	4.34e-93
Hint2	5.76e-81	0.493403	0.653	0.16	1.14e-76
Vdac1	5.84e-104	0.492741	0.559	0.088	1.16e-99
Chchd5	4.91e-117	0.492639	0.556	0.074	9.73e-113
Rps26-ps1	2.22e-69	0.492577	0.591	0.153	4.4e-65
Top1	8.49e-95	0.491714	0.562	0.098	1.68e-90
Ndufb8	1.52e-53	0.491459	0.738	0.296	3.02e-49
Iqgap1	2.67e-114	0.491317	0.509	0.06	5.29e-110
Dctpp1	4.59e-83	0.491084	0.594	0.13	9.09e-79
2810428I15Rik	4.78e-60	0.490648	0.625	0.185	9.47e-56
Eif5b	6.03e-73	0.490158	0.669	0.183	1.19e-68
Elf3	2.95e-83	0.489696	0.453	0.069	5.84e-79
Ccdc12	3.34e-99	0.489585	0.578	0.099	6.62e-95
Sra1	3.07e-98	0.489447	0.603	0.111	6.08e-94
Dad1	6.18e-42	0.489415	0.825	0.447	1.22e-37
Serf1	2.04e-89	0.489323	0.581	0.113	4.03e-85
Npm3	1.93e-115	0.489174	0.594	0.087	3.83e-111
Npdc1	7.18e-74	0.487825	0.653	0.178	1.42e-69
Snrpc	6.14e-109	0.487186	0.506	0.065	1.22e-104
Dph3	9.25e-77	0.48675	0.578	0.132	1.83e-72
Fkbp8	1.1e-89	0.486576	0.638	0.139	2.18e-85
Ndufs8	4.44e-75	0.486511	0.588	0.141	8.8e-71
Gm9493	5.9e-81	0.486405	0.581	0.127	1.17e-76
Elof1	4.17e-80	0.485555	0.597	0.136	8.26e-76
Ociad1	5.52e-110	0.484864	0.594	0.095	1.09e-105
Cd44	3.19e-132	0.484485	0.447	0.031	6.31e-128
Vapa	6.66e-79	0.483555	0.634	0.152	1.32e-74
Prr15l	6.6e-77	0.483263	0.562	0.122	1.31e-72
Uqcrc1	1.43e-77	0.483064	0.656	0.169	2.83e-73
Ppp1cb	3.14e-102	0.48244	0.569	0.094	6.23e-98
Dap	2.39e-39	0.482069	0.8	0.45	4.74e-35
Timm10b	1.79e-71	0.4814	0.584	0.14	3.54e-67
Ap2s1	7.21e-76	0.48083	0.588	0.137	1.43e-71
Mrpl21	8.68e-90	0.480114	0.612	0.126	1.72e-85
Serpina10	1.83e-100	0.479216	0.491	0.067	3.62e-96
Fkbp4	3.19e-64	0.479063	0.591	0.164	6.32e-60
Kif5b	3.64e-99	0.478599	0.541	0.084	7.21e-95
Actr3	5.93e-109	0.477731	0.534	0.073	1.17e-104
Prkar1a	9.46e-106	0.477529	0.528	0.074	1.87e-101
Psmg4	2.36e-115	0.47708	0.462	0.047	4.68e-111
Higd2a	3.81e-87	0.47699	0.6	0.125	7.54e-83
Arl6ip5	4.8e-105	0.476963	0.503	0.066	9.5e-101
App	1.94e-78	0.476215	0.625	0.148	3.84e-74
Prmt1	1.22e-122	0.475402	0.538	0.061	2.41e-118
2700094K13Rik	1.96e-107	0.47465	0.5	0.064	3.89e-103
Ssr2	8.32e-57	0.474157	0.675	0.233	1.65e-52
Spr	1.31e-87	0.474135	0.538	0.1	2.59e-83
Ptov1	1.75e-96	0.473905	0.547	0.091	3.46e-92
Sec62	2.86e-60	0.473805	0.728	0.252	5.67e-56
Lamp2	3.64e-93	0.473705	0.6	0.116	7.21e-89
Ndufb3	6.3e-84	0.473643	0.625	0.136	1.25e-79
Comt	2.09e-75	0.473321	0.569	0.126	4.14e-71
Cd2ap	3.97e-120	0.473014	0.525	0.06	7.86e-116
Ndufs6	1.39e-40	0.472792	0.825	0.433	2.75e-36
Kxd1	1.5e-118	0.472058	0.528	0.063	2.97e-114
Actn4	2.65e-124	0.471814	0.519	0.055	5.25e-120
Map2k2	1.36e-61	0.471638	0.656	0.212	2.69e-57
2020-09-15	5.01e-54	0.471044	0.638	0.223	9.91e-50
Snrpd3	3.76e-98	0.470919	0.544	0.086	7.44e-94
Pa2g4	2.48e-76	0.47058	0.581	0.134	4.91e-72
Timp3	9.74e-92	0.469339	0.347	0.03	1.93e-87
Stub1	2.76e-73	0.469306	0.594	0.147	5.47e-69
Ube2n	3.27e-110	0.469299	0.519	0.067	6.47e-106
Ppic	2.67e-87	0.469276	0.519	0.093	5.29e-83
Cnn3	1.3e-120	0.469075	0.472	0.045	2.57e-116
Raly	6.19e-122	0.468557	0.55	0.066	1.23e-117
Tsn	4.83e-114	0.468522	0.525	0.066	9.56e-110
Uqcrc2	9.86e-86	0.468497	0.556	0.109	1.95e-81
Srsf11	4.13e-89	0.468308	0.484	0.074	8.17e-85
Mien1	9.17e-67	0.468271	0.644	0.186	1.82e-62
Ccdc107	4.52e-91	0.468088	0.569	0.106	8.94e-87
Ndufs5	8.79e-59	0.467718	0.703	0.241	1.74e-54
Tpd52	3.16e-76	0.467578	0.656	0.171	6.27e-72
Atp6v0b	6.11e-67	0.467446	0.709	0.22	1.21e-62
Muc1	5.23e-63	0.46735	0.675	0.215	1.04e-58
Uqcc3	5.27e-83	0.467158	0.6	0.13	1.04e-78
Arpc4	6.23e-121	0.467001	0.472	0.046	1.23e-116
Ddx39b	1.59e-110	0.466893	0.55	0.076	3.15e-106
Ier3ip1	1.1e-66	0.465866	0.622	0.169	2.18e-62
Gm11808	3.74e-73	0.465668	0.588	0.141	7.4e-69
Atxn7l3b	2.71e-105	0.465295	0.538	0.076	5.36e-101
Mvb12a	4.03e-65	0.465247	0.619	0.177	7.99e-61
Mgmt	1.05e-108	0.464883	0.378	0.029	2.07e-104
Gtf2h5	3.62e-86	0.464858	0.622	0.136	7.17e-82
Gars	2.15e-77	0.464328	0.488	0.092	4.26e-73
Coa3	2.43e-56	0.464017	0.709	0.251	4.81e-52
Nradd	3.13e-148	0.463724	0.422	0.019	6.19e-144
Commd1	4.25e-87	0.463417	0.516	0.091	8.42e-83
Carhsp1	1.16e-80	0.463413	0.55	0.112	2.29e-76
Stbd1	6.08e-135	0.463405	0.425	0.026	1.2e-130
Cyth2	3.33e-125	0.463134	0.472	0.042	6.59e-121
Cwc15	7.17e-84	0.463021	0.584	0.121	1.42e-79
Ddah2	1.42e-121	0.462616	0.388	0.023	2.82e-117
Snhg6	5.5e-109	0.462522	0.431	0.042	1.09e-104
Cd151	5.67e-111	0.461435	0.462	0.05	1.12e-106
Prkcsh	2.26e-110	0.461288	0.516	0.066	4.48e-106
Dcun1d5	1.07e-91	0.46093	0.534	0.091	2.11e-87
Eif4h	1.35e-84	0.46036	0.503	0.086	2.67e-80
Fbl	3.65e-92	0.460055	0.541	0.092	7.23e-88
Polr1c	3.89e-113	0.459981	0.466	0.049	7.7e-109
Kdelr1	4.78e-74	0.459956	0.619	0.156	9.47e-70
Ppp1r15a	2.13e-83	0.459387	0.538	0.101	4.21e-79
Bnip3l	2.45e-115	0.459294	0.588	0.084	4.85e-111
Fus	2.49e-96	0.457584	0.506	0.075	4.93e-92
Mdh1	1.68e-58	0.457575	0.65	0.209	3.32e-54
Mapk3	3.02e-126	0.457514	0.519	0.054	5.99e-122
Plk2	2.19e-80	0.456365	0.444	0.069	4.34e-76
Tmed9	2.71e-83	0.455916	0.578	0.119	5.36e-79
Tmem238	6.73e-43	0.455913	0.678	0.28	1.33e-38
Gpi1	1.12e-81	0.455621	0.559	0.113	2.23e-77
Ten1	1.08e-128	0.454881	0.459	0.037	2.13e-124
Cox14	1.71e-90	0.453363	0.612	0.124	3.38e-86
Ddx24	2.03e-111	0.453303	0.5	0.06	4.03e-107
Rsl24d1	2.2e-128	0.45306	0.506	0.049	4.35e-124
Map1lc3a	9.29e-65	0.452423	0.625	0.176	1.84e-60
Rela	1.62e-115	0.4524	0.484	0.052	3.21e-111
Sdcbp	1.49e-77	0.451088	0.522	0.104	2.95e-73
Krtcap3	1.49e-111	0.450794	0.484	0.055	2.96e-107
Ddx3x	4.81e-71	0.450159	0.584	0.138	9.53e-67
Pin4	4.93e-83	0.449753	0.509	0.091	9.76e-79
Vsig2	2.23e-80	0.449338	0.441	0.068	4.41e-76
Ndufs3	1.05e-66	0.449299	0.638	0.182	2.07e-62
Pdia3	1e-70	0.449106	0.559	0.129	1.98e-66
Cox17	2.55e-65	0.448269	0.6	0.158	5.06e-61
Fam173a	1.28e-81	0.448075	0.609	0.135	2.53e-77
Tceal8	2.98e-76	0.448032	0.597	0.136	5.89e-72
Snrpb2	3.22e-127	0.44784	0.481	0.044	6.37e-123
0610012G03Rik	1.3e-85	0.447564	0.597	0.124	2.57e-81
Sox9	7.54e-81	0.447313	0.475	0.078	1.49e-76
Ndufa5	2.06e-58	0.447062	0.672	0.215	4.08e-54
Gstm5	1.01e-97	0.44692	0.491	0.07	2e-93
Ccdc124	2e-84	0.446872	0.522	0.095	3.95e-80
Nfe2l2	8.5e-128	0.446655	0.481	0.042	1.68e-123
Ltb	3.28e-109	0.446155	0.328	0.017	6.5e-105
Rbm42	1.15e-105	0.445628	0.5	0.065	2.27e-101
Bcl7c	7.77e-113	0.445415	0.503	0.059	1.54e-108
Adipor1	3.98e-77	0.445149	0.581	0.132	7.89e-73
Hist1h2bc	1.75e-44	0.445097	0.544	0.184	3.46e-40
Psmd6	3.12e-74	0.444854	0.528	0.112	6.18e-70
Gtf3a	1.51e-97	0.444512	0.509	0.077	3e-93
Rwdd1	1.13e-72	0.444255	0.541	0.122	2.24e-68
Mrps18c	3.17e-85	0.444223	0.55	0.105	6.27e-81
Desi1	1.04e-109	0.44388	0.478	0.054	2.06e-105
Tmem176a	2.76e-98	0.443767	0.541	0.083	5.46e-94
Zfp622	2.39e-103	0.443463	0.503	0.067	4.72e-99
Crb3	2.75e-79	0.443372	0.531	0.107	5.45e-75
Psap	1.71e-88	0.443325	0.603	0.121	3.39e-84
Cbx3	2.79e-85	0.443192	0.447	0.065	5.52e-81
Dusp11	1.2e-99	0.443173	0.469	0.059	2.38e-95
Sdhb	3.27e-56	0.443117	0.631	0.206	6.48e-52
Cpn1	4.19e-49	0.44297	0.441	0.114	8.3e-45
Zcrb1	7.29e-84	0.441827	0.509	0.091	1.44e-79
Psmd11	1.72e-94	0.441556	0.466	0.062	3.42e-90
Mrpl51	4.63e-72	0.441076	0.581	0.139	9.16e-68
Qars	6.47e-102	0.440369	0.475	0.06	1.28e-97
Mtch2	2.29e-92	0.440218	0.512	0.082	4.54e-88
Psmc4	2.31e-93	0.439816	0.516	0.083	4.57e-89
Emc6	1.89e-71	0.439006	0.594	0.151	3.74e-67
Hnrnpdl	8.31e-93	0.438922	0.525	0.085	1.65e-88
Ywhag	2.88e-109	0.438768	0.459	0.05	5.69e-105
Sf3b6	3.31e-111	0.438736	0.569	0.082	6.56e-107
Sssca1	5.81e-87	0.437878	0.459	0.071	1.15e-82
Polr2i	4.12e-75	0.437831	0.597	0.14	8.16e-71
Hspa5	2.17e-26	0.437395	0.775	0.46	4.3e-22
Dnaja2	2.89e-100	0.437017	0.466	0.059	5.73e-96
Srsf7	3.36e-102	0.43688	0.519	0.072	6.66e-98
Bcap31	3.72e-94	0.436736	0.503	0.077	7.37e-90
Rab7	1.44e-92	0.436506	0.572	0.103	2.85e-88
Cript	1.04e-81	0.436374	0.512	0.093	2.06e-77
Rbm25	9.69e-109	0.436257	0.491	0.059	1.92e-104
Flna	1.46e-126	0.436215	0.369	0.018	2.88e-122
Tm9sf3	1.09e-63	0.436177	0.569	0.148	2.15e-59
Ctnnd1	2.02e-128	0.43604	0.484	0.042	4e-124
Bzw1	3.53e-95	0.435832	0.478	0.068	6.99e-91
Dnajb6	3.46e-87	0.435235	0.503	0.084	6.84e-83
Ndufb2	6.35e-53	0.435153	0.669	0.234	1.26e-48
Rnf7	2.8e-69	0.435151	0.559	0.137	5.55e-65
Dctn2	3.22e-99	0.43473	0.538	0.083	6.38e-95
Ier5	1.23e-99	0.434663	0.425	0.046	2.44e-95
Fam103a1	8.68e-105	0.434129	0.475	0.058	1.72e-100
Cycs	1.76e-78	0.434018	0.544	0.112	3.48e-74
Paics	1.64e-97	0.433969	0.45	0.056	3.25e-93
Gadd45gip1	1.01e-64	0.433855	0.634	0.181	1.99e-60
Plpp2	3.57e-101	0.433807	0.444	0.051	7.07e-97
Mrpl12	7.68e-63	0.433215	0.566	0.15	1.52e-58
Mrps15	1.13e-90	0.433197	0.519	0.087	2.24e-86
Ccdc59	7.8e-102	0.432945	0.509	0.071	1.54e-97
Oxa1l	3.53e-87	0.432754	0.422	0.057	7e-83
Acadl	1.03e-110	0.432626	0.447	0.045	2.05e-106
Polr2j	4.25e-79	0.432583	0.569	0.121	8.41e-75
Ssb	2.39e-99	0.432523	0.5	0.07	4.74e-95
Ndufa10	2.86e-77	0.432454	0.572	0.127	5.66e-73
Srsf2	2.5e-85	0.43179	0.534	0.098	4.95e-81
Chchd10	1.01e-30	0.431548	0.694	0.342	2e-26
Mapre1	3.21e-104	0.431344	0.456	0.051	6.35e-100
Ramp1	8.65e-58	0.431051	0.55	0.152	1.71e-53
Hnrnpm	8e-109	0.430956	0.481	0.054	1.58e-104
Fkbp3	5.72e-109	0.430757	0.519	0.067	1.13e-104
Naa38	1.37e-69	0.430625	0.556	0.131	2.72e-65
Srp14	4.68e-72	0.43026	0.647	0.17	9.27e-68
Rsrp1	2.29e-72	0.429922	0.534	0.113	4.53e-68
Shisa4	6.92e-139	0.429618	0.391	0.017	1.37e-134
Klf4	2.65e-95	0.429209	0.416	0.046	5.26e-91
Ppig	5.68e-97	0.428659	0.519	0.079	1.13e-92
Smim11	6.33e-93	0.428473	0.503	0.077	1.25e-88
Psmc1	2.6e-109	0.42826	0.494	0.06	5.16e-105
Hmg20b	6.97e-102	0.42808	0.456	0.054	1.38e-97
Phax	2.61e-113	0.427712	0.472	0.05	5.16e-109
Urah	6.79e-59	0.42725	0.556	0.153	1.35e-54
Itm2c	5.8e-108	0.427058	0.531	0.071	1.15e-103
Ptms	1.1e-51	0.426952	0.631	0.213	2.17e-47
Cdc42ep5	1.14e-102	0.426492	0.466	0.056	2.25e-98
Cops6	1.49e-79	0.426337	0.547	0.111	2.95e-75
Sin3b	2.95e-81	0.426307	0.506	0.093	5.85e-77
Atp6v1e1	1.06e-91	0.426214	0.503	0.078	2.11e-87
Sys1	3.78e-68	0.425831	0.609	0.162	7.49e-64
Lsm2	4.13e-130	0.425827	0.516	0.051	8.19e-126
Ddit4	3.64e-49	0.425438	0.45	0.117	7.22e-45
Pigp	1.28e-95	0.425423	0.456	0.058	2.54e-91
Phf5a	1.4e-89	0.425237	0.541	0.094	2.76e-85
Ddb1	2.6e-93	0.423869	0.547	0.092	5.14e-89
Stard10	8.3e-48	0.423863	0.672	0.244	1.64e-43
Wdr1	1.28e-114	0.423831	0.456	0.044	2.53e-110
Tgoln1	2.03e-95	0.423829	0.494	0.071	4.01e-91
Maff	4.15e-109	0.423778	0.488	0.056	8.21e-105
Commd6	2.26e-84	0.423639	0.503	0.087	4.47e-80
Med10	7.1e-103	0.423294	0.466	0.056	1.41e-98
Polr2g	5.76e-102	0.422808	0.494	0.066	1.14e-97
Polr2h	1.44e-116	0.422764	0.45	0.042	2.86e-112
Ict1	5.99e-87	0.422228	0.559	0.107	1.19e-82
Papola	1.81e-96	0.422098	0.534	0.086	3.58e-92
Acbd6	7.67e-84	0.421885	0.503	0.088	1.52e-79
Igfbp7	8.83e-47	0.421857	0.416	0.102	1.75e-42
Gtf3c6	8.01e-114	0.420617	0.5	0.057	1.59e-109
Smarce1	2.38e-101	0.420517	0.419	0.043	4.72e-97
Dusp1	4.06e-57	0.420447	0.519	0.132	8.04e-53
Ywhab	8.63e-111	0.419942	0.522	0.066	1.71e-106
Ndufb9	1.21e-39	0.419656	0.819	0.43	2.39e-35
Mtpn	2.29e-102	0.419583	0.447	0.051	4.53e-98
Cuta	3.51e-79	0.419503	0.622	0.145	6.95e-75
Socs2	4.87e-112	0.418994	0.434	0.04	9.64e-108
Coro1b	1.22e-117	0.418836	0.481	0.05	2.42e-113
Rnf11	1.71e-98	0.417966	0.497	0.07	3.39e-94
Cd74	1.68e-57	0.417382	0.444	0.095	3.32e-53
Drap1	7.27e-78	0.416988	0.528	0.107	1.44e-73
Capza2	1.01e-97	0.416499	0.5	0.072	2.01e-93
Srrm1	3.38e-99	0.416122	0.475	0.061	6.7e-95
Eif2b2	1.64e-86	0.415872	0.488	0.08	3.24e-82
Myo1b	1.08e-114	0.415317	0.444	0.04	2.14e-110
Gtf2a2	1.57e-90	0.415271	0.5	0.08	3.11e-86
Frat2	9.19e-84	0.414841	0.353	0.037	1.82e-79
Itgb1	2.26e-108	0.41382	0.438	0.044	4.48e-104
Chd4	8.98e-97	0.413319	0.447	0.055	1.78e-92
Hnrnph1	1.09e-88	0.413243	0.447	0.062	2.16e-84
Mrpl36	5.82e-87	0.412816	0.562	0.107	1.15e-82
Malat1	1.16e-69	0.412411	0.856	0.403	2.3e-65
Cggbp1	4.36e-100	0.412313	0.472	0.059	8.64e-96
Rnaseh2c	4.42e-72	0.412197	0.619	0.154	8.76e-68
Pnkd	9.43e-72	0.411975	0.528	0.114	1.87e-67
Mpc1	9.48e-72	0.411946	0.575	0.135	1.88e-67
Snx5	1.49e-104	0.411806	0.444	0.048	2.96e-100
Nop58	5.24e-98	0.411105	0.462	0.058	1.04e-93
Mrpl13	4.88e-98	0.410684	0.534	0.082	9.66e-94
Wdr83os	3.96e-78	0.410662	0.578	0.126	7.85e-74
Hnrnpa0	8.52e-97	0.409837	0.491	0.068	1.69e-92
Fetub	1.93e-70	0.409733	0.384	0.058	3.82e-66
Mrpl28	3.89e-64	0.409696	0.562	0.143	7.71e-60
Ube2e3	1.08e-104	0.409546	0.469	0.055	2.14e-100
Aplp2	3.36e-99	0.408995	0.531	0.079	6.66e-95
Trappc4	1.79e-99	0.408877	0.45	0.054	3.55e-95
Ndufb11	2.95e-38	0.408601	0.791	0.386	5.84e-34
Nras	4.81e-118	0.408003	0.4	0.029	9.52e-114
Trappc2l	6.47e-72	0.407972	0.488	0.094	1.28e-67
Mat2a	6.82e-84	0.407363	0.516	0.091	1.35e-79
Snf8	1.44e-88	0.407317	0.544	0.098	2.85e-84
Skp1a	5.65e-81	0.406883	0.509	0.092	1.12e-76
Zfand6	3.14e-88	0.40663	0.531	0.094	6.23e-84
Hpcal1	1.4e-81	0.406566	0.466	0.076	2.77e-77
Bloc1s2	5.11e-119	0.406391	0.456	0.042	1.01e-114
Nubp1	2.5e-111	0.406063	0.438	0.042	4.95e-107
Ndufa11	9.03e-47	0.405269	0.731	0.294	1.79e-42
Aprt	6.45e-92	0.404678	0.472	0.067	1.28e-87
Etfb	1.87e-49	0.404601	0.669	0.235	3.7e-45
Hras	2.96e-86	0.40449	0.459	0.07	5.87e-82
Dcxr	2.68e-55	0.404282	0.488	0.125	5.3e-51
Trp53	3.12e-132	0.404177	0.444	0.031	6.18e-128
Ddrgk1	1.26e-57	0.403614	0.566	0.159	2.5e-53
Hypk	6.46e-85	0.403476	0.444	0.065	1.28e-80
Lamtor2	1.48e-53	0.403422	0.628	0.205	2.93e-49
Med21	5.71e-92	0.4032	0.416	0.049	1.13e-87
Mrpl32	1.14e-104	0.402988	0.469	0.055	2.26e-100
Fcf1	1.69e-93	0.40267	0.441	0.056	3.35e-89
Lonp1	1.24e-93	0.40243	0.406	0.046	2.46e-89
Gemin7	1.93e-92	0.402276	0.438	0.057	3.82e-88
Calr	8.2e-32	0.402157	0.669	0.31	1.62e-27
Rps19bp1	2.42e-93	0.402079	0.472	0.067	4.78e-89
Slc3a2	2.08e-44	0.401644	0.609	0.22	4.11e-40
Vdac3	2.66e-102	0.401229	0.45	0.053	5.27e-98
Rab14	1.77e-81	0.401182	0.525	0.098	3.52e-77
Luc7l3	1.53e-103	0.400813	0.478	0.059	3.03e-99
Polr2m	3.16e-100	0.400811	0.519	0.075	6.26e-96
Csrnp1	2.81e-86	0.400143	0.378	0.043	5.57e-82
Akr7a5	1.18e-84	0.400066	0.541	0.102	2.34e-80
Syf2	8.52e-93	0.399964	0.519	0.082	1.69e-88
Cct3	4.78e-84	0.399891	0.472	0.075	9.47e-80
Dnajc19	3.08e-54	0.399818	0.562	0.164	6.1e-50
Atp5g1	9.07e-32	0.399511	0.888	0.56	1.8e-27
Ndufs7	3.15e-49	0.399431	0.706	0.274	6.25e-45
Vti1b	1.36e-82	0.39895	0.491	0.084	2.69e-78
Ccdc34	2.48e-112	0.398932	0.441	0.041	4.91e-108
BC005537	2.14e-88	0.398811	0.462	0.067	4.24e-84
Chmp2b	5.2e-110	0.398772	0.453	0.047	1.03e-105
Tomm5	1.19e-78	0.398249	0.553	0.113	2.36e-74
Glud1	1.65e-76	0.398014	0.509	0.1	3.27e-72
Fam96a	2.04e-87	0.397995	0.472	0.072	4.04e-83
Srsf5	1.55e-93	0.397981	0.591	0.107	3.07e-89
Ndufv2	3.44e-61	0.396805	0.581	0.161	6.82e-57
Mrps17	2.08e-70	0.396694	0.512	0.11	4.12e-66
Alad	1.75e-68	0.396668	0.528	0.119	3.47e-64
Dram2	5.06e-108	0.396297	0.459	0.05	1e-103
Apex1	1.26e-117	0.395722	0.475	0.048	2.49e-113
Erdr1	2.6e-87	0.395209	0.4	0.047	5.16e-83
Tmed10	1.14e-35	0.395064	0.775	0.398	2.26e-31
Cyc1	4.25e-53	0.394449	0.569	0.173	8.41e-49
Tmem11	7.79e-94	0.394415	0.478	0.069	1.54e-89
Hcfc1r1	3.38e-65	0.39382	0.55	0.134	6.69e-61
Vps36	2.32e-94	0.393456	0.466	0.064	4.59e-90
Sumo3	5.92e-90	0.393284	0.478	0.072	1.17e-85
Sf3b2	1.54e-80	0.392752	0.491	0.085	3.06e-76
Serpinh1	4.55e-76	0.392727	0.388	0.055	9.01e-72
Tpi1	3.52e-79	0.392455	0.528	0.102	6.97e-75
Clk1	7.38e-84	0.392353	0.481	0.078	1.46e-79
Tmem50a	1.12e-86	0.391908	0.516	0.088	2.22e-82
Mthfd2	1.55e-47	0.391643	0.475	0.135	3.07e-43
Rbbp7	4.96e-89	0.391631	0.453	0.063	9.82e-85
Rpl27-ps3	3.9e-86	0.391209	0.438	0.061	7.73e-82
Cda	2.11e-105	0.391198	0.416	0.039	4.18e-101
Cnih1	1.02e-106	0.391116	0.453	0.049	2.03e-102
Grpel2	3.84e-109	0.391001	0.425	0.04	7.6e-105
Fosl2	2.57e-88	0.390695	0.378	0.04	5.08e-84
Zmat2	1.59e-91	0.390324	0.472	0.069	3.14e-87
Sdc4	7.3e-86	0.390296	0.519	0.09	1.45e-81
Psmc2	6.96e-83	0.390293	0.462	0.073	1.38e-78
S100a1	1.35e-54	0.389716	0.525	0.141	2.67e-50
Ets2	8.05e-88	0.389655	0.462	0.067	1.59e-83
Pigyl	2.35e-78	0.389257	0.444	0.072	4.65e-74
Fam3c	2.28e-109	0.389224	0.409	0.035	4.52e-105
Mrpl42	2.18e-59	0.38896	0.556	0.15	4.31e-55
Mrps18a	4.33e-76	0.388834	0.525	0.106	8.58e-72
Pgrmc1	9.23e-86	0.388383	0.506	0.085	1.83e-81
Wdr89	2.82e-61	0.388289	0.538	0.134	5.59e-57
1110004F10Rik	6.33e-103	0.387913	0.428	0.046	1.25e-98
Mkrn1	4.05e-87	0.387898	0.459	0.067	8.01e-83
Cope	2.68e-33	0.387894	0.7	0.337	5.3e-29
Emc10	4.32e-54	0.387734	0.562	0.162	8.56e-50
Ppp2r1a	1.91e-87	0.387713	0.466	0.07	3.79e-83
Tead2	3.27e-70	0.387701	0.466	0.091	6.48e-66
Pin1	3.47e-78	0.387584	0.416	0.062	6.88e-74
Eif4e	1.13e-80	0.386853	0.438	0.067	2.23e-76
Ech1	1.78e-78	0.38644	0.456	0.077	3.53e-74
Prpf19	8.43e-78	0.386317	0.497	0.091	1.67e-73
Psmc5	3.61e-76	0.386316	0.478	0.087	7.16e-72
Mlf2	2.44e-71	0.386296	0.512	0.107	4.83e-67
Pafah1b1	4.09e-82	0.386091	0.481	0.08	8.11e-78
Psmd14	5.33e-108	0.385913	0.384	0.03	1.05e-103
1500011K16Rik	6.22e-92	0.385818	0.444	0.058	1.23e-87
Smim7	4.03e-66	0.385384	0.509	0.116	7.98e-62
Cetn3	7.29e-103	0.385075	0.466	0.056	1.44e-98
Ociad2	1.07e-71	0.384197	0.453	0.082	2.12e-67
Txn2	2.38e-66	0.384087	0.478	0.104	4.72e-62
Stard3nl	8.13e-106	0.383088	0.369	0.028	1.61e-101
Fam96b	2.2e-89	0.382883	0.419	0.053	4.35e-85
Rsl1d1	5.39e-109	0.382874	0.481	0.055	1.07e-104
Gm16286	4.99e-57	0.382641	0.491	0.121	9.89e-53
S100a13	2.19e-92	0.382589	0.481	0.068	4.34e-88
Cdc34	2.4e-60	0.382402	0.491	0.116	4.76e-56
Bcl10	1.03e-120	0.382379	0.434	0.035	2.05e-116
Gch1	7.48e-94	0.382345	0.441	0.054	1.48e-89
Limd2	2.07e-93	0.382216	0.462	0.063	4.1e-89
Gm10020	1.61e-76	0.382215	0.428	0.068	3.19e-72
Cyb5r3	2.14e-85	0.381955	0.519	0.09	4.24e-81
Emc4	3.22e-83	0.381769	0.475	0.079	6.38e-79
Mrps12	7.4e-66	0.381754	0.575	0.144	1.47e-61
Ppp1cc	1.37e-79	0.381657	0.447	0.072	2.72e-75
Zc3h15	1.13e-87	0.381591	0.55	0.099	2.24e-83
Bbip1	4.95e-93	0.381493	0.428	0.053	9.8e-89
Capg	2.19e-110	0.381043	0.406	0.034	4.34e-106
Lamtor1	4.72e-100	0.380086	0.478	0.062	9.36e-96
Fam32a	5.83e-86	0.379788	0.478	0.075	1.15e-81
Ssbp1	2.99e-96	0.379605	0.45	0.056	5.92e-92
Dhrs4	4.22e-99	0.379568	0.397	0.04	8.36e-95
Trim28	1.05e-94	0.379334	0.444	0.056	2.09e-90
Plekhj1	1.08e-82	0.378911	0.425	0.06	2.14e-78
Fam162a	4.16e-74	0.378291	0.478	0.089	8.24e-70
Spint1	6.93e-81	0.378154	0.481	0.081	1.37e-76
Dpy30	2.69e-80	0.378145	0.475	0.081	5.33e-76
Tonsl	1.43e-76	0.378087	0.481	0.087	2.83e-72
Mrps16	5.33e-69	0.377678	0.522	0.114	1.06e-64
Mapk13	7.19e-92	0.377515	0.456	0.062	1.42e-87
Ddit3	2.71e-73	0.377468	0.394	0.059	5.36e-69
Atp1b1	6.72e-71	0.376613	0.406	0.064	1.33e-66
Mrps34	1.07e-55	0.376536	0.553	0.152	2.11e-51
Gm10073	4.63e-37	0.37649	0.681	0.29	9.16e-33
Nol12	7.91e-90	0.376279	0.438	0.057	1.57e-85
Ralgps2	1.19e-114	0.376217	0.359	0.021	2.36e-110
Tax1bp1	1.84e-85	0.375967	0.456	0.067	3.64e-81
Rabggtb	3.58e-116	0.375759	0.472	0.048	7.09e-112
Eif2s1	1.76e-84	0.375618	0.406	0.053	3.48e-80
Caprin1	5.49e-104	0.37505	0.478	0.058	1.09e-99
Babam1	9.96e-89	0.374893	0.431	0.058	1.97e-84
Rrp1	3.86e-100	0.374831	0.503	0.068	7.64e-96
C1d	2.8e-96	0.374649	0.447	0.056	5.55e-92
Tsg101	9.9e-87	0.374459	0.431	0.058	1.96e-82
Sypl	3.61e-50	0.374335	0.641	0.219	7.14e-46
Yipf3	7.67e-56	0.374082	0.5	0.128	1.52e-51
Btf3l4	3.14e-83	0.373906	0.506	0.089	6.22e-79
S100a16	1e-61	0.37383	0.55	0.14	1.98e-57
Creb3	1.23e-90	0.373707	0.422	0.053	2.44e-86
Cd164	1.12e-71	0.373521	0.5	0.1	2.22e-67
1110008L16Rik	2.71e-124	0.37351	0.394	0.024	5.37e-120
Matr3	2.13e-92	0.373261	0.412	0.047	4.21e-88
Dazap2	2.2e-87	0.373092	0.444	0.061	4.37e-83
Serinc2	1.05e-104	0.372767	0.381	0.031	2.08e-100
Mrps36	6.29e-102	0.37231	0.466	0.055	1.25e-97
Rhoc	6.16e-87	0.372028	0.369	0.039	1.22e-82
Prdx5	2.7e-63	0.371723	0.578	0.147	5.35e-59
Srp19	1.27e-65	0.371601	0.547	0.132	2.52e-61
Klhdc2	9.83e-106	0.371159	0.453	0.05	1.95e-101
Eno1	1.61e-96	0.370833	0.412	0.045	3.19e-92
Mrpl57	2.87e-58	0.370814	0.534	0.143	5.69e-54
Eci2	1.18e-98	0.370085	0.45	0.054	2.33e-94
Rap1b	1.64e-93	0.370072	0.453	0.06	3.25e-89
Cited2	6.99e-54	0.369927	0.391	0.081	1.39e-49
Lyrm2	1.81e-92	0.369813	0.384	0.04	3.59e-88
Mbd3	1.42e-81	0.369707	0.531	0.098	2.81e-77
Polr2e	4.94e-56	0.369598	0.591	0.175	9.78e-52
Pdcl3	1.16e-109	0.369417	0.478	0.054	2.31e-105
Sdf4	9.9e-54	0.369363	0.534	0.148	1.96e-49
Sar1a	1.04e-56	0.368761	0.578	0.166	2.06e-52
Tkt	8.8e-84	0.368651	0.516	0.09	1.74e-79
Anapc11	4.35e-80	0.368469	0.503	0.091	8.62e-76
Etf1	2.35e-70	0.368112	0.459	0.088	4.66e-66
Ufc1	2.17e-51	0.367956	0.625	0.205	4.29e-47
Rab11b	2.49e-88	0.367876	0.481	0.074	4.93e-84
Chka	8.3e-52	0.367763	0.503	0.134	1.64e-47
Gar1	3.35e-95	0.367619	0.425	0.049	6.64e-91
2020-03-05	1.29e-72	0.367375	0.478	0.092	2.55e-68
Rtf1	8.62e-99	0.366869	0.466	0.058	1.71e-94
Jup	5.93e-83	0.366765	0.412	0.055	1.17e-78
Stt3b	1.04e-77	0.366668	0.444	0.072	2.07e-73
Ctsz	1.41e-79	0.366365	0.488	0.085	2.8e-75
Lman2	5.76e-70	0.366356	0.55	0.124	1.14e-65
Pcbd1	3.44e-41	0.366166	0.734	0.309	6.81e-37
Hint3	6.76e-64	0.3653	0.447	0.091	1.34e-59
Sar1b	4.44e-87	0.363727	0.428	0.058	8.79e-83
Rhov	3.84e-82	0.36372	0.409	0.054	7.6e-78
Sarnp	9.41e-107	0.363692	0.431	0.042	1.86e-102
Hacd1	9.59e-72	0.362892	0.462	0.086	1.9e-67
Echdc2	3.11e-80	0.362714	0.434	0.066	6.17e-76
Mrpl15	1.05e-72	0.362423	0.469	0.088	2.07e-68
Sbds	1.02e-115	0.36236	0.419	0.034	2.02e-111
Chmp5	9.38e-86	0.36235	0.453	0.066	1.86e-81
Nudcd2	4.35e-73	0.362023	0.391	0.059	8.62e-69
Bola1	6.29e-67	0.361778	0.45	0.088	1.25e-62
Rbpms	1.25e-121	0.361671	0.384	0.023	2.48e-117
Gnpnat1	3.79e-65	0.361623	0.438	0.086	7.5e-61
Sf3b1	6.7e-78	0.361159	0.447	0.07	1.33e-73
Rbm17	7.93e-111	0.360926	0.469	0.05	1.57e-106
Ccdc58	6.06e-86	0.360717	0.397	0.049	1.2e-81
Brd2	4.07e-74	0.360417	0.456	0.079	8.06e-70
Eif1b	8.14e-81	0.360173	0.419	0.059	1.61e-76
Cdc26	5.36e-84	0.360088	0.45	0.067	1.06e-79
Ndfip1	4.33e-77	0.359266	0.431	0.069	8.57e-73
Gm10263	1.28e-76	0.358985	0.494	0.09	2.53e-72
Alyref	1.74e-102	0.358966	0.353	0.026	3.44e-98
Glrx5	1.81e-74	0.358454	0.462	0.084	3.58e-70
Trappc6a	4.74e-70	0.358132	0.5	0.104	9.38e-66
Vasp	8.59e-90	0.357943	0.4	0.046	1.7e-85
Mtch1	2.05e-69	0.357031	0.444	0.081	4.06e-65
Timm17a	6.65e-82	0.356815	0.469	0.076	1.32e-77
Immp1l	1.71e-75	0.355754	0.506	0.098	3.38e-71
Idh3b	3.05e-83	0.355628	0.438	0.064	6.04e-79
Vat1	5e-74	0.355604	0.412	0.065	9.89e-70
Ctbp1	7.02e-76	0.35517	0.509	0.099	1.39e-71
Cebpg	1.86e-91	0.355161	0.434	0.055	3.69e-87
Mrps28	1.9e-73	0.354749	0.469	0.086	3.77e-69
Txnrd1	2.23e-97	0.354464	0.356	0.029	4.41e-93
Ppp3ca	2.79e-77	0.354284	0.462	0.078	5.52e-73
Tspan31	1.35e-101	0.353852	0.431	0.047	2.68e-97
Chp1	4.04e-78	0.353846	0.441	0.07	8.01e-74
Hmgn2	1.33e-81	0.353503	0.378	0.045	2.63e-77
Rpl10	3.99e-69	0.353388	0.469	0.092	7.91e-65
Fuca1	1.3e-78	0.353332	0.475	0.082	2.57e-74
Ndufa1	3.2e-42	0.353165	0.616	0.221	6.34e-38
Efhd2	9.73e-88	0.353157	0.406	0.05	1.93e-83
Hmgb2	3.14e-91	0.352677	0.362	0.034	6.22e-87
Ypel3	6.71e-65	0.351586	0.441	0.086	1.33e-60
Ap2m1	2.97e-78	0.351305	0.494	0.089	5.89e-74
Hax1	3.69e-73	0.351178	0.444	0.078	7.31e-69
Fam110a	8.5e-91	0.350983	0.344	0.03	1.68e-86
Yipf4	3.99e-78	0.35074	0.444	0.072	7.9e-74
Phpt1	6.03e-99	0.35062	0.441	0.051	1.19e-94
Strap	2.33e-82	0.350473	0.431	0.063	4.62e-78
Adh5	3.25e-75	0.350316	0.378	0.052	6.43e-71
Lrrfip1	6.27e-101	0.350153	0.4	0.038	1.24e-96
Adam10	9.4e-96	0.349985	0.431	0.05	1.86e-91
Rgmb	3.71e-101	0.349815	0.359	0.027	7.35e-97
Ndufs2	7.26e-42	0.349798	0.631	0.24	1.44e-37
Tpgs1	3.08e-110	0.349668	0.438	0.041	6.1e-106
Cbx1	1.26e-98	0.349407	0.434	0.049	2.49e-94
Ssrp1	1.03e-89	0.349117	0.459	0.064	2.04e-85
Rps27	2.18e-84	0.34905	0.447	0.065	4.32e-80
Tapbp	3.79e-96	0.34886	0.422	0.047	7.5e-92
Gadd45b	4.5e-63	0.348546	0.403	0.073	8.92e-59
Adss	2.22e-98	0.348346	0.403	0.04	4.4e-94
Itgb4	1.69e-102	0.348335	0.397	0.036	3.35e-98
Carkd	8.02e-57	0.348223	0.522	0.138	1.59e-52
Ilk	5.63e-82	0.347927	0.378	0.046	1.12e-77
Leprotl1	2.11e-80	0.34773	0.484	0.083	4.18e-76
Josd2	5.13e-68	0.347168	0.447	0.085	1.02e-63
Tpm3	7.34e-99	0.346995	0.403	0.04	1.45e-94
Ctnna1	2.6e-99	0.346562	0.431	0.047	5.16e-95
Cirbp	1.35e-85	0.346517	0.45	0.065	2.68e-81
Cops5	7.37e-100	0.346492	0.391	0.037	1.46e-95
Lage3	8.44e-81	0.34644	0.497	0.086	1.67e-76
Mrps26	4.74e-69	0.346052	0.481	0.098	9.4e-65
Atraid	5e-70	0.346035	0.409	0.069	9.89e-66
Mydgf	5.91e-47	0.345758	0.628	0.219	1.17e-42
Glmp	4.98e-71	0.345685	0.466	0.087	9.85e-67
G3bp2	2.68e-79	0.345607	0.372	0.046	5.31e-75
2020-03-02	1.09e-51	0.345539	0.562	0.168	2.16e-47
Tm2d1	8.67e-88	0.345477	0.462	0.068	1.72e-83
Dusp5	6.13e-75	0.344759	0.359	0.046	1.21e-70
Mrps7	4.94e-83	0.344578	0.475	0.078	9.79e-79
Aamp	2.22e-64	0.344338	0.509	0.118	4.39e-60
Mvp	5.86e-93	0.344326	0.384	0.04	1.16e-88
Stat3	4.24e-72	0.344135	0.388	0.057	8.39e-68
Aup1	2.24e-52	0.344056	0.547	0.158	4.44e-48
Aldh2	2.01e-49	0.343758	0.522	0.153	3.98e-45
Ap1s1	3.63e-88	0.343745	0.419	0.053	7.2e-84
Ostc	2.01e-64	0.343469	0.538	0.128	3.98e-60
Mrpl35	4.6e-86	0.343236	0.438	0.062	9.1e-82
Mrpl11	1.54e-68	0.342993	0.459	0.087	3.06e-64
Mpdu1	1.33e-86	0.34275	0.462	0.068	2.64e-82
Tmem160	1.33e-32	0.342731	0.672	0.297	2.63e-28
Hsp90b1	2.45e-26	0.342556	0.575	0.263	4.86e-22
Ccdc25	1.14e-81	0.342314	0.359	0.041	2.26e-77
Arl6ip4	1.53e-61	0.341913	0.434	0.089	3.03e-57
Ube2e1	4.83e-69	0.341783	0.438	0.078	9.56e-65
Dynll2	3.31e-61	0.341261	0.544	0.136	6.55e-57
Cisd2	6.73e-76	0.341082	0.438	0.071	1.33e-71
Ebna1bp2	1.2e-82	0.340752	0.403	0.054	2.37e-78
Rnf4	2.81e-94	0.340248	0.388	0.039	5.57e-90
Tsta3	1.02e-56	0.339865	0.512	0.132	2.01e-52
Nars	4.48e-62	0.339115	0.547	0.136	8.87e-58
Ubxn4	1.52e-75	0.339111	0.494	0.092	3.02e-71
Pgam1	7.79e-74	0.338394	0.425	0.068	1.54e-69
Arfrp1	1.99e-89	0.338383	0.419	0.052	3.94e-85
Ndufa9	2.2e-65	0.338094	0.441	0.085	4.35e-61
Rbms1	1.61e-101	0.338084	0.369	0.03	3.18e-97
Plin2	1.8e-104	0.337736	0.325	0.018	3.56e-100
Pak1ip1	8.75e-104	0.337731	0.4	0.037	1.73e-99
Rsrc2	1.28e-72	0.337702	0.459	0.081	2.53e-68
Wsb1	5.94e-80	0.337191	0.356	0.04	1.18e-75
Srp9	1.57e-26	0.337017	0.8	0.461	3.1e-22
Mrpl38	1.83e-84	0.336944	0.453	0.068	3.63e-80
Ifngr1	9.53e-95	0.336843	0.375	0.035	1.89e-90
Pcbd2	6.54e-77	0.336839	0.488	0.088	1.3e-72
Cacybp	2.56e-84	0.336625	0.4	0.051	5.07e-80
Ptbp1	1.75e-79	0.336607	0.391	0.051	3.47e-75
Midn	1.52e-82	0.336479	0.419	0.058	3e-78
Ninj1	9.56e-70	0.336459	0.478	0.095	1.89e-65
Puf60	2.96e-68	0.336448	0.459	0.088	5.85e-64
Samm50	5.46e-71	0.336344	0.494	0.098	1.08e-66
Atf5	2.18e-39	0.335681	0.462	0.141	4.31e-35
0610011F06Rik	1.43e-34	0.334999	0.597	0.246	2.83e-30
Jtb	2.73e-40	0.334763	0.525	0.178	5.42e-36
Iah1	4.52e-55	0.334622	0.459	0.109	8.94e-51
Pdcd10	4.08e-97	0.334498	0.441	0.053	8.08e-93
Acin1	1.52e-93	0.333592	0.394	0.041	3.01e-89
Pon2	6.32e-97	0.333541	0.419	0.047	1.25e-92
Mrpl48	4.1e-79	0.333071	0.447	0.07	8.11e-75
Fubp1	1.12e-91	0.332767	0.378	0.038	2.21e-87
Zbtb7a	3.36e-63	0.332621	0.362	0.058	6.65e-59
Zbtb20	3.05e-72	0.332131	0.378	0.053	6.03e-68
Utp3	7.41e-102	0.332085	0.406	0.039	1.47e-97
Cmtm8	6.75e-76	0.332034	0.416	0.063	1.34e-71
Rab1a	3.4e-62	0.331436	0.556	0.141	6.73e-58
Wdr61	9.16e-96	0.331037	0.438	0.051	1.82e-91
Ralbp1	1.06e-61	0.330431	0.484	0.108	2.1e-57
Bbc3	3.27e-102	0.329912	0.338	0.022	6.47e-98
Tnfaip8	2.26e-96	0.329721	0.406	0.043	4.48e-92
Slc38a2	1.06e-55	0.329664	0.466	0.109	2.1e-51
Cmc1	8.36e-82	0.329618	0.441	0.066	1.66e-77
St14	7.18e-98	0.3296	0.425	0.046	1.42e-93
Acot13	1.42e-72	0.329441	0.444	0.077	2.82e-68
Rap1a	5.74e-63	0.32861	0.488	0.11	1.14e-58
Idnk	1.51e-81	0.328222	0.422	0.059	2.99e-77
Rab10	8.14e-67	0.328171	0.431	0.079	1.61e-62
Mrpl40	4.03e-89	0.328043	0.375	0.04	7.99e-85
Ythdc1	4.34e-66	0.327753	0.378	0.061	8.6e-62
Prpf38b	2.08e-91	0.327674	0.391	0.041	4.12e-87
Arf6	6.36e-79	0.327636	0.469	0.079	1.26e-74
Trappc1	1e-78	0.327527	0.444	0.069	1.99e-74
Gstm1	3.64e-31	0.327475	0.569	0.233	7.22e-27
Selt	1.27e-82	0.32738	0.456	0.07	2.51e-78
Aars	1.54e-75	0.327351	0.438	0.071	3.05e-71
Rtn3	2.04e-69	0.326905	0.472	0.092	4.05e-65
Eif2a	8.75e-86	0.326643	0.394	0.047	1.73e-81
Comtd1	1.7e-68	0.326565	0.378	0.058	3.38e-64
Ktn1	1.24e-105	0.325879	0.375	0.029	2.46e-101
Cdv3	1.88e-65	0.325464	0.497	0.107	3.72e-61
Sdsl	2.18e-84	0.325434	0.394	0.048	4.31e-80
Acaa1a	4.13e-77	0.325242	0.434	0.069	8.19e-73
1810043H04Rik	1.26e-50	0.324743	0.478	0.124	2.5e-46
BC031181	2.79e-62	0.32422	0.488	0.11	5.52e-58
Smim20	3.48e-81	0.323714	0.359	0.041	6.88e-77
Ubxn6	1.81e-71	0.323558	0.456	0.083	3.58e-67
Hes6	1.14e-82	0.32285	0.381	0.046	2.26e-78
Ssna1	1.95e-99	0.32253	0.45	0.052	3.86e-95
Fam133b	3.47e-86	0.322488	0.362	0.038	6.88e-82
Arid5a	7.07e-74	0.322452	0.359	0.046	1.4e-69
Vps72	1.08e-105	0.322406	0.366	0.027	2.13e-101
Tcea3	1.32e-50	0.322093	0.469	0.122	2.62e-46
Anapc5	4.7e-66	0.322082	0.481	0.098	9.31e-62
Grn	5.65e-66	0.322053	0.447	0.086	1.12e-61
2020-09-02	1.25e-89	0.321884	0.394	0.043	2.47e-85
Gtpbp4	1.23e-91	0.321179	0.344	0.029	2.44e-87
Ggnbp2	2.5e-70	0.32111	0.419	0.069	4.96e-66
Eif3b	7.71e-68	0.32102	0.488	0.099	1.53e-63
Rab18	2.24e-70	0.32097	0.469	0.089	4.44e-66
Cuedc2	3.01e-83	0.320835	0.384	0.047	5.97e-79
Dnajc15	5.47e-61	0.320656	0.456	0.098	1.08e-56
Parl	1.04e-75	0.320406	0.378	0.052	2.06e-71
Mtx2	2.02e-88	0.31982	0.441	0.06	3.99e-84
Hmgb3	4.72e-103	0.319378	0.347	0.024	9.35e-99
Utp11l	1.28e-101	0.319283	0.391	0.035	2.54e-97
5430416N02Rik	8.87e-91	0.318905	0.334	0.027	1.76e-86
Lsm6	1.26e-60	0.318752	0.55	0.141	2.49e-56
Ino80b	4.79e-98	0.318738	0.378	0.034	9.49e-94
Scp2	6.57e-69	0.318514	0.522	0.114	1.3e-64
Suclg1	1.7e-48	0.317762	0.525	0.155	3.36e-44
Eif4a3	6.77e-86	0.317728	0.388	0.045	1.34e-81
Dync1i2	6.93e-88	0.317537	0.344	0.032	1.37e-83
Dnajc5	6.03e-86	0.317326	0.394	0.047	1.19e-81
Ube2j2	1.19e-72	0.316766	0.4	0.061	2.36e-68
Eprs	6.68e-82	0.316744	0.462	0.073	1.32e-77
Senp6	9.26e-70	0.316686	0.35	0.047	1.83e-65
Luc7l2	4.56e-56	0.316593	0.388	0.074	9.04e-52
Emc7	5.16e-56	0.316471	0.434	0.098	1.02e-51
Ap3s1	3.06e-45	0.316027	0.506	0.149	6.06e-41
Khdrbs1	3.65e-90	0.315998	0.372	0.037	7.22e-86
Nme4	4.26e-100	0.315928	0.325	0.02	8.44e-96
Bex2	2.05e-39	0.315619	0.422	0.12	4.06e-35
Chtop	7.9e-82	0.315477	0.347	0.037	1.56e-77
N4bp2l2	1.21e-82	0.315449	0.378	0.045	2.4e-78
Pkn2	6.34e-88	0.315301	0.391	0.044	1.26e-83
Oser1	1.06e-79	0.31528	0.412	0.057	2.1e-75
Tmco1	2.22e-66	0.314987	0.438	0.082	4.4e-62
Hmox2	5.51e-83	0.314693	0.359	0.04	1.09e-78
Idh3g	1.72e-58	0.314671	0.422	0.088	3.4e-54
Pfdn4	3.46e-91	0.314619	0.434	0.055	6.85e-87
Syngr2	8.09e-61	0.314505	0.494	0.114	1.6e-56
Srpk1	3.08e-80	0.314379	0.403	0.055	6.11e-76
Relb	4.27e-121	0.314333	0.359	0.018	8.46e-117
Igbp1	2.8e-86	0.31412	0.375	0.041	5.55e-82
Wbp4	9.61e-93	0.314084	0.378	0.038	1.9e-88
2210016F16Rik	7.45e-80	0.313861	0.4	0.054	1.48e-75
Ssr3	6.21e-44	0.313829	0.491	0.147	1.23e-39
Dnajc8	1.72e-87	0.313405	0.431	0.057	3.41e-83
Pdrg1	1.6e-72	0.313386	0.406	0.063	3.18e-68
Eif2ak3	2.31e-72	0.313195	0.406	0.063	4.58e-68
Dnpep	6.44e-67	0.313152	0.475	0.096	1.27e-62
Shisa5	1.36e-86	0.313012	0.431	0.058	2.69e-82
Ndufv3	1.41e-24	0.312937	0.759	0.412	2.79e-20
Chmp1a	1.2e-89	0.312868	0.391	0.043	2.37e-85
Chrac1	8.01e-88	0.31278	0.416	0.052	1.59e-83
Mrps18b	1.32e-72	0.312479	0.356	0.048	2.61e-68
Zfp207	5.12e-83	0.312372	0.372	0.043	1.01e-78
Mrpl55	1.12e-78	0.31172	0.428	0.064	2.23e-74
Lgals9	2.03e-90	0.311708	0.372	0.037	4.03e-86
Gsk3b	6.87e-77	0.311688	0.347	0.04	1.36e-72
Gm561	2.6e-64	0.311646	0.391	0.067	5.14e-60
Naa10	1.94e-54	0.311395	0.488	0.122	3.84e-50
Ube2m	2.17e-71	0.311391	0.356	0.048	4.29e-67
Gatad1	1.18e-67	0.311094	0.384	0.061	2.34e-63
Myh9	2.01e-88	0.311023	0.369	0.037	3.99e-84
Cltc	6.49e-77	0.310992	0.388	0.052	1.29e-72
Lsm3	3.2e-84	0.31089	0.366	0.04	6.33e-80
Hspa4	1.4e-80	0.310436	0.353	0.04	2.77e-76
Sco2	7.93e-98	0.310171	0.344	0.026	1.57e-93
Ppp1r2	8.16e-71	0.310121	0.438	0.077	1.62e-66
Maged1	2.05e-51	0.309616	0.416	0.094	4.06e-47
Tra2a	4.5e-75	0.309162	0.4	0.058	8.92e-71
Idh2	8.74e-47	0.30901	0.459	0.124	1.73e-42
Spg21	3.88e-81	0.308608	0.372	0.044	7.68e-77
Suds3	9.12e-79	0.307834	0.434	0.067	1.81e-74
Rras	2.56e-102	0.307816	0.331	0.02	5.07e-98
1110008P14Rik	1.36e-45	0.307714	0.422	0.107	2.7e-41
Mrps23	4.89e-78	0.307602	0.4	0.056	9.69e-74
Clpp	3.41e-60	0.307096	0.484	0.11	6.76e-56
Malsu1	2.13e-68	0.307083	0.409	0.07	4.22e-64
Dnttip1	2.35e-104	0.307047	0.375	0.03	4.66e-100
Derl1	1.13e-60	0.306838	0.472	0.105	2.24e-56
Erp44	1.38e-40	0.306817	0.444	0.13	2.73e-36
Exosc4	2.49e-67	0.3066	0.45	0.085	4.93e-63
Xrn2	8.33e-90	0.306581	0.353	0.033	1.65e-85
Cttn	1.35e-82	0.306522	0.356	0.038	2.68e-78
Larp4b	8.31e-81	0.306223	0.375	0.045	1.65e-76
Mpc2	3.54e-50	0.306222	0.588	0.183	7.01e-46
Cdk2ap2	4.8e-48	0.305539	0.509	0.146	9.5e-44
Rbm7	2.16e-81	0.305335	0.369	0.043	4.28e-77
Tmbim1	3.68e-84	0.304803	0.378	0.043	7.28e-80
Anxa7	1.3e-77	0.304544	0.397	0.055	2.57e-73
Srek1ip1	1.81e-76	0.303999	0.362	0.045	3.58e-72
Gm8186	7.6e-101	0.303963	0.353	0.026	1.5e-96
Med29	1.88e-57	0.30368	0.45	0.099	3.71e-53
Grcc10	1.41e-82	0.303613	0.406	0.053	2.8e-78
Kcmf1	1.49e-65	0.303607	0.403	0.072	2.96e-61
Nudt14	1.13e-77	0.303309	0.4	0.056	2.24e-73
Slc25a17	1.31e-100	0.303293	0.384	0.034	2.6e-96
Ilf2	2.12e-86	0.303054	0.359	0.037	4.2e-82
Fdx1	4.46e-60	0.302998	0.491	0.114	8.83e-56
Ivns1abp	6.83e-70	0.302894	0.441	0.079	1.35e-65
Krt23	2.11e-73	0.302829	0.344	0.042	4.18e-69
Srsf9	2.06e-79	0.302781	0.369	0.045	4.09e-75
Dapk3	1.45e-87	0.302514	0.406	0.049	2.87e-83
Sdhd	4.52e-78	0.302208	0.403	0.056	8.95e-74
Tm2d2	1.15e-54	0.302122	0.412	0.088	2.27e-50
Arf3	6.74e-66	0.30209	0.391	0.066	1.34e-61
Pld3	1.54e-58	0.301739	0.397	0.077	3.06e-54
Tpr	9.32e-81	0.301736	0.372	0.044	1.85e-76
Cfap20	3.46e-91	0.301544	0.403	0.046	6.84e-87
Pdcd2	3.89e-81	0.301446	0.366	0.043	7.7e-77
Psmd1	3.32e-90	0.301268	0.372	0.037	6.57e-86
Ythdf2	4.24e-94	0.301261	0.372	0.035	8.39e-90
Asns	4.94e-29	0.300876	0.591	0.259	9.78e-25
Ewsr1	4.15e-71	0.300542	0.388	0.058	8.22e-67
Lbh	1.62e-32	0.300427	0.662	0.287	3.21e-28
Laptm4b	2.01e-84	0.3004	0.397	0.049	3.99e-80
Ppp2cb	5.58e-83	0.299904	0.353	0.037	1.1e-78
DHRSX	3.08e-54	0.299595	0.381	0.076	6.11e-50
Copb2	7.19e-67	0.299391	0.406	0.068	1.42e-62
Etfa	2.41e-58	0.299357	0.416	0.086	4.77e-54
Nop56	1.47e-58	0.299051	0.375	0.067	2.92e-54
Psmd12	1.79e-68	0.299044	0.381	0.059	3.55e-64
Sod2	7.82e-49	0.298975	0.422	0.103	1.55e-44
Dlgap4	2.28e-99	0.298923	0.347	0.026	4.51e-95
Tmem5	8.26e-82	0.298675	0.353	0.039	1.64e-77
Tcea1	6.21e-79	0.297994	0.384	0.049	1.23e-74
Nsmce1	6.63e-80	0.297991	0.334	0.034	1.31e-75
Vars	5.27e-57	0.29774	0.403	0.08	1.04e-52
Ube2f	3.2e-51	0.296977	0.456	0.113	6.33e-47
Gm10036	6.67e-77	0.296967	0.394	0.054	1.32e-72
Hadh	1.32e-58	0.2967	0.459	0.102	2.62e-54
2510002D24Rik	3.74e-79	0.296336	0.362	0.043	7.41e-75
Polr2c	3.74e-79	0.29615	0.412	0.058	7.4e-75
Snrnp27	2.64e-77	0.296103	0.422	0.064	5.23e-73
Sec22b	1.66e-67	0.295174	0.438	0.081	3.28e-63
Pcmt1	2.11e-66	0.295101	0.359	0.054	4.18e-62
Taf6l	3.15e-65	0.294821	0.372	0.059	6.25e-61
Pold4	1.88e-73	0.29423	0.372	0.051	3.72e-69
1110004E09Rik	1.15e-74	0.294205	0.359	0.046	2.27e-70
Ctbp2	1.74e-81	0.293802	0.334	0.034	3.44e-77
Meis2	7.31e-66	0.293615	0.384	0.062	1.45e-61
Stt3a	1.27e-58	0.293356	0.419	0.084	2.51e-54
Prpf40a	2.68e-87	0.293077	0.353	0.034	5.32e-83
Card19	7.41e-96	0.293002	0.388	0.038	1.47e-91
Tmem120a	8.62e-74	0.292802	0.344	0.042	1.71e-69
Plin3	1.89e-70	0.292248	0.372	0.054	3.75e-66
Stk16	8.26e-80	0.291838	0.466	0.075	1.64e-75
Rnf10	4.93e-67	0.291604	0.419	0.073	9.75e-63
Rassf1	5.66e-80	0.291158	0.391	0.05	1.12e-75
Yif1a	1.45e-57	0.291145	0.453	0.102	2.87e-53
Ei24	1.21e-77	0.290647	0.353	0.041	2.39e-73
Dpcd	4.19e-71	0.290427	0.372	0.054	8.3e-67
Rab6a	9.33e-90	0.290258	0.378	0.04	1.85e-85
Tardbp	5.06e-70	0.28984	0.372	0.053	1e-65
Drg1	2.43e-70	0.289764	0.406	0.065	4.81e-66
M6pr	3.8e-87	0.289723	0.356	0.035	7.52e-83
Eid1	2.18e-67	0.289399	0.375	0.058	4.31e-63
Tnip1	8.62e-100	0.288843	0.353	0.027	1.71e-95
Mob4	5.14e-73	0.288789	0.372	0.051	1.02e-68
Pih1d1	1.35e-79	0.288666	0.372	0.045	2.68e-75
Ddx17	1.35e-68	0.288647	0.381	0.058	2.67e-64
Kras	9.04e-82	0.288526	0.344	0.036	1.79e-77
Atg101	1.49e-87	0.288452	0.391	0.044	2.94e-83
Setd8	5.63e-77	0.288148	0.353	0.042	1.12e-72
Canx	2.23e-43	0.287691	0.509	0.154	4.42e-39
Vps29	1.92e-73	0.287666	0.409	0.062	3.8e-69
Tsen34	3.49e-62	0.287427	0.381	0.066	6.9e-58
Dnajc7	1.02e-62	0.287358	0.394	0.069	2.02e-58
Frg1	1.82e-85	0.287243	0.359	0.037	3.61e-81
Ccni	4.03e-89	0.286877	0.353	0.033	7.99e-85
Spag7	1.57e-78	0.286853	0.384	0.05	3.1e-74
Ubl4a	1.71e-39	0.286711	0.519	0.172	3.38e-35
B4galnt1	9.08e-76	0.286231	0.434	0.069	1.8e-71
Camk1	2.73e-63	0.286228	0.362	0.058	5.41e-59
Tomm40	2.36e-68	0.286145	0.388	0.061	4.67e-64
Trim27	6.72e-66	0.28589	0.403	0.068	1.33e-61
Akt1s1	3.82e-76	0.285741	0.391	0.055	7.56e-72
Nfu1	2.37e-79	0.285708	0.362	0.043	4.69e-75
Sf1	1.15e-68	0.285492	0.384	0.058	2.27e-64
Yif1b	8.02e-63	0.285294	0.4	0.074	1.59e-58
Emc8	5.52e-88	0.284747	0.347	0.033	1.09e-83
Uchl3	2.41e-87	0.284685	0.369	0.04	4.77e-83
Rad23b	1.11e-59	0.283877	0.384	0.069	2.2e-55
Tex261	1.23e-63	0.283863	0.419	0.078	2.43e-59
Med30	4.62e-84	0.283783	0.347	0.035	9.16e-80
Hnrnpul2	1.1e-75	0.283773	0.347	0.041	2.19e-71
Mrpl18	1.8e-70	0.283692	0.428	0.074	3.56e-66
Ptbp3	7.02e-94	0.283288	0.4	0.042	1.39e-89
Ttc1	1.31e-73	0.283051	0.344	0.042	2.59e-69
Tmc4	1.88e-77	0.282952	0.397	0.054	3.72e-73
Rhou	2.08e-57	0.282789	0.431	0.089	4.13e-53
Pitpna	2.22e-65	0.282476	0.384	0.064	4.39e-61
Ndufv1	5.92e-46	0.282468	0.534	0.161	1.17e-41
Hdlbp	2.06e-31	0.281693	0.556	0.218	4.07e-27
Snrnp70	4.65e-66	0.281531	0.4	0.067	9.2e-62
Arid1a	3.1e-73	0.281236	0.356	0.045	6.14e-69
Tor1aip2	8.72e-79	0.279913	0.356	0.041	1.73e-74
Poldip2	1.46e-66	0.279457	0.378	0.06	2.88e-62
Ube2j1	2.29e-73	0.279401	0.384	0.055	4.53e-69
Eif1a	5.1e-71	0.279206	0.441	0.076	1.01e-66
Pole4	4.67e-68	0.278813	0.388	0.061	9.25e-64
Fuom	2.42e-42	0.278419	0.484	0.144	4.8e-38
Klf7	8.71e-92	0.278384	0.334	0.027	1.73e-87
Ufm1	2.51e-33	0.278226	0.569	0.217	4.96e-29
Bod1	6.82e-78	0.278124	0.384	0.051	1.35e-73
Ddost	9.22e-39	0.277999	0.581	0.209	1.83e-34
Commd4	1.13e-82	0.277846	0.35	0.037	2.24e-78
Srp72	3.92e-80	0.277783	0.459	0.072	7.76e-76
Snx6	1.74e-71	0.277735	0.384	0.055	3.44e-67
Zfp277	7.2e-103	0.27769	0.328	0.02	1.43e-98
Chmp3	4.87e-72	0.277574	0.375	0.053	9.65e-68
Dazap1	4.43e-73	0.277392	0.356	0.046	8.78e-69
Serinc3	7.71e-46	0.277085	0.572	0.181	1.53e-41
Pop5	1.02e-47	0.276999	0.484	0.132	2.02e-43
Cebpzos	1.06e-79	0.276474	0.381	0.049	2.09e-75
Ift20	1.01e-25	0.276369	0.7	0.347	2e-21
Prdx3	1.8e-68	0.276308	0.359	0.052	3.56e-64
Hexa	8.21e-68	0.276083	0.381	0.059	1.63e-63
Sec13	1.41e-54	0.275755	0.422	0.092	2.79e-50
Ppp2r2a	2.95e-79	0.275702	0.35	0.039	5.84e-75
Nabp2	1.25e-66	0.275234	0.406	0.07	2.48e-62
Cdc123	3.38e-71	0.27523	0.391	0.06	6.69e-67
Gm10076	5.99e-42	0.275049	0.488	0.145	1.19e-37
Elavl1	6.78e-62	0.27477	0.369	0.061	1.34e-57
Faap20	5.15e-77	0.274302	0.384	0.051	1.02e-72
Riok3	1.15e-65	0.273868	0.4	0.068	2.27e-61
2020-09-07	4.72e-87	0.27367	0.362	0.037	9.34e-83
Mrps10	2.25e-76	0.273586	0.378	0.05	4.45e-72
Nsfl1c	5.06e-75	0.273527	0.359	0.045	1e-70
Cdc42se1	1.63e-72	0.273298	0.356	0.047	3.23e-68
Ogfr	2e-75	0.273287	0.341	0.039	3.96e-71
Mcts1	2.71e-65	0.273252	0.381	0.062	5.37e-61
Commd7	2.35e-81	0.272815	0.356	0.04	4.66e-77
Ormdl2	1.7e-80	0.272405	0.403	0.054	3.36e-76
Chchd3	1.83e-73	0.272098	0.419	0.066	3.62e-69
2310009B15Rik	3.57e-74	0.272041	0.344	0.042	7.06e-70
Mad2l2	9.88e-84	0.271845	0.334	0.032	1.96e-79
Cfl2	5.45e-84	0.271632	0.372	0.042	1.08e-79
Psmb8	1.86e-97	0.27135	0.331	0.023	3.69e-93
Mcee	2.79e-57	0.271346	0.406	0.081	5.53e-53
Ube2k	1.24e-59	0.271343	0.434	0.089	2.47e-55
Psmd3	4.31e-68	0.27109	0.412	0.069	8.54e-64
Nckap1	5.49e-74	0.270965	0.353	0.044	1.09e-69
Tob1	9.94e-40	0.270951	0.481	0.149	1.97e-35
Pole3	8.27e-76	0.270596	0.388	0.053	1.64e-71
Cmpk1	3.92e-61	0.270374	0.438	0.089	7.77e-57
Anapc16	3.44e-75	0.269878	0.359	0.045	6.81e-71
Blmh	1.06e-84	0.269552	0.375	0.041	2.11e-80
Mrpl45	2.3e-86	0.269305	0.344	0.033	4.55e-82
Emd	5.36e-87	0.269299	0.362	0.037	1.06e-82
Ngdn	1.9e-75	0.269134	0.369	0.048	3.76e-71
Akr1b3	3.19e-75	0.268461	0.397	0.056	6.32e-71
Cmtm7	1.51e-75	0.268188	0.338	0.038	3e-71
Sf3b4	3.47e-81	0.268074	0.347	0.037	6.86e-77
Zfp593	9.17e-81	0.267483	0.359	0.04	1.82e-76
Prpsap1	9.21e-45	0.267404	0.456	0.125	1.82e-40
Rpl36-ps3	6.1e-69	0.267377	0.362	0.051	1.21e-64
Pcnp	6.69e-76	0.266881	0.375	0.05	1.32e-71
Ak2	3.45e-54	0.266479	0.388	0.078	6.82e-50
Mrpl27	3.03e-79	0.26626	0.381	0.048	6.01e-75
Pnrc2	1.07e-77	0.266123	0.347	0.039	2.11e-73
Zwint	5.33e-86	0.266107	0.331	0.03	1.06e-81
Fnta	5.32e-73	0.266105	0.359	0.047	1.05e-68
Mff	2.46e-54	0.265854	0.378	0.074	4.87e-50
Stra13	7.35e-43	0.265801	0.509	0.154	1.46e-38
Jagn1	2.18e-60	0.265263	0.372	0.064	4.32e-56
Yeats4	2.05e-89	0.265111	0.347	0.032	4.07e-85
Golga4	8.97e-57	0.264989	0.372	0.067	1.78e-52
Acads	3.28e-72	0.264982	0.391	0.057	6.5e-68
Sdhc	3.92e-57	0.264784	0.4	0.078	7.77e-53
Wdr26	4.32e-66	0.2642	0.359	0.053	8.55e-62
Nfia	1.03e-62	0.264196	0.362	0.058	2.05e-58
Blvrb	6.44e-77	0.264056	0.35	0.04	1.27e-72
Tprgl	8.26e-68	0.263227	0.381	0.059	1.64e-63
Rbmxl1	2.03e-93	0.263226	0.359	0.032	4.02e-89
Krcc1	3.01e-64	0.262886	0.4	0.069	5.97e-60
Tex264	5.58e-64	0.262793	0.362	0.057	1.1e-59
Taf1d	5.02e-72	0.262689	0.356	0.046	9.95e-68
Snw1	1.75e-70	0.261609	0.35	0.046	3.46e-66
Rnpep	3.6e-66	0.261365	0.362	0.054	7.13e-62
Ankrd11	2.52e-74	0.260835	0.347	0.041	4.99e-70
Guk1	1.04e-41	0.260453	0.547	0.177	2.05e-37
Smco4	1.29e-46	0.259981	0.391	0.091	2.55e-42
Trmt1	4.25e-68	0.259675	0.388	0.061	8.42e-64
Dhx15	3.08e-76	0.257698	0.359	0.044	6.1e-72
Mpnd	3.85e-45	0.257635	0.416	0.104	7.63e-41
Rcc2	1.32e-64	0.25711	0.372	0.058	2.6e-60
Copz1	1.21e-54	0.256826	0.503	0.124	2.39e-50
Pgd	5.09e-82	0.256283	0.334	0.033	1.01e-77
Cacfd1	2.35e-71	0.256122	0.416	0.066	4.66e-67
Cox19	1.89e-58	0.255848	0.381	0.07	3.74e-54
Commd2	1.46e-70	0.255556	0.35	0.047	2.89e-66
Lasp1	4.01e-77	0.25517	0.344	0.039	7.93e-73
Cab39	1.49e-75	0.255145	0.341	0.04	2.96e-71
Ncor1	7.01e-76	0.254967	0.362	0.045	1.39e-71
Cops2	1.28e-79	0.254717	0.366	0.043	2.53e-75
1110065P20Rik	6.76e-43	0.254578	0.441	0.122	1.34e-38
Actr10	1.73e-67	0.254514	0.35	0.049	3.43e-63
Cyb561	2e-72	0.253688	0.353	0.046	3.97e-68
Psmd13	4.92e-58	0.253608	0.409	0.081	9.75e-54
Smim14	1.38e-29	0.253502	0.566	0.233	2.73e-25
Mxd4	5.88e-66	0.253058	0.412	0.071	1.17e-61
Reep3	2.01e-71	0.253051	0.397	0.06	3.98e-67
Stx5a	1.48e-60	0.253001	0.378	0.066	2.93e-56
Ddt	5.78e-47	0.252255	0.425	0.105	1.14e-42
Nktr	3.94e-63	0.251698	0.366	0.057	7.81e-59
Napa	6.68e-46	0.251594	0.497	0.142	1.32e-41
Cxxc5	2.19e-58	0.251394	0.372	0.067	4.33e-54
Abhd17a	1.64e-46	0.250024	0.472	0.129	3.24e-42
Hamp2	4.86e-30	-0.632846	0.028	0.343	9.62e-26
Aqp12	6.27e-38	-0.856863	0.184	0.52	1.24e-33
Ctrc	3.28e-42	-0.905467	0.116	0.504	6.49e-38
Cuzd1	5.56e-66	-1.10538	0.441	0.783	1.1e-61
Serpini2	4.16e-63	-1.24783	0.194	0.666	8.25e-59
Pdia2	2.23e-70	-1.40712	0.219	0.694	4.43e-66
Pla2g1b	2e-125	-2.21808	0.625	0.926	3.95e-121
