# Supplementary material for: Single-cell transcriptomes of pancreatic preinvasive lesions and cancer reveal acinar metaplastic cells’ heterogeneity
Source: Nat Commun. 2020 Sep 9;11:4516. doi: 10.1038/s41467-020-18207-z (PMC7481797; doi:10.1038/s41467-020-18207-z)
Supplement: Supplementary file 10 — Supplementary Data 6 [file 41467_2020_18207_MOESM10_ESM.xlsx]

## Sheet: Triple_positive_0_vs_ADM_0+1+15
Supplementary data 6: Differential expressed genes – between early metaplastic cells (“triple positive”) and late metaplastic cells
	p_val	avg_logFC	pct.1	pct.2	p_val_adj
Pgc	7.60658e-44	-2.66138	0.047	0.458	1.50648e-39
S100a6	2.10939e-130	-2.35246	0.419	0.935	4.17764e-126			Cluster 0 from Supplementary Figure 3B is included in Pct.1 and metaplastic clusters A_0, A_1, A_11, A_15, A_18, A_25 are included in Pct.2. Other column descriptions are as for Supplementary data 1.
Wfdc18	1.9036e-64	-2.32648	0.191	0.697	3.77008e-60
Gkn3	1.75989e-70	-2.30052	0.475	0.857	3.48547e-66
Agr2	6.24823e-79	-2.1564	0.206	0.752	1.23746e-74
Spp1	4.32866e-106	-2.09932	0.619	0.931	8.57291e-102
Gsta4	6.17791e-127	-1.96969	0.319	0.902	1.22354e-122
Lgals4	3.41228e-110	-1.93771	0.097	0.789	6.75802e-106
Muc6	1.05861e-45	-1.90539	0.056	0.48	2.09658e-41
Wfdc2	9.31508e-125	-1.90485	0.309	0.881	1.84485e-120
Car2	6.99227e-124	-1.72735	0.062	0.819	1.38482e-119
Onecut2	1.85325e-144	-1.7128	0.094	0.9	3.67036e-140
Plac8	3.10509e-111	-1.64023	0.138	0.827	6.14963e-107
Phgr1	7.12691e-49	-1.63456	0.047	0.48	1.41148e-44
Tspan8	2.38604e-142	-1.62499	0.334	0.955	4.72554e-138
Pglyrp1	3.58846e-123	-1.55604	0.269	0.904	7.10694e-119
Rbp1	2.31342e-118	-1.53705	0.156	0.849	4.58173e-114
Phlda1	3.13632e-101	-1.52744	0.588	0.929	6.21148e-97
Areg	1.98835e-59	-1.49973	0.1	0.589	3.93792e-55
Atp1b1	1.36121e-137	-1.45924	0.406	0.951	2.69588e-133
Tmem45a	1.67181e-110	-1.40839	0.103	0.805	3.31102e-106
Pigr	8.41569e-66	-1.37864	0.378	0.777	1.66673e-61
Ctse	2.59259e-102	-1.31584	0.319	0.87	5.13463e-98
Tm4sf4	1.67917e-79	-1.28574	0.506	0.866	3.32559e-75
Sftpd	5.47107e-83	-1.28177	0.066	0.663	1.08355e-78
Ttr	4.21491e-36	-1.28048	0.244	0.579	8.34762e-32
Neat1	7.75056e-100	-1.23407	0.384	0.9	1.535e-95
Plaur	6.28797e-70	-1.21856	0.169	0.674	1.24533e-65
Hspa1a	1.2539e-60	-1.21703	0.278	0.731	2.48335e-56
Dusp1	1.49026e-71	-1.19749	0.519	0.857	2.95146e-67
Plscr1	4.94323e-94	-1.19188	0.259	0.805	9.79007e-90
Akr1b7	5.52102e-40	-1.18411	0.028	0.408	1.09344e-35
Anxa1	3.33269e-88	-1.18127	0.091	0.72	6.6004e-84
Cldn2	1.69857e-104	-1.17703	0.159	0.802	3.36402e-100
F3	1.79692e-58	-1.17337	0.309	0.724	3.55879e-54
Xist	3.49114e-81	-1.13035	0.516	0.865	6.9142e-77
Spink4	7.08955e-36	-1.11374	0.05	0.405	1.40409e-31
Gpx2	5.24786e-85	-1.11252	0.497	0.895	1.03934e-80
Dnajb1	1.23258e-66	-1.1033	0.572	0.878	2.44113e-62
Lmo7	6.83962e-74	-1.09958	0.122	0.665	1.35459e-69
Elf3	1.23427e-92	-1.09827	0.453	0.884	2.44447e-88
Bace2	4.64179e-88	-1.06836	0.288	0.798	9.19307e-84
Kcne3	3.79742e-69	-1.02395	0.088	0.634	7.52078e-65
Aqp5	1.01039e-37	-1.01851	0.069	0.438	2.00107e-33
Prom1	1.48497e-88	-1.01196	0.35	0.831	2.94099e-84
Sptssb	7.18378e-43	-1.00334	0.038	0.44	1.42275e-38
Foxq1	3.9262e-64	-1.00214	0.216	0.7	7.77584e-60
Kcnn4	1.91889e-94	-0.996388	0.128	0.756	3.80037e-90
Gcnt3	8.35135e-78	-0.982584	0.066	0.655	1.65398e-73
Mgst3	5.90839e-45	-0.975244	0.328	0.662	1.17016e-40
Klf5	1.38862e-86	-0.962773	0.278	0.819	2.75016e-82
Lgals2	3.31025e-36	-0.962501	0.088	0.442	6.55596e-32
Hs3st1	7.54387e-70	-0.959369	0.081	0.625	1.49406e-65
Crip1	1.11258e-59	-0.952505	0.5	0.861	2.20347e-55
Gas6	8.33396e-64	-0.938389	0.309	0.729	1.65054e-59
Nr4a1	1.92002e-59	-0.9235	0.431	0.807	3.8026e-55
Emp1	1.14963e-39	-0.909691	0.197	0.571	2.27684e-35
mt-Nd2	4.74051e-84	-0.902678	0.588	0.933	9.38858e-80
Ezr	3.67482e-78	-0.891214	0.519	0.875	7.27797e-74
Gsta3	1.37126e-50	-0.881172	0.203	0.608	2.71579e-46
Ces2g	2.01525e-71	-0.872734	0.141	0.654	3.9912e-67
2200002D01Rik	5.78632e-60	-0.872577	0.506	0.816	1.14598e-55
Tstd1	6.98971e-64	-0.864225	0.109	0.628	1.38431e-59
Kcnk1	1.04735e-79	-0.856582	0.272	0.786	2.07429e-75
Atp2b1	4.15267e-76	-0.847307	0.284	0.772	8.22437e-72
Vsig2	4.64091e-68	-0.841078	0.441	0.824	9.19131e-64
Sdc4	1.25988e-68	-0.820958	0.519	0.847	2.49518e-64
Sult1c2	2.09352e-46	-0.801013	0.122	0.537	4.14621e-42
Pim3	3.00636e-54	-0.797028	0.262	0.672	5.9541e-50
Tm4sf20	1.77853e-43	-0.772745	0.016	0.42	3.52238e-39
Fam107b	9.65985e-48	-0.769926	0.169	0.59	1.91313e-43
F2rl1	6.89636e-49	-0.738908	0.141	0.566	1.36582e-44
Anxa3	3.31837e-40	-0.734314	0.419	0.74	6.57203e-36
Sord	1.77371e-53	-0.729628	0.153	0.589	3.51284e-49
Aldh2	7.14023e-57	-0.722077	0.522	0.825	1.41412e-52
Rsrp1	2.64239e-53	-0.712847	0.534	0.85	5.23326e-49
Mgst2	1.01424e-57	-0.711154	0.025	0.515	2.0087e-53
Gfpt1	3.19025e-47	-0.703566	0.228	0.622	6.3183e-43
Epha2	1.64975e-48	-0.694278	0.169	0.588	3.26733e-44
Arl14	5.86982e-45	-0.683693	0.038	0.453	1.16252e-40
Ckmt1	6.36798e-50	-0.683341	0.178	0.596	1.26118e-45
Lgals3	3.62165e-31	-0.683134	0.134	0.464	7.17268e-27
Tmprss4	4.4543e-62	-0.673666	0.128	0.63	8.82173e-58
Sox9	1.85961e-47	-0.660325	0.475	0.798	3.68296e-43
Me1	1.08054e-60	-0.65868	0.122	0.619	2.14001e-56
Ugt2b34	2.11199e-49	-0.654973	0.084	0.515	4.18279e-45
Slc12a2	7.08986e-39	-0.651534	0.334	0.684	1.40415e-34
Golm1	3.8418e-52	-0.647808	0.15	0.593	7.60868e-48
Socs3	7.47633e-35	-0.644948	0.222	0.566	1.48069e-30
Ifngr1	1.80998e-48	-0.644542	0.375	0.73	3.58467e-44
Cbr1	1.61242e-44	-0.644426	0.362	0.69	3.1934e-40
Sdcbp2	1.98865e-48	-0.63946	0.109	0.546	3.93851e-44
Fosl1	1.60109e-33	-0.63631	0.228	0.556	3.17096e-29
Cfi	5.13566e-47	-0.635513	0.216	0.634	1.01712e-42
Lrrfip1	2.10245e-50	-0.631095	0.4	0.752	4.16391e-46
Gprc5a	7.75061e-37	-0.621163	0.191	0.548	1.53501e-32
Lgals3bp	1.08529e-50	-0.619117	0.312	0.683	2.14941e-46
Gjb1	7.38393e-47	-0.612563	0.134	0.557	1.46239e-42
Eps8	4.09643e-46	-0.609654	0.147	0.548	8.11298e-42
Bmyc	6.7696e-40	-0.608368	0.184	0.579	1.34072e-35
Cltb	1.71192e-54	-0.607735	0.438	0.773	3.39046e-50
Tspan12	2.44003e-41	-0.607332	0.122	0.512	4.83249e-37
Ahcyl2	7.43683e-48	-0.605639	0.156	0.573	1.47286e-43
Pdzk1ip1	1.2814e-37	-0.605088	0.203	0.555	2.53781e-33
Smpdl3a	5.82903e-40	-0.602898	0.35	0.657	1.15444e-35
Cited4	4.72044e-39	-0.599645	0.15	0.528	9.34883e-35
Smim6	8.0584e-37	-0.59788	0.222	0.574	1.59597e-32
Ctnna1	3.82854e-47	-0.596048	0.431	0.747	7.58242e-43
B4galt6	6.86066e-50	-0.594291	0.225	0.655	1.35875e-45
Gmds	1.48375e-39	-0.592324	0.203	0.556	2.93857e-35
R3hdm4	2.07137e-45	-0.588901	0.3	0.665	4.10234e-41
Avpi1	5.06997e-43	-0.587409	0.331	0.665	1.00411e-38
Pmaip1	2.76445e-32	-0.583143	0.228	0.565	5.47499e-28
Lurap1l	4.4365e-35	-0.581971	0.356	0.673	8.78649e-31
Rbms3	5.35406e-44	-0.581878	0.05	0.464	1.06037e-39
Klf3	2.85684e-39	-0.5812	0.25	0.614	5.65797e-35
Zfp36l2	1.25107e-38	-0.580092	0.228	0.58	2.47774e-34
Jup	3.74912e-48	-0.568921	0.412	0.748	7.42514e-44
Degs2	7.69991e-48	-0.568094	0.038	0.475	1.52497e-43
Tinagl1	7.74246e-36	-0.562977	0.238	0.585	1.53339e-31
mt-Nd5	9.22491e-42	-0.56122	0.366	0.71	1.82699e-37
Clint1	4.85298e-46	-0.556855	0.294	0.661	9.61132e-42
Tubb2a	3.09535e-34	-0.55495	0.138	0.492	6.13035e-30
Zbtb7a	9.76765e-42	-0.54653	0.362	0.721	1.93448e-37
Slc39a4	3.84183e-45	-0.536298	0.053	0.473	7.60874e-41
Zbtb20	7.50756e-35	-0.53282	0.378	0.701	1.48687e-30
Itga6	9.17932e-32	-0.532332	0.366	0.67	1.81796e-27
Cftr	5.6787e-34	-0.518014	0.109	0.458	1.12467e-29
St3gal4	2.57759e-40	-0.514019	0.15	0.536	5.10492e-36
Cbr3	3.33658e-40	-0.513941	0.025	0.411	6.60809e-36
Golim4	6.23822e-34	-0.513793	0.256	0.579	1.23548e-29
Vsig1	6.30314e-40	-0.508821	0.031	0.414	1.24834e-35
Lrrc26	1.53339e-39	-0.507471	0.028	0.407	3.03689e-35
Smpd3	6.90537e-40	-0.504512	0.053	0.439	1.36761e-35
Lpp	3.78208e-37	-0.502624	0.281	0.61	7.49041e-33
Rgs17	8.64368e-33	-0.500632	0.1	0.445	1.71188e-28
Runx1	5.65112e-35	-0.498799	0.147	0.501	1.1192e-30
Tmprss2	3.1881e-36	-0.497184	0.134	0.476	6.31404e-32
Skil	4.79869e-30	-0.495252	0.328	0.634	9.50382e-26
Tshz2	1.28605e-41	-0.491704	0.206	0.603	2.54703e-37
Tmem45b	2.44819e-42	-0.491274	0.028	0.43	4.84865e-38
Vps37b	3.5238e-30	-0.483725	0.184	0.491	6.97888e-26
Ptgr1	2.90745e-31	-0.483593	0.228	0.546	5.75821e-27
Ehf	1.39021e-33	-0.480803	0.25	0.583	2.75332e-29
Golgb1	9.15946e-33	-0.480096	0.338	0.641	1.81403e-28
Pllp	7.63184e-32	-0.473112	0.125	0.446	1.51149e-27
Cadm1	1.54264e-30	-0.472716	0.15	0.469	3.0552e-26
9130008F23Rik	1.08851e-34	-0.465229	0.109	0.47	2.1558e-30
Uap1	3.66438e-30	-0.460988	0.266	0.572	7.25731e-26
Acaa2	3.23572e-32	-0.45717	0.206	0.527	6.40834e-28
Arl6ip1	3.5183e-34	-0.455487	0.238	0.572	6.96798e-30
Camk2d	1.08408e-34	-0.453841	0.191	0.532	2.14701e-30
Lad1	5.93532e-31	-0.450873	0.172	0.487	1.17549e-26
Frmd4b	1.46611e-33	-0.44986	0.078	0.424	2.90364e-29
Tspan15	7.23067e-31	-0.448345	0.159	0.466	1.43203e-26
Syt8	6.27783e-36	-0.445429	0.019	0.372	1.24332e-31
Rhpn2	3.46164e-33	-0.443496	0.097	0.436	6.85578e-29
Mgat4a	8.39291e-30	-0.442482	0.181	0.498	1.66222e-25
Taok3	3.30909e-32	-0.436333	0.216	0.548	6.55365e-28
Rbm47	6.38111e-30	-0.434811	0.266	0.573	1.26378e-25
Cttn	2.59296e-33	-0.429531	0.356	0.656	5.13536e-29
Il4ra	6.17523e-30	-0.423292	0.119	0.443	1.223e-25
Abhd14b	4.7837e-30	-0.42253	0.172	0.482	9.47412e-26
5730559C18Rik	1.7891e-28	-0.407838	0.169	0.474	3.54331e-24
Gsdmd	1.73161e-31	-0.396866	0.069	0.396	3.42944e-27
Slc44a4	5.29767e-30	-0.396865	0.088	0.409	1.0492e-25
Myo6	5.87896e-32	-0.395305	0.112	0.452	1.16433e-27
Senp6	6.65837e-31	-0.390145	0.35	0.657	1.31869e-26
Porcn	4.77817e-29	-0.388164	0.056	0.366	9.46317e-25
Eps8l3	3.2682e-30	-0.386204	0.019	0.328	6.47268e-26
Il17re	7.4078e-31	-0.383987	0.056	0.374	1.46712e-26
4930523C07Rik	2.19881e-28	-0.377257	0.197	0.511	4.35475e-24
AI661453	2.26864e-28	-0.363794	0.084	0.395	4.49305e-24
Paqr5	6.74582e-29	-0.36069	0.166	0.499	1.33601e-24
Tead2	1.34092e-42	0.363562	0.466	0.164	2.6557e-38
Tle6	3.15914e-113	0.382259	0.428	0.06	6.25667e-109
Ptf1a	1.32536e-261	0.384421	0.325	0.002	2.62488e-257
Rbpjl	4.31268e-218	0.384576	0.325	0.007	8.54125e-214
Shisa4	3.39372e-100	0.398798	0.391	0.055	6.72126e-96
Ptp4a3	7.78691e-45	0.452003	0.553	0.228	1.5422e-40
Atf5	7.27231e-55	0.466722	0.462	0.141	1.44028e-50
Stbd1	3.19415e-128	0.467602	0.425	0.051	6.32602e-124
Arhgdig	4.11045e-115	0.506379	0.441	0.065	8.14075e-111
Hspb1	2.13869e-39	0.522293	0.791	0.453	4.23568e-35
Bex2	1.54984e-120	0.536159	0.422	0.054	3.06946e-116
Ang	2.34758e-71	0.542301	0.469	0.119	4.64938e-67
Ramp1	3.11967e-97	0.550869	0.55	0.122	6.1785e-93
Cabp2	0	0.552428	0.45	0.007	0
Trp53inp1	3.35044e-54	0.554746	0.588	0.233	6.63555e-50
Hsd17b13	6.20468e-214	0.561044	0.422	0.022	1.22884e-209
Fetub	1.26709e-190	0.565433	0.384	0.021	2.50947e-186
Nrp1	1.19105e-88	0.579319	0.531	0.127	2.35887e-84
Gamt	2.11598e-100	0.58608	0.491	0.097	4.19069e-96
Igf1	1.42287e-217	0.60682	0.475	0.03	2.818e-213
Bst2	7.66981e-43	0.607047	0.644	0.335	1.51901e-38
Tuba1a	6.13776e-85	0.613256	0.516	0.117	1.21558e-80
Marcks	4.61855e-49	0.621407	0.684	0.355	9.14704e-45
Serpina10	0	0.635037	0.491	0.009	0
Phgdh	2.72822e-79	0.690979	0.612	0.201	5.40323e-75
Rnase4	6.90963e-62	0.715398	0.628	0.245	1.36845e-57
Procr	5.5349e-165	0.717792	0.497	0.055	1.09619e-160
Cuzd1	7.62294e-180	0.826209	0.441	0.035	1.50972e-175
Lbh	1.89859e-184	0.827219	0.662	0.103	3.76015e-180
Reg3d	1.28613e-154	0.829758	0.5	0.06	2.54718e-150
Erp27	0	1.05355	0.694	0.038	0
Gp2	6.11882e-60	1.07004	0.738	0.36	1.21183e-55
Cckar	0	1.10132	0.625	0.036	0
Reg3g	2.33074e-64	1.15382	0.916	0.61	4.61604e-60
Tmem97	1.86816e-171	1.26113	0.803	0.222	3.69989e-167
Try10	5.59934e-273	1.39169	0.65	0.056	1.10895e-268
Ifitm3	2.26396e-148	1.46787	0.916	0.4	4.48377e-144
Cpa2	9.78257e-145	1.81923	0.8	0.251	1.93744e-140
Cpb1	3.3695e-73	1.8588	0.884	0.581	6.6733e-69
Reg3a	2.42834e-90	1.90613	0.553	0.149	4.80932e-86
Lgals1	3.98502e-205	2.01236	0.912	0.246	7.89234e-201
Cel	4.06395e-71	2.07655	0.65	0.265	8.04865e-67
Rnase1	9.4153e-139	2.18508	0.969	0.612	1.8647e-134
Cela2a	1.75462e-123	2.19721	0.966	0.639	3.47502e-119
Pnliprp2	2.67469e-272	2.23191	0.881	0.156	5.29722e-268
Klk1	3.19014e-188	2.24357	0.844	0.22	6.31808e-184
Sycn	2.24624e-122	2.30961	0.934	0.588	4.44867e-118
Gm2663	8.79255e-253	2.64857	0.575	0.044	1.74136e-248
Cpa1	2.94489e-191	3.05838	1	0.45	5.83235e-187
Pnliprp1	1.40834e-162	3.33414	0.959	0.544	2.78921e-158
Spink1	3.20973e-196	3.70424	0.919	0.315	6.35687e-192
