# Supplementary material for: Single-cell transcriptomes of pancreatic preinvasive lesions and cancer reveal acinar metaplastic cells’ heterogeneity
Source: Nat Commun. 2020 Sep 9;11:4516. doi: 10.1038/s41467-020-18207-z (PMC7481797; doi:10.1038/s41467-020-18207-z)
Supplement: Supplementary file 11 — Supplementary Data 7 [file 41467_2020_18207_MOESM11_ESM.xlsx]

## Sheet: Sheet1
Supplementary data 7: Differential expressed genes – human PDAC sample
gene	p_val	avg_logFC	pct.1	pct.2	p_val_adj	cluster
PSCA	0	2.36658	0.977	0.27	0	0
TFF3	0	2.25516	0.916	0.266	0	0			The Supplementary data include all the DE genes of cluster cells that are shown in Umap of Supplementary figure 3. All column descriptions are as for Supplementary data 1.
S100P	0	1.84349	0.925	0.203	0	0
AGR2	0	1.83005	0.959	0.261	0	0
TFF1	0	1.81522	0.86	0.226	0	0
CEACAM6	0	1.69015	0.842	0.185	0	0
PLAT	0	1.66999	0.936	0.339	0	0
TM4SF1	0	1.59498	0.986	0.37	0	0
TFF2	0	1.58186	0.941	0.276	0	0
MUC5B	0	1.57499	0.694	0.08	0	0
CST4	0	1.56911	0.62	0.103	0	0
WFDC2	0	1.5395	0.95	0.296	0	0
MUC5AC	0	1.5382	0.764	0.128	0	0
S100A6	0	1.44549	0.999	0.905	0	0
FXYD3	0	1.4231	0.921	0.246	0	0
MUC6	0	1.31099	0.616	0.08	0	0
ELF3	0	1.26385	0.938	0.267	0	0
SYT8	0	1.23119	0.928	0.25	0	0
TSPAN8	0	1.21029	0.769	0.18	0	0
SLPI	0	1.17822	0.929	0.317	0	0
ASPH	0	1.09576	0.937	0.378	0	0
MUC1	0	1.08073	0.882	0.239	0	0
ITGB6	0	1.0366	0.822	0.213	0	0
SMIM22	0	1.02899	0.905	0.283	0	0
TMPRSS4	0	1.0273	0.814	0.184	0	0
TSPAN1	0	0.974925	0.88	0.236	0	0
SPDEF	0	0.928092	0.634	0.11	0	0
CAPN8	0	0.84779	0.59	0.073	0	0
PHLDA2	1.51343e-297	1.17335	0.896	0.333	3.00901e-293	0
PLAC8	5.72491e-296	1.04832	0.783	0.201	1.13823e-291	0
MAL2	1.88862e-294	0.929142	0.804	0.22	3.75495e-290	0
MMP28	8.63863e-292	0.935595	0.807	0.23	1.71753e-287	0
KRT19	6.65089e-290	1.12012	0.994	0.415	1.32233e-285	0
SERINC2	2.69848e-288	0.957797	0.853	0.287	5.36512e-284	0
C19orf33	1.97996e-286	0.941894	0.885	0.261	3.93656e-282	0
VSIG2	9.10188e-285	0.771333	0.65	0.134	1.80964e-280	0
TACSTD2	5.95913e-284	0.970337	0.869	0.256	1.18479e-279	0
DHRS9	1.60879e-283	1.04471	0.733	0.174	3.1986e-279	0
CAMK2N1	1.52515e-279	0.910175	0.848	0.273	3.03231e-275	0
CEACAM5	1.96912e-279	1.36367	0.447	0.042	3.91501e-275	0
PADI1	1.39809e-274	0.736412	0.587	0.104	2.77968e-270	0
DPCR1	5.27972e-273	1.27955	0.529	0.078	1.04971e-268	0
IFI27	2.47504e-272	1.04357	0.939	0.362	4.92088e-268	0
S100A14	8.60699e-269	1.0465	0.856	0.265	1.71124e-264	0
PERP	4.70147e-266	1.01428	0.942	0.412	9.34746e-262	0
CLDN4	2.00289e-263	0.945264	0.822	0.25	3.98214e-259	0
FAM3C	1.7679e-260	0.971992	0.93	0.407	3.51494e-256	0
PITX1	2.65518e-260	0.829997	0.724	0.184	5.27903e-256	0
NEAT1	5.87114e-259	1.10798	0.997	0.815	1.1673e-254	0
TNFRSF21	1.54429e-257	0.837103	0.712	0.199	3.07036e-253	0
SCNN1A	1.77948e-254	0.801132	0.765	0.214	3.53796e-250	0
ANKRD10	6.81441e-254	1.11499	0.879	0.391	1.35484e-249	0
MGST1	7.8015e-253	0.888637	0.85	0.275	1.55109e-248	0
SPINT2	1.31255e-249	0.930507	0.924	0.389	2.60962e-245	0
ITGA3	4.77881e-249	0.841512	0.885	0.285	9.50124e-245	0
GPRC5A	2.93131e-246	0.831268	0.851	0.276	5.82803e-242	0
SPINT1	1.13468e-243	0.802487	0.829	0.276	2.25597e-239	0
S100A16	4.39805e-243	0.994837	0.923	0.412	8.74421e-239	0
LPCAT4	8.47716e-242	0.782304	0.682	0.178	1.68543e-237	0
SFTA2	3.04413e-239	0.836916	0.579	0.118	6.05234e-235	0
KRT7	7.08142e-239	0.867299	0.941	0.35	1.40793e-234	0
KRT18	1.09641e-237	0.867553	0.973	0.393	2.17989e-233	0
CLTB	1.6081e-237	0.999091	0.923	0.478	3.19722e-233	0
KRT8	2.50108e-235	0.934361	0.962	0.399	4.97265e-231	0
GABRP	2.55198e-234	0.654495	0.467	0.068	5.07386e-230	0
EFCAB4A	9.66819e-234	0.706255	0.57	0.12	1.92223e-229	0
RP11-350J20.12	2.27478e-226	0.689986	0.604	0.14	4.52271e-222	0
TRIM29	1.0725e-223	0.754212	0.65	0.163	2.13234e-219	0
RAB25	1.12293e-222	0.643138	0.632	0.164	2.2326e-218	0
ID1	8.13524e-222	0.939788	0.86	0.339	1.61745e-217	0
CST6	9.98652e-222	0.867913	0.842	0.272	1.98552e-217	0
ANXA4	1.31089e-220	0.671924	0.853	0.338	2.60631e-216	0
LMO7	6.03379e-220	0.818506	0.772	0.264	1.19964e-215	0
ERBB3	6.387e-220	0.648653	0.576	0.131	1.26986e-215	0
EZR	1.64363e-218	0.85354	0.923	0.394	3.26787e-214	0
EREG	2.01904e-216	0.969341	0.661	0.179	4.01426e-212	0
MDK	1.28859e-215	0.900819	0.941	0.471	2.56198e-211	0
DSG2	1.64437e-215	0.808163	0.813	0.272	3.26934e-211	0
MIR205HG	2.44475e-213	0.970539	0.723	0.21	4.86065e-209	0
STARD10	2.82144e-213	0.79923	0.604	0.16	5.6096e-209	0
CYP3A5	4.03986e-212	0.711887	0.477	0.083	8.03205e-208	0
TGM2	4.22611e-212	0.901886	0.875	0.365	8.40235e-208	0
ABHD17C	1.14557e-211	0.618612	0.564	0.129	2.27762e-207	0
S100A4	1.81798e-211	1.37156	0.942	0.62	3.61451e-207	0
TSPO	2.84812e-210	0.795393	0.955	0.637	5.66262e-206	0
FLNB	3.32151e-209	0.767287	0.825	0.29	6.60383e-205	0
EPHA2	1.05704e-208	0.738494	0.683	0.2	2.1016e-204	0
SDC4	1.39271e-206	0.725578	0.829	0.294	2.76898e-202	0
PKM	2.00368e-206	0.764947	0.986	0.669	3.98371e-202	0
S100A2	1.50884e-204	0.958251	0.931	0.383	2.99987e-200	0
CTSD	5.76711e-204	0.819619	0.977	0.653	1.14662e-199	0
LRRC8A	6.87003e-204	0.705369	0.711	0.227	1.3659e-199	0
ADAM10	8.5755e-204	0.702375	0.728	0.248	1.70498e-199	0
VILL	1.94289e-203	0.614146	0.54	0.123	3.86285e-199	0
MPZL2	8.00668e-202	0.627491	0.619	0.166	1.59189e-197	0
MLPH	8.29196e-202	0.650515	0.608	0.164	1.64861e-197	0
FGFBP1	2.98737e-201	0.704367	0.524	0.111	5.9395e-197	0
NQO1	3.04504e-201	0.643675	0.7	0.202	6.05414e-197	0
LCN2	3.95732e-201	0.638546	0.681	0.191	7.86793e-197	0
ANXA2	9.06898e-200	0.755214	0.986	0.682	1.80309e-195	0
PPL	1.16039e-199	0.731008	0.665	0.19	2.30709e-195	0
ZG16B	1.48052e-198	0.614631	0.512	0.11	2.94358e-194	0
MALL	2.50218e-198	0.703555	0.72	0.224	4.97483e-194	0
KLF5	3.88875e-198	0.6768	0.656	0.191	7.7316e-194	0
APLP2	1.08667e-196	0.741686	0.94	0.466	2.16052e-192	0
AQP5	2.47543e-195	0.646166	0.289	0.02	4.92165e-191	0
EPS8L1	7.20568e-195	0.584301	0.486	0.098	1.43263e-190	0
BIK	3.00417e-193	0.670483	0.666	0.194	5.9729e-189	0
SERPINB3	1.84844e-191	0.842694	0.514	0.11	3.67507e-187	0
ZBTB7A	1.95843e-191	0.726531	0.747	0.281	3.89376e-187	0
RIOK3	1.10518e-189	0.699677	0.799	0.311	2.19732e-185	0
IGFBP3	4.54564e-189	0.678736	0.843	0.337	9.03764e-185	0
PRSS22	1.53025e-188	0.636775	0.55	0.137	3.04244e-184	0
ITGB4	1.31298e-187	0.773701	0.707	0.223	2.61047e-183	0
TM4SF4	9.09781e-186	1.26422	0.406	0.066	1.80883e-181	0
LYNX1	2.48297e-184	1.10512	0.374	0.053	4.93663e-180	0
CDH1	6.40987e-184	0.668494	0.647	0.195	1.27441e-179	0
CAV2	6.53684e-184	0.695962	0.828	0.321	1.29966e-179	0
SOX9	7.36461e-182	0.650495	0.587	0.163	1.46423e-177	0
SLC16A3	3.88059e-181	0.731473	0.912	0.437	7.7154e-177	0
PRSS3	2.47382e-180	0.680274	0.614	0.177	4.91844e-176	0
SERF2	2.60059e-180	0.506556	0.989	0.93	5.1705e-176	0
FGF19	1.78833e-179	1.06165	0.41	0.073	3.55556e-175	0
SMIM14	3.11486e-179	0.673834	0.752	0.301	6.19297e-175	0
ABHD2	7.85462e-179	0.787547	0.687	0.255	1.56166e-174	0
RP11-532F12.5	1.32012e-175	0.504553	0.528	0.133	2.62465e-171	0
ST3GAL4	9.08647e-175	0.706468	0.582	0.177	1.80657e-170	0
EPCAM	3.51386e-174	0.623034	0.786	0.267	6.98626e-170	0
SLC44A4	1.34988e-173	0.562161	0.507	0.121	2.68383e-169	0
MUC16	2.06648e-172	0.553364	0.467	0.103	4.10858e-168	0
SMAD3	2.47017e-172	0.616983	0.625	0.192	4.9112e-168	0
ERN2	2.13311e-170	0.452025	0.328	0.042	4.24105e-166	0
SEMA4B	2.95397e-170	0.619759	0.679	0.226	5.87308e-166	0
PLEC	5.41259e-170	0.74412	0.785	0.325	1.07613e-165	0
LMTK3	1.42597e-169	0.542055	0.514	0.128	2.83511e-165	0
COL17A1	6.92712e-169	0.662739	0.636	0.192	1.37725e-164	0
KCNN4	1.22258e-167	0.510039	0.549	0.149	2.43074e-163	0
LAMB3	2.49192e-164	0.615334	0.748	0.256	4.95444e-160	0
CTTN	3.03749e-164	0.636017	0.767	0.315	6.03914e-160	0
ITGA6	4.49654e-163	0.578942	0.753	0.255	8.94001e-159	0
ABCC3	1.10889e-162	0.657584	0.602	0.187	2.2047e-158	0
TINAGL1	1.11962e-162	0.574943	0.71	0.24	2.22604e-158	0
LY6E	1.60139e-162	0.785386	0.914	0.593	3.18388e-158	0
PROM2	1.34605e-161	0.484545	0.44	0.097	2.67622e-157	0
DHRS3	4.47906e-161	0.61373	0.694	0.267	8.90526e-157	0
CLIC3	1.83826e-160	0.593844	0.657	0.208	3.65483e-156	0
ST6GALNAC1	3.66533e-160	0.339421	0.3	0.035	7.2874e-156	0
C8orf4	2.19193e-159	0.692771	0.621	0.195	4.358e-155	0
STK24	2.43733e-159	0.575915	0.684	0.255	4.8459e-155	0
TMC5	3.10426e-157	0.531677	0.6	0.18	6.17189e-153	0
LGALS3	5.81661e-156	0.721942	0.903	0.571	1.15646e-151	0
KCNK1	1.08162e-155	0.510835	0.545	0.157	2.15047e-151	0
UNC5B-AS1	3.13704e-155	0.600231	0.343	0.054	6.23707e-151	0
PPAP2C	4.8454e-155	0.504554	0.632	0.201	9.63363e-151	0
PMEPA1	7.08959e-155	0.67191	0.811	0.351	1.40955e-150	0
KRT16	6.06943e-154	0.728575	0.387	0.073	1.20672e-149	0
IGFBP6	7.99282e-154	0.59314	0.875	0.39	1.58913e-149	0
MMEL1	5.89583e-153	0.43142	0.39	0.077	1.17221e-148	0
SFN	1.95121e-152	0.554713	0.631	0.197	3.8794e-148	0
POLR2L	2.39988e-152	0.638375	0.955	0.667	4.77144e-148	0
RASSF7	2.3195e-150	0.535881	0.655	0.227	4.61162e-146	0
BCAS1	7.65293e-150	0.368078	0.274	0.03	1.52156e-145	0
INF2	9.43878e-150	0.545179	0.587	0.194	1.87662e-145	0
LIMA1	2.69675e-149	0.573173	0.672	0.252	5.36167e-145	0
DDR1	2.94953e-149	0.514163	0.552	0.167	5.86425e-145	0
EPS8	5.74756e-149	0.55662	0.727	0.285	1.14273e-144	0
TMBIM6	4.59529e-147	0.60665	0.971	0.658	9.13635e-143	0
PKP3	1.67823e-146	0.500024	0.592	0.187	3.33666e-142	0
MYEOV	4.75269e-146	0.506339	0.532	0.156	9.4493e-142	0
OCIAD2	7.96998e-146	0.681642	0.874	0.394	1.58459e-141	0
PTBP3	5.58314e-145	0.580644	0.698	0.276	1.11004e-140	0
LDLR	4.90816e-144	0.581889	0.538	0.163	9.75839e-140	0
ERRFI1	1.09348e-143	0.599126	0.755	0.313	2.17405e-139	0
CDA	1.06788e-142	0.47535	0.632	0.2	2.12316e-138	0
TJP2	1.44641e-141	0.539882	0.576	0.186	2.87575e-137	0
EHF	3.83143e-141	0.54118	0.561	0.177	7.61764e-137	0
NET1	8.18318e-141	0.539591	0.58	0.196	1.62698e-136	0
MYO5C	2.64042e-140	0.464584	0.429	0.106	5.24969e-136	0
ITGA2	5.51895e-140	0.519363	0.621	0.215	1.09728e-135	0
GALNT3	2.38039e-139	0.476759	0.531	0.164	4.73269e-135	0
TMC4	2.83492e-139	0.469514	0.505	0.145	5.63638e-135	0
TNNI2	5.33162e-139	0.54893	0.545	0.171	1.06003e-134	0
ADIRF	5.65238e-139	0.534467	0.706	0.254	1.12381e-134	0
TNFAIP2	5.89076e-139	0.542394	0.609	0.214	1.1712e-134	0
AMN	6.96925e-139	0.412925	0.346	0.063	1.38563e-134	0
F3	2.89167e-138	0.618984	0.71	0.269	5.74922e-134	0
SLC20A1	3.52231e-138	0.671259	0.734	0.31	7.00305e-134	0
IGF2BP2	3.85218e-137	0.547758	0.575	0.193	7.6589e-133	0
FAM129B	6.48215e-137	0.546795	0.683	0.263	1.28878e-132	0
AHNAK	1.04146e-135	0.5864	0.862	0.43	2.07063e-131	0
CD151	1.45875e-135	0.582624	0.847	0.424	2.90029e-131	0
NOX5	8.50853e-135	0.818803	0.443	0.114	1.69167e-130	0
HIST1H2AC	8.48186e-134	0.571502	0.625	0.222	1.68636e-129	0
ATP1B1	8.75098e-133	0.555821	0.745	0.318	1.73987e-128	0
TSPAN3	1.29477e-131	0.568065	0.688	0.3	2.57427e-127	0
AGRN	4.21046e-131	0.497861	0.639	0.239	8.37124e-127	0
FAM63B	6.52371e-131	0.590556	0.649	0.265	1.29704e-126	0
TM4SF1-AS1	1.96278e-130	0.328514	0.297	0.047	3.90241e-126	0
SDCBP2	6.77253e-130	0.467904	0.462	0.133	1.34651e-125	0
CLDN7	2.15714e-129	0.517311	0.581	0.201	4.28884e-125	0
KRT6A	2.34615e-129	0.704044	0.525	0.157	4.66461e-125	0
LSR	7.01792e-129	0.459878	0.625	0.225	1.3953e-124	0
CAV1	1.25471e-128	0.459507	0.799	0.329	2.49461e-124	0
SUN1	1.12163e-127	0.484821	0.586	0.215	2.23002e-123	0
ACTN4	1.30025e-127	0.523055	0.815	0.386	2.58516e-123	0
HMGA1	1.48353e-127	0.427403	0.856	0.361	2.94955e-123	0
MBNL2	1.5881e-127	0.48032	0.569	0.203	3.15746e-123	0
BHLHE41	2.19464e-127	0.528421	0.616	0.236	4.36339e-123	0
PNPLA2	2.81589e-126	0.442796	0.575	0.209	5.59856e-122	0
TCEB2	6.93128e-126	0.517932	0.95	0.745	1.37808e-121	0
PVRL4	1.51251e-125	0.441707	0.388	0.093	3.00717e-121	0
CIB1	2.26814e-125	0.556881	0.924	0.613	4.50952e-121	0
SLC9A3R2	6.80361e-125	0.484386	0.721	0.307	1.35269e-120	0
PNPLA3	1.75538e-124	0.378059	0.289	0.048	3.49006e-120	0
LAD1	2.50931e-124	0.478914	0.501	0.159	4.98901e-120	0
PRDX5	5.20208e-124	0.630487	0.916	0.616	1.03428e-119	0
SULF2	5.74026e-124	0.456995	0.571	0.204	1.14128e-119	0
MYO6	9.06899e-124	0.507852	0.607	0.234	1.8031e-119	0
TNFRSF12A	1.52006e-123	0.570381	0.794	0.364	3.02218e-119	0
SRCAP	1.04908e-122	0.432572	0.578	0.203	2.08578e-118	0
B4GALT5	3.88971e-122	0.498931	0.502	0.166	7.73353e-118	0
KRT13	4.27644e-122	0.929523	0.232	0.027	8.50242e-118	0
WNT7B	6.0103e-122	0.437195	0.451	0.13	1.19497e-117	0
HS3ST1	5.71119e-120	0.507557	0.515	0.169	1.1355e-115	0
CTNNA1	6.39775e-120	0.497439	0.735	0.335	1.272e-115	0
SLC14A1	1.46068e-119	0.444736	0.407	0.107	2.90412e-115	0
CPD	3.10412e-119	0.461035	0.507	0.169	6.17162e-115	0
TSPAN13	6.73981e-119	0.410601	0.559	0.198	1.34001e-114	0
VSTM2L	2.40266e-118	0.4099	0.407	0.107	4.77698e-114	0
SSFA2	1.04547e-117	0.479119	0.57	0.209	2.0786e-113	0
ST14	1.38114e-117	0.42926	0.511	0.169	2.74597e-113	0
RPL41	2.09901e-117	0.332916	0.995	0.998	4.17325e-113	0
S100A13	4.36585e-117	0.618282	0.856	0.463	8.68018e-113	0
CP	3.68672e-116	0.56076	0.385	0.091	7.32994e-112	0
GPR153	4.45539e-116	0.448559	0.483	0.152	8.8582e-112	0
CCDC64B	1.20361e-115	0.361564	0.334	0.072	2.39301e-111	0
CD2AP	2.53024e-115	0.455233	0.519	0.18	5.03063e-111	0
JUP	4.34701e-115	0.478235	0.564	0.209	8.64273e-111	0
CRNDE	2.67314e-114	0.403089	0.486	0.157	5.31474e-110	0
CTSE	3.20816e-114	0.497683	0.481	0.149	6.37846e-110	0
SERPINB6	6.14233e-114	0.531043	0.786	0.417	1.22122e-109	0
CD59	9.29146e-114	0.510361	0.932	0.562	1.84733e-109	0
KRAS	1.57991e-113	0.450762	0.674	0.297	3.14119e-109	0
PLA2G16	5.84349e-113	0.443298	0.723	0.327	1.1618e-108	0
NOL3	1.5767e-111	0.433204	0.502	0.169	3.13479e-107	0
GALE	1.79072e-111	0.447632	0.495	0.17	3.5603e-107	0
NR2F6	3.26474e-111	0.403281	0.484	0.164	6.49096e-107	0
CHP1	3.74434e-111	0.499932	0.62	0.268	7.44449e-107	0
EFNB2	4.67176e-111	0.424087	0.467	0.149	9.28839e-107	0
CCK	8.50989e-111	0.288878	0.218	0.027	1.69194e-106	0
SYNGR2	1.26474e-110	0.430721	0.717	0.317	2.51455e-106	0
PPDPF	2.04813e-109	0.486215	0.955	0.836	4.07208e-105	0
LINC01133	2.34041e-109	0.289911	0.198	0.021	4.6532e-105	0
LTBP3	6.98336e-109	0.512933	0.601	0.251	1.38843e-104	0
CYSTM1	7.69257e-109	0.584272	0.762	0.419	1.52944e-104	0
GSTK1	8.51258e-109	0.551122	0.795	0.447	1.69247e-104	0
HOOK2	1.04075e-108	0.46748	0.561	0.213	2.06922e-104	0
WFDC3	1.22423e-108	0.405779	0.41	0.118	2.43401e-104	0
B4GALNT3	2.52264e-108	0.286784	0.279	0.052	5.01551e-104	0
CD46	4.38061e-108	0.457248	0.604	0.244	8.70953e-104	0
SMAGP	5.61281e-108	0.357715	0.503	0.172	1.11594e-103	0
TFPI	9.58958e-108	0.459148	0.702	0.317	1.9066e-103	0
NRP2	2.92167e-107	0.510534	0.618	0.266	5.80886e-103	0
GPR110	5.51788e-107	0.280112	0.243	0.038	1.09706e-102	0
ONECUT3	9.31048e-107	0.381593	0.325	0.075	1.85111e-102	0
RAC1	1.07543e-106	0.501109	0.938	0.722	2.13817e-102	0
GIPC1	1.12455e-105	0.403919	0.619	0.26	2.23583e-101	0
HEBP2	1.24805e-105	0.501436	0.817	0.452	2.48138e-101	0
KIAA1522	1.31656e-105	0.426803	0.429	0.134	2.61759e-101	0
B3GNT3	5.44207e-105	0.314131	0.359	0.094	1.08199e-100	0
PLXNB2	9.82241e-105	0.525732	0.606	0.262	1.95289e-100	0
ARL14	3.00519e-104	0.613842	0.349	0.092	5.97492e-100	0
MYL12B	6.66995e-104	0.492673	0.943	0.749	1.32612e-99	0
ATP1A1	1.75171e-103	0.509004	0.799	0.421	3.48274e-99	0
TXN	2.03612e-103	0.417462	0.932	0.656	4.04821e-99	0
VMP1	2.52122e-103	0.573287	0.851	0.498	5.01269e-99	0
TMBIM1	9.22402e-103	0.515319	0.712	0.355	1.83392e-98	0
STEAP3	8.96974e-102	0.353599	0.369	0.102	1.78336e-97	0
IQGAP1	2.01977e-101	0.413364	0.736	0.354	4.01572e-97	0
PCDH1	2.53244e-101	0.305631	0.354	0.093	5.035e-97	0
RAB11A	3.8651e-101	0.451649	0.801	0.435	7.68459e-97	0
ERO1L	7.19224e-101	0.397324	0.752	0.353	1.42996e-96	0
SNCG	1.29813e-100	0.448841	0.39	0.115	2.58095e-96	0
CKLF	2.88373e-100	0.562425	0.837	0.51	5.73344e-96	0
FHL2	1.93658e-99	0.431464	0.634	0.275	3.85031e-95	0
CDC42EP5	2.18262e-99	0.369322	0.418	0.135	4.33949e-95	0
HK2	3.38279e-99	0.382401	0.53	0.2	6.72566e-95	0
TPT1	4.06342e-99	0.382989	0.991	0.98	8.07889e-95	0
BAIAP2L1	4.42797e-99	0.354863	0.429	0.137	8.80369e-95	0
RBM47	4.45523e-99	0.405686	0.481	0.171	8.85789e-95	0
MGST2	6.28736e-99	0.416604	0.631	0.28	1.25005e-94	0
MGLL	6.67119e-99	0.434452	0.472	0.166	1.32637e-94	0
TMEM30B	1.34979e-98	0.347512	0.366	0.103	2.68366e-94	0
KCNMB4	1.72487e-98	0.343501	0.342	0.091	3.42938e-94	0
AREG	3.95922e-98	0.343539	0.409	0.124	7.87171e-94	0
TMEM92	5.69589e-98	0.312065	0.357	0.099	1.13246e-93	0
LLGL2	9.61642e-98	0.351817	0.422	0.133	1.91194e-93	0
MET	2.1209e-97	0.398525	0.438	0.147	4.21677e-93	0
MARCKSL1	4.30655e-97	0.527109	0.695	0.347	8.56227e-93	0
SLC2A1	4.99951e-97	0.377957	0.667	0.272	9.94002e-93	0
CTNND1	1.18767e-96	0.432783	0.591	0.254	2.36133e-92	0
AMIGO2	2.41001e-96	0.368046	0.384	0.115	4.79159e-92	0
SLC45A4	3.49005e-96	0.26431	0.224	0.036	6.93892e-92	0
HIST2H2BE	4.19216e-96	0.356304	0.451	0.15	8.33485e-92	0
KLK11	4.49269e-95	0.441824	0.309	0.076	8.93238e-91	0
MSLN	6.24998e-95	0.446973	0.388	0.119	1.24262e-90	0
KIF13B	9.09622e-95	0.345287	0.366	0.105	1.80851e-90	0
FNDC3B	9.46567e-95	0.453388	0.595	0.262	1.88196e-90	0
LGALS4	1.3215e-94	0.409675	0.309	0.073	2.62741e-90	0
TNFRSF1A	2.0405e-94	0.469389	0.713	0.367	4.05691e-90	0
GSTP1	3.18945e-94	0.472	0.935	0.68	6.34126e-90	0
EFNA5	6.29149e-94	0.326584	0.322	0.083	1.25087e-89	0
GSN	1.23833e-93	0.573175	0.868	0.518	2.46204e-89	0
FAM83A	4.75457e-93	0.406714	0.502	0.179	9.45304e-89	0
TMOD3	7.36403e-93	0.362639	0.64	0.28	1.46412e-88	0
DNTTIP1	1.95066e-92	0.394819	0.542	0.222	3.87829e-88	0
GNE	2.26923e-92	0.267255	0.255	0.05	4.51168e-88	0
CRIP2	2.42752e-92	0.421477	0.615	0.27	4.82639e-88	0
MSMO1	3.13994e-92	0.58522	0.466	0.172	6.24283e-88	0
GPR126	5.21643e-92	0.368263	0.359	0.107	1.03713e-87	0
IRX3	6.12657e-92	0.285084	0.283	0.065	1.21809e-87	0
DMRTA1	6.28246e-92	0.435871	0.422	0.141	1.24908e-87	0
PKN2	6.90222e-91	0.394343	0.51	0.201	1.3723e-86	0
LAMC2	7.99416e-91	0.312536	0.6	0.235	1.5894e-86	0
TXNDC17	6.12692e-90	0.435418	0.738	0.378	1.21815e-85	0
C9orf16	7.26777e-90	0.490028	0.825	0.541	1.44498e-85	0
AGPAT2	9.96218e-90	0.448371	0.658	0.332	1.98068e-85	0
UNC93B1	3.0781e-89	0.440777	0.509	0.208	6.11987e-85	0
SEC14L2	5.92894e-89	0.324812	0.333	0.094	1.17879e-84	0
ERBB2	1.15154e-88	0.312311	0.364	0.11	2.28948e-84	0
CCND1	1.2469e-88	0.389052	0.59	0.249	2.47909e-84	0
BAG1	1.38757e-88	0.462428	0.643	0.33	2.75877e-84	0
DSC2	2.69581e-88	0.366955	0.482	0.181	5.35981e-84	0
CTSH	3.0595e-88	0.387479	0.701	0.332	6.08289e-84	0
CLINT1	3.52101e-88	0.366628	0.493	0.194	7.00048e-84	0
CDC42BPB	3.70769e-88	0.360474	0.42	0.149	7.37162e-84	0
HIST1H2BK	1.62909e-87	0.286367	0.65	0.286	3.23895e-83	0
TNFSF11	1.63748e-87	0.319637	0.285	0.067	3.25565e-83	0
PLA2R1	2.26474e-87	0.302915	0.235	0.046	4.50276e-83	0
LTBR	6.65584e-87	0.413118	0.629	0.299	1.32331e-82	0
LENG8	1.51015e-86	0.311577	0.424	0.145	3.00248e-82	0
ERMP1	4.51961e-86	0.270477	0.294	0.074	8.9859e-82	0
RRAS	5.05077e-86	0.400488	0.627	0.292	1.00419e-81	0
TRIP10	6.63221e-86	0.382015	0.531	0.227	1.31862e-81	0
TMEM87A	6.68004e-86	0.369882	0.637	0.298	1.32812e-81	0
ARHGEF16	7.14957e-86	0.317645	0.312	0.086	1.42148e-81	0
MLXIPL	9.90872e-86	0.286539	0.258	0.056	1.97005e-81	0
SDR16C5	1.47982e-85	0.274878	0.329	0.092	2.94218e-81	0
ANXA1	2.12286e-85	0.515116	0.951	0.667	4.22067e-81	0
SERPINB1	2.37699e-85	0.441439	0.729	0.375	4.72592e-81	0
S100A11	2.60184e-85	0.421338	0.971	0.788	5.17297e-81	0
PTPRF	3.15353e-85	0.320538	0.489	0.189	6.26985e-81	0
TMEM54	3.6707e-85	0.38729	0.538	0.231	7.29809e-81	0
CHD2	1.40186e-84	0.420723	0.616	0.283	2.78719e-80	0
C4orf48	1.94673e-84	0.425331	0.856	0.524	3.87048e-80	0
PNISR	2.41876e-84	0.433761	0.843	0.502	4.80897e-80	0
CLIC4	3.26198e-84	0.44115	0.594	0.278	6.48547e-80	0
RARRES3	7.43841e-84	0.435397	0.793	0.435	1.4789e-79	0
TSTD1	9.05914e-84	0.32446	0.669	0.321	1.80114e-79	0
SYTL1	1.00275e-83	0.279447	0.402	0.135	1.99367e-79	0
BHLHE40	1.07693e-83	0.397607	0.584	0.266	2.14115e-79	0
TMEM181	1.25906e-83	0.350467	0.459	0.178	2.50327e-79	0
STX16	2.57339e-83	0.328333	0.472	0.184	5.11642e-79	0
LRP10	7.2064e-83	0.37775	0.635	0.309	1.43278e-78	0
RDH10	1.10026e-82	0.339732	0.337	0.101	2.18754e-78	0
LAMTOR5	1.42781e-82	0.427183	0.841	0.522	2.83877e-78	0
TRNP1	4.08084e-82	0.292088	0.266	0.063	8.11352e-78	0
STX1A	4.37192e-82	0.295109	0.357	0.113	8.69225e-78	0
NPTN	4.55188e-82	0.308907	0.466	0.177	9.05005e-78	0
UACA	5.10151e-82	0.408829	0.485	0.198	1.01428e-77	0
H1F0	1.82416e-81	0.46372	0.664	0.341	3.6268e-77	0
MAT2A	2.00409e-81	0.442395	0.521	0.225	3.98452e-77	0
SLC9A3R1	2.38244e-81	0.251448	0.438	0.156	4.73677e-77	0
ONECUT2	2.95629e-81	0.31046	0.367	0.116	5.87769e-77	0
CD63	3.33579e-81	0.424705	0.975	0.751	6.63222e-77	0
ARGLU1	5.30922e-81	0.386585	0.801	0.457	1.05558e-76	0
RAPH1	8.44802e-81	0.297333	0.283	0.073	1.67964e-76	0
VIMP	1.32717e-80	0.387543	0.79	0.454	2.63867e-76	0
AHCYL1	1.94879e-80	0.37122	0.605	0.29	3.87459e-76	0
LY6K	3.29681e-80	0.280598	0.322	0.094	6.55472e-76	0
PLIN3	7.22494e-80	0.405959	0.637	0.316	1.43646e-75	0
SH3YL1	7.80995e-80	0.269695	0.536	0.226	1.55277e-75	0
DST	3.48901e-79	0.415264	0.576	0.264	6.93685e-75	0
PLEKHA5	5.13219e-79	0.347473	0.506	0.216	1.02038e-74	0
CAPNS1	1.08984e-78	0.39199	0.69	0.366	2.16682e-74	0
CDCP1	1.63038e-78	0.324106	0.513	0.208	3.24152e-74	0
TES	1.91584e-78	0.314964	0.477	0.193	3.80908e-74	0
CSTB	1.91805e-78	0.364621	0.875	0.588	3.81346e-74	0
CD82	1.99996e-78	0.263459	0.506	0.202	3.97633e-74	0
TM9SF2	1.56044e-77	0.354225	0.588	0.283	3.10246e-73	0
COX6A1	1.65653e-77	0.396317	0.887	0.598	3.2935e-73	0
BLVRB	2.21726e-77	0.389791	0.67	0.35	4.40836e-73	0
FKBP2	3.49445e-77	0.38246	0.817	0.473	6.94766e-73	0
MAP3K13	5.43796e-77	0.349729	0.618	0.305	1.08118e-72	0
GMDS	6.46147e-77	0.28196	0.363	0.123	1.28467e-72	0
CLSTN1	7.20444e-77	0.36296	0.516	0.225	1.43239e-72	0
CEACAM1	1.15422e-76	0.291973	0.254	0.06	2.29482e-72	0
RARG	2.23525e-76	0.310742	0.367	0.125	4.44413e-72	0
DCBLD2	2.3721e-76	0.336806	0.553	0.234	4.7162e-72	0
CAPN1	2.52698e-76	0.375141	0.584	0.284	5.02414e-72	0
C11orf31	3.26534e-76	0.371408	0.791	0.478	6.49215e-72	0
RCOR1	7.04959e-76	0.340792	0.398	0.147	1.4016e-71	0
EPHB6	1.77871e-75	0.340291	0.367	0.124	3.53644e-71	0
KIAA0907	2.3114e-75	0.321438	0.473	0.193	4.59552e-71	0
FAM102A	2.78109e-75	0.314352	0.428	0.162	5.52937e-71	0
MICALL2	3.20658e-75	0.312708	0.335	0.109	6.37532e-71	0
TTC14	7.79948e-75	0.319108	0.484	0.201	1.55069e-70	0
MIDN	8.18268e-75	0.371531	0.612	0.295	1.62688e-70	0
YWHAZ	1.65477e-74	0.413967	0.916	0.61	3.29001e-70	0
EFNA1	2.06208e-74	0.314349	0.407	0.147	4.09982e-70	0
KLF3	3.15314e-74	0.343951	0.532	0.242	6.26907e-70	0
RHOF	4.75457e-74	0.292547	0.535	0.229	9.45305e-70	0
DMKN	7.92071e-74	0.299245	0.487	0.198	1.57479e-69	0
SFT2D1	1.81137e-73	0.336086	0.707	0.384	3.60137e-69	0
LIMCH1	1.95735e-73	0.259767	0.274	0.073	3.89161e-69	0
VASP	7.05705e-73	0.323972	0.628	0.315	1.40308e-68	0
GPRC5C	1.42252e-72	0.270369	0.348	0.116	2.82826e-68	0
SBNO2	2.76359e-72	0.344094	0.362	0.128	5.49457e-68	0
PTPRK	3.24079e-72	0.338561	0.441	0.18	6.44334e-68	0
DDX17	8.18049e-72	0.365832	0.738	0.407	1.62644e-67	0
PRSS8	9.2374e-72	0.281371	0.382	0.137	1.83658e-67	0
BCAR3	1.00541e-71	0.302563	0.379	0.137	1.99896e-67	0
CD58	2.84998e-71	0.29075	0.492	0.211	5.66633e-67	0
CD55	4.50972e-71	0.379918	0.654	0.344	8.96622e-67	0
RPLP0	4.57564e-71	0.323249	0.982	0.942	9.09728e-67	0
C1orf106	4.89171e-71	0.25982	0.253	0.066	9.72571e-67	0
NOP10	7.31092e-71	0.400988	0.853	0.593	1.45356e-66	0
TMCO3	2.37772e-70	0.272762	0.477	0.203	4.72739e-66	0
ARRDC1	3.16735e-70	0.274593	0.421	0.168	6.29732e-66	0
DSP	3.55369e-70	0.312269	0.407	0.154	7.06545e-66	0
CEBPB	5.10619e-70	0.385783	0.842	0.53	1.01521e-65	0
N4BP2L2	1.04409e-69	0.401856	0.831	0.506	2.07586e-65	0
MBOAT2	1.35827e-69	0.306713	0.394	0.151	2.70051e-65	0
TESC	1.41949e-69	0.447548	0.329	0.105	2.82223e-65	0
HDGF	2.34383e-69	0.330982	0.656	0.331	4.66001e-65	0
RNF207	3.12252e-69	0.352807	0.293	0.09	6.20819e-65	0
AHNAK2	5.84908e-69	0.305267	0.525	0.223	1.16291e-64	0
EHBP1L1	6.96077e-69	0.27013	0.393	0.148	1.38394e-64	0
LRRFIP1	8.17291e-69	0.377693	0.854	0.516	1.62494e-64	0
RALBP1	9.32036e-69	0.314375	0.71	0.387	1.85307e-64	0
CSNK1E	1.70583e-68	0.327983	0.578	0.282	3.39153e-64	0
TPD52L1	1.81185e-68	0.278707	0.321	0.107	3.60233e-64	0
MYL12A	7.81026e-68	0.365927	0.95	0.786	1.55284e-63	0
TWF1	1.76676e-67	0.279666	0.489	0.217	3.51267e-63	0
TMC7	2.13271e-67	0.271459	0.276	0.082	4.24025e-63	0
NCOR2	2.57378e-67	0.336031	0.461	0.204	5.11719e-63	0
GPX1	2.96737e-67	0.254648	0.914	0.626	5.89973e-63	0
SCP2	5.2673e-67	0.372051	0.782	0.496	1.04725e-62	0
MISP	5.65671e-67	0.263375	0.276	0.083	1.12467e-62	0
CAPN2	9.09376e-67	0.335896	0.709	0.366	1.80802e-62	0
ITGB5	1.46673e-66	0.331047	0.475	0.211	2.91616e-62	0
BCR	1.76473e-66	0.255158	0.304	0.099	3.50864e-62	0
TRAF4	2.35755e-66	0.268661	0.445	0.188	4.68728e-62	0
FAM213B	3.76624e-66	0.259716	0.285	0.087	7.48804e-62	0
BAZ2A	1.247e-65	0.300787	0.478	0.215	2.47929e-61	0
TMED3	1.58957e-65	0.336344	0.65	0.353	3.16037e-61	0
IBTK	1.9075e-65	0.309464	0.432	0.184	3.79249e-61	0
C15orf48	2.13849e-65	0.473322	0.598	0.291	4.25175e-61	0
DNM2	2.37873e-65	0.296557	0.404	0.16	4.72939e-61	0
ASAP2	2.41941e-65	0.304561	0.364	0.137	4.81026e-61	0
AIG1	5.13597e-65	0.323858	0.557	0.264	1.02113e-60	0
CD164	6.87737e-65	0.371447	0.776	0.468	1.36736e-60	0
RPL37	2.21429e-64	0.26548	0.984	0.968	4.40245e-60	0
COX14	2.30802e-64	0.317146	0.744	0.443	4.5888e-60	0
COMT	2.52541e-64	0.330405	0.625	0.334	5.02102e-60	0
TMEM165	5.48966e-64	0.378398	0.754	0.448	1.09145e-59	0
CXADR	1.08142e-63	0.285222	0.363	0.135	2.15008e-59	0
PIM3	1.33368e-63	0.293299	0.635	0.331	2.65162e-59	0
SLC22A18	8.40911e-63	0.256542	0.413	0.17	1.6719e-58	0
HERC4	1.88261e-62	0.280888	0.378	0.147	3.74301e-58	0
PNN	3.63308e-62	0.288976	0.603	0.313	7.22329e-58	0
ZRANB2	3.87276e-62	0.289159	0.507	0.238	7.69982e-58	0
TCN1	7.66071e-62	0.251647	0.233	0.061	1.5231e-57	0
ITPR3	1.7873e-61	0.275177	0.37	0.143	3.55352e-57	0
LUC7L3	2.31604e-61	0.32964	0.645	0.346	4.60476e-57	0
PRR13	4.11272e-61	0.321326	0.798	0.509	8.1769e-57	0
PPP4R1	5.53046e-61	0.278245	0.378	0.15	1.09957e-56	0
GPX4	6.74774e-61	0.370988	0.909	0.679	1.34159e-56	0
GALNT6	7.16382e-61	0.272807	0.298	0.101	1.42431e-56	0
KTN1	8.31271e-61	0.338654	0.86	0.541	1.65273e-56	0
UBA6	1.18951e-60	0.305523	0.465	0.208	2.36498e-56	0
CNPY2	1.26625e-60	0.282753	0.677	0.371	2.51756e-56	0
TPBG	1.70925e-60	0.285424	0.542	0.269	3.39834e-56	0
CDC42EP4	2.51364e-60	0.266931	0.302	0.105	4.99762e-56	0
MKNK2	8.99981e-60	0.250422	0.535	0.251	1.78934e-55	0
MYRF	1.71281e-59	0.28178	0.219	0.059	3.4054e-55	0
AP1S1	3.85605e-59	0.290525	0.493	0.238	7.6666e-55	0
F11R	6.97863e-59	0.297368	0.391	0.16	1.38749e-54	0
AES	9.93625e-59	0.295813	0.744	0.444	1.97553e-54	0
TJP1	1.04238e-58	0.297363	0.44	0.198	2.07247e-54	0
ARF3	2.07775e-58	0.308766	0.569	0.3	4.13098e-54	0
HES1	3.71659e-58	0.324485	0.459	0.206	7.38933e-54	0
HIGD1A	6.16025e-58	0.298376	0.61	0.33	1.22478e-53	0
ROMO1	6.7219e-58	0.304391	0.825	0.516	1.33645e-53	0
CAST	7.5495e-58	0.276345	0.764	0.445	1.50099e-53	0
TSC22D1	1.11433e-57	0.253379	0.774	0.442	2.21551e-53	0
EIF6	1.13069e-57	0.294476	0.654	0.356	2.24803e-53	0
NDUFC1	1.65475e-57	0.289949	0.677	0.386	3.28997e-53	0
VEGFA	2.57205e-57	0.363358	0.638	0.357	5.11375e-53	0
YBX3	3.04131e-57	0.301347	0.871	0.567	6.04673e-53	0
TXNRD1	7.4679e-57	0.267954	0.395	0.168	1.48477e-52	0
DAZAP2	1.02945e-56	0.29572	0.823	0.526	2.04675e-52	0
ARPP19	1.24133e-56	0.259696	0.66	0.36	2.46802e-52	0
H2AFJ	1.36825e-56	0.309277	0.771	0.473	2.72036e-52	0
PXN	1.58213e-56	0.280817	0.414	0.181	3.1456e-52	0
CUL4A	2.59578e-56	0.267906	0.407	0.179	5.16093e-52	0
SPRR3	3.01234e-56	0.478044	0.155	0.029	5.98914e-52	0
SIVA1	3.44641e-56	0.291452	0.712	0.421	6.85216e-52	0
HMGCS1	4.77561e-56	0.560364	0.365	0.152	9.49488e-52	0
LIPH	4.84369e-56	0.274317	0.243	0.073	9.63022e-52	0
SRSF9	5.16933e-56	0.314494	0.835	0.551	1.02777e-51	0
SERPINB5	7.62468e-56	0.275557	0.303	0.109	1.51594e-51	0
ECHDC2	2.02899e-55	0.272263	0.417	0.185	4.03404e-51	0
APOL1	4.7533e-55	0.397089	0.45	0.213	9.45052e-51	0
IDH1	5.72372e-55	0.256252	0.388	0.167	1.13799e-50	0
RICTOR	6.52458e-55	0.269689	0.49	0.234	1.29722e-50	0
NCKAP1	6.60656e-55	0.28266	0.469	0.229	1.31352e-50	0
ANKRD13D	1.25559e-54	0.252251	0.397	0.171	2.49635e-50	0
TMED7	1.46861e-54	0.251884	0.467	0.223	2.91989e-50	0
TMEM123	1.53e-54	0.291838	0.679	0.395	3.04194e-50	0
NPEPPS	4.90354e-54	0.301782	0.484	0.237	9.74922e-50	0
SLMAP	6.31757e-54	0.280397	0.419	0.192	1.25606e-49	0
SEC61A1	1.30607e-53	0.315403	0.494	0.25	2.59674e-49	0
ESRP1	1.38468e-53	0.287664	0.294	0.109	2.75303e-49	0
EMP1	1.65312e-53	0.436686	0.577	0.312	3.28672e-49	0
CANT1	2.24767e-53	0.278628	0.327	0.131	4.46883e-49	0
VAPA	2.30878e-53	0.311869	0.867	0.592	4.59031e-49	0
NPDC1	2.5826e-53	0.286199	0.433	0.201	5.13472e-49	0
TMEM141	3.99939e-53	0.260044	0.567	0.301	7.95158e-49	0
PGRMC1	4.55021e-53	0.282873	0.594	0.322	9.04674e-49	0
NHLRC3	4.95441e-53	0.327085	0.452	0.216	9.85036e-49	0
NUMB	1.55411e-52	0.297155	0.448	0.213	3.08989e-48	0
DNAJC10	1.83653e-52	0.296334	0.396	0.18	3.6514e-48	0
C19orf10	1.04755e-51	0.299435	0.791	0.499	2.08274e-47	0
CD9	1.54644e-51	0.267046	0.804	0.488	3.07463e-47	0
PTTG1IP	4.35675e-51	0.315508	0.69	0.41	8.66209e-47	0
CA12	4.36476e-51	0.266386	0.173	0.041	8.67801e-47	0
NAPRT1	4.5307e-51	0.296789	0.464	0.226	9.00795e-47	0
LINC00969	6.28971e-51	0.251258	0.485	0.24	1.25052e-46	0
TAPBP	1.03303e-50	0.259362	0.668	0.374	2.05388e-46	0
UQCRQ	1.37941e-50	0.324497	0.895	0.666	2.74254e-46	0
POMP	1.71514e-50	0.323578	0.879	0.626	3.41004e-46	0
NETO2	1.92411e-50	0.260315	0.32	0.123	3.82551e-46	0
STAT6	2.35177e-50	0.253004	0.384	0.171	4.67578e-46	0
TMED10	1.03555e-49	0.275089	0.782	0.483	2.05887e-45	0
EIF4B	3.34611e-49	0.251364	0.697	0.419	6.65273e-45	0
SNRPG	3.82045e-49	0.263827	0.827	0.549	7.59582e-45	0
BRI3	4.00381e-49	0.299915	0.874	0.599	7.96037e-45	0
C12orf57	6.79781e-49	0.324706	0.848	0.56	1.35154e-44	0
LINC00657	1.17496e-48	0.294637	0.563	0.314	2.33605e-44	0
REEP3	1.43545e-48	0.294908	0.533	0.299	2.85396e-44	0
ETFA	2.20021e-48	0.2532	0.532	0.29	4.37446e-44	0
SPRR1B	2.24899e-48	0.743668	0.266	0.098	4.47144e-44	0
ADAM9	8.26587e-48	0.250026	0.435	0.212	1.64342e-43	0
EIF4G2	1.10922e-47	0.266902	0.783	0.483	2.20535e-43	0
SPATS2L	1.80889e-47	0.286493	0.799	0.475	3.59643e-43	0
FDPS	2.51611e-47	0.349213	0.496	0.257	5.00252e-43	0
LMAN1	1.58298e-46	0.288789	0.634	0.369	3.14727e-42	0
FSCN1	1.79987e-46	0.252629	0.507	0.252	3.5785e-42	0
ACTG1	2.19368e-46	0.284017	0.982	0.869	4.36148e-42	0
SQLE	1.31426e-45	0.409009	0.325	0.143	2.61301e-41	0
TRIP6	1.82023e-45	0.259933	0.43	0.215	3.61898e-41	0
ANO1	4.76192e-45	0.267185	0.356	0.159	9.46765e-41	0
TRIB1	7.40563e-45	0.284854	0.308	0.127	1.47239e-40	0
SCD	2.20109e-44	0.316786	0.273	0.105	4.37621e-40	0
AK3	2.30036e-44	0.259263	0.523	0.292	4.57358e-40	0
SETD5	2.44932e-44	0.257963	0.473	0.247	4.86973e-40	0
NDUFB7	4.68287e-44	0.263171	0.823	0.532	9.31047e-40	0
ARPC1A	1.02057e-43	0.255549	0.627	0.356	2.0291e-39	0
S100A10	2.88846e-43	0.272855	0.95	0.773	5.74284e-39	0
C6orf141	1.69052e-42	0.256569	0.273	0.109	3.3611e-38	0
PPP1R13L	2.17228e-42	0.252554	0.326	0.144	4.31892e-38	0
PTGR1	4.40583e-42	0.267333	0.428	0.22	8.75966e-38	0
HSBP1	1.54482e-41	0.255774	0.78	0.505	3.07141e-37	0
DYNLT1	2.01676e-41	0.255634	0.729	0.462	4.00972e-37	0
GNAS	3.35641e-41	0.25184	0.852	0.585	6.67321e-37	0
TMEM258	3.61421e-41	0.26935	0.877	0.661	7.18577e-37	0
SKAP2	4.73791e-41	0.253728	0.494	0.274	9.41991e-37	0
COX7A2	9.30756e-41	0.262863	0.911	0.767	1.85053e-36	0
CORO1C	1.15208e-40	0.252164	0.455	0.236	2.29057e-36	0
UBL5	1.51174e-39	0.253066	0.902	0.716	3.00564e-35	0
CLTA	4.15632e-39	0.257608	0.779	0.513	8.2636e-35	0
CDC42BPA	5.17191e-39	0.255593	0.334	0.156	1.02828e-34	0
SEC31A	1.00386e-38	0.256215	0.567	0.333	1.99587e-34	0
MIF	9.14039e-37	0.269029	0.885	0.653	1.81729e-32	0
SEC61B	7.54368e-31	0.273942	0.816	0.595	1.49984e-26	0
ACOT7	7.4473e-29	0.35456	0.272	0.133	1.48067e-24	0
IL7R	1.74705e-305	1.88083	0.545	0.056	3.47348e-301	1
KLRB1	8.01265e-297	2.00235	0.47	0.034	1.59307e-292	1
CCL5	1.02788e-295	1.6358	0.753	0.133	2.04363e-291	1
CD3D	1.1493e-282	1.55641	0.692	0.113	2.28504e-278	1
CD69	2.05717e-257	1.89009	0.617	0.103	4.09006e-253	1
CD52	2.40414e-241	1.42662	0.772	0.19	4.7799e-237	1
CD3E	3.24707e-220	1.35457	0.525	0.077	6.45583e-216	1
CD7	1.59053e-216	1.29636	0.487	0.065	3.1623e-212	1
PTPRCAP	3.16304e-189	1.18957	0.53	0.091	6.28875e-185	1
KLRC1	5.38677e-177	1.24203	0.231	0.009	1.071e-172	1
CD2	2.93399e-175	1.24638	0.521	0.098	5.83337e-171	1
BTG1	2.4637e-173	1.34345	0.922	0.728	4.89833e-169	1
RPLP2	2.62752e-173	0.594429	0.995	0.992	5.22404e-169	1
SPOCK2	6.69609e-171	1.10569	0.355	0.04	1.33132e-166	1
RPS27	1.16721e-168	0.602804	0.997	0.992	2.32065e-164	1
CXCR4	2.13225e-156	1.43284	0.681	0.243	4.23934e-152	1
RPS3	2.36751e-151	0.599039	0.986	0.976	4.70709e-147	1
CYTIP	2.24021e-145	1.15556	0.516	0.124	4.454e-141	1
DNAJB1	7.70571e-145	1.36074	0.905	0.794	1.53205e-140	1
MALAT1	1.78949e-128	0.486155	0.998	0.974	3.55785e-124	1
ACAP1	5.28182e-128	1.09985	0.42	0.091	1.05013e-123	1
CD3G	6.96544e-127	1.00787	0.315	0.045	1.38487e-122	1
GPR171	1.62604e-118	0.910965	0.204	0.016	3.2329e-114	1
RPS19	3.21117e-116	0.563468	0.998	0.987	6.38445e-112	1
HLA-B	3.43218e-115	0.559814	0.988	0.976	6.82386e-111	1
B2M	3.57274e-115	0.459922	0.995	0.996	7.10333e-111	1
CD96	1.53541e-114	0.957967	0.292	0.043	3.05269e-110	1
RPS29	5.43895e-113	0.576198	0.983	0.97	1.08137e-108	1
AC092580.4	2.40971e-110	0.818566	0.184	0.013	4.79099e-106	1
HLA-C	1.36059e-109	0.585271	0.969	0.947	2.70513e-105	1
HSP90AA1	2.80474e-107	0.951057	0.96	0.959	5.57638e-103	1
SRGN	3.10895e-105	0.428597	0.792	0.31	6.18121e-101	1
CTSW	2.8016e-100	0.875095	0.303	0.054	5.57014e-96	1
HSPA8	5.87589e-99	1.27327	0.818	0.754	1.16824e-94	1
DUSP2	1.69921e-97	1.25332	0.527	0.203	3.37836e-93	1
CD8A	6.26226e-95	0.937821	0.286	0.05	1.24506e-90	1
RPS27A	1.0629e-94	0.450518	0.992	0.984	2.11325e-90	1
PTPRC	3.49893e-93	0.94815	0.484	0.162	6.95657e-89	1
HCST	3.73231e-89	1.00591	0.464	0.156	7.42058e-85	1
CD8B	2.41933e-88	0.93259	0.268	0.048	4.81012e-84	1
TMSB4X	8.46491e-88	0.52632	0.997	0.996	1.68299e-83	1
CD48	2.65634e-86	0.953468	0.325	0.077	5.28134e-82	1
RPL23A	5.52721e-86	0.438998	0.983	0.972	1.09892e-81	1
LTB	2.85009e-85	0.870804	0.305	0.065	5.66655e-81	1
LCK	3.10149e-84	0.848649	0.314	0.071	6.16639e-80	1
ID2	3.82765e-83	1.16793	0.68	0.435	7.61013e-79	1
RPS26	2.31915e-82	0.413165	0.988	0.981	4.61094e-78	1
RPL3	1.78839e-81	0.457902	0.983	0.97	3.55567e-77	1
RPL21	2.2051e-79	0.399395	0.986	0.981	4.38418e-75	1
RPL13	6.62857e-79	0.347808	0.994	0.992	1.31789e-74	1
RPLP1	2.10816e-78	0.374517	0.997	0.994	4.19145e-74	1
STK17A	6.91228e-77	1.14913	0.493	0.225	1.3743e-72	1
IL2RG	1.82409e-76	0.903978	0.354	0.102	3.62666e-72	1
RGCC	3.54141e-76	1.47049	0.544	0.279	7.04103e-72	1
PTPN7	1.35045e-75	0.962219	0.271	0.06	2.68497e-71	1
RPS25	1.57449e-72	0.436077	0.977	0.972	3.13041e-68	1
DOK2	1.65078e-70	0.899293	0.345	0.104	3.28209e-66	1
TSC22D3	2.36339e-70	1.3351	0.643	0.477	4.69888e-66	1
HLA-E	5.00877e-70	0.726981	0.792	0.773	9.95844e-66	1
EIF1	1.64424e-69	0.48812	0.954	0.955	3.26908e-65	1
NKG7	1.69411e-69	0.641204	0.34	0.091	3.36823e-65	1
RPL10	2.1688e-69	0.339009	0.995	0.993	4.312e-65	1
GNLY	4.02991e-69	1.78866	0.152	0.018	8.01227e-65	1
HSPA1A	6.26644e-69	0.808759	0.881	0.902	1.24589e-64	1
RGS2	3.25621e-68	1.19178	0.603	0.366	6.474e-64	1
IL32	4.15361e-68	0.793611	0.692	0.463	8.2582e-64	1
RPS7	6.54163e-68	0.47407	0.948	0.927	1.30061e-63	1
HSPE1	1.01599e-67	0.893331	0.809	0.808	2.01999e-63	1
RPS15A	1.55786e-67	0.36473	0.992	0.981	3.09735e-63	1
RPS14	3.55735e-66	0.340136	0.991	0.984	7.07273e-62	1
CD247	1.42381e-65	0.675589	0.187	0.03	2.83082e-61	1
TMEM66	2.74935e-65	0.980998	0.694	0.628	5.46625e-61	1
ZFP36L2	3.20254e-65	1.21245	0.677	0.582	6.36728e-61	1
CD37	1.72731e-62	0.845731	0.392	0.147	3.43424e-58	1
JUNB	4.52485e-62	1.02634	0.772	0.79	8.9963e-58	1
RPL28	4.85377e-62	0.346894	0.995	0.986	9.65028e-58	1
RPL30	1.5526e-61	0.394198	0.98	0.962	3.08688e-57	1
SAMSN1	2.23095e-61	0.939059	0.375	0.138	4.43557e-57	1
GZMB	3.61941e-60	0.577091	0.188	0.033	7.19612e-56	1
GZMH	1.02222e-59	0.668815	0.242	0.055	2.03237e-55	1
H3F3B	3.87677e-59	0.617757	0.94	0.951	7.70779e-55	1
RPL26	1.03228e-58	0.383021	0.982	0.962	2.05239e-54	1
HLA-A	2.49148e-58	0.392413	0.962	0.966	4.95357e-54	1
KLF6	2.03112e-57	1.07093	0.698	0.618	4.03828e-53	1
STAT4	3.76375e-57	0.690437	0.167	0.029	7.48308e-53	1
ARHGDIB	1.15356e-55	0.871923	0.609	0.414	2.2935e-51	1
TBC1D10C	1.19959e-55	0.610661	0.156	0.025	2.38502e-51	1
RPL13A	1.11771e-54	0.292392	0.998	0.993	2.22223e-50	1
IFNG	1.40348e-54	1.08209	0.199	0.042	2.79041e-50	1
GIMAP7	3.12913e-54	0.679553	0.175	0.033	6.22134e-50	1
CORO1A	8.74156e-54	0.767733	0.363	0.137	1.738e-49	1
RPS28	6.37009e-53	0.326871	0.988	0.985	1.2665e-48	1
RPS2	1.09126e-52	0.314765	0.998	0.985	2.16964e-48	1
GPR65	1.96641e-52	0.761601	0.188	0.041	3.90962e-48	1
DNAJA1	3.43257e-52	1.09938	0.691	0.673	6.82463e-48	1
ITM2A	3.13276e-51	0.730841	0.265	0.077	6.22855e-47	1
RPS4Y1	1.15121e-50	0.718266	0.608	0.385	2.28884e-46	1
TNFSF14	1.73339e-49	0.964642	0.187	0.044	3.44632e-45	1
PTGER2	7.01712e-49	0.775043	0.175	0.039	1.39514e-44	1
FYB	2.33648e-47	0.845462	0.328	0.13	4.64539e-43	1
RPL19	3.94764e-47	0.319793	0.983	0.977	7.8487e-43	1
EVL	5.98897e-47	0.826125	0.358	0.154	1.19073e-42	1
UBB	9.09066e-47	0.687753	0.827	0.867	1.8074e-42	1
HSP90AB1	1.5233e-44	0.624264	0.815	0.87	3.02862e-40	1
RPL34	1.78844e-43	0.311372	0.991	0.99	3.55577e-39	1
DUSP1	2.59073e-43	0.790768	0.758	0.712	5.1509e-39	1
RUNX3	3.01798e-43	0.691217	0.193	0.051	6.00034e-39	1
RPS4X	6.86481e-43	0.324211	0.96	0.961	1.36486e-38	1
LAPTM5	8.84984e-43	0.561342	0.547	0.294	1.75953e-38	1
RPS6	2.96752e-42	0.30868	0.982	0.979	5.90003e-38	1
GZMA	3.00555e-42	0.647163	0.248	0.077	5.97563e-38	1
EEF1D	4.95875e-42	0.472272	0.845	0.892	9.85898e-38	1
RPS18	6.71705e-42	0.254618	1	0.991	1.33548e-37	1
FAU	4.66694e-40	0.306893	0.957	0.962	9.27881e-36	1
LAT	1.31661e-39	0.651987	0.187	0.051	2.61769e-35	1
JUN	7.11745e-39	0.803271	0.75	0.727	1.41509e-34	1
TNFAIP3	3.66479e-38	1.01597	0.377	0.201	7.28634e-34	1
BTG2	7.20639e-38	1.02405	0.433	0.267	1.43277e-33	1
RHOH	9.29532e-38	0.579852	0.202	0.06	1.8481e-33	1
CREM	4.06077e-37	0.838702	0.424	0.236	8.07362e-33	1
RPS20	6.38774e-37	0.27943	0.962	0.962	1.27001e-32	1
HSPA1B	4.56044e-36	0.814337	0.708	0.759	9.06707e-32	1
ALOX5AP	4.71709e-36	0.288176	0.418	0.189	9.37852e-32	1
TAGAP	1.86449e-35	0.617083	0.168	0.046	3.70699e-31	1
RPL35A	4.04511e-31	0.250022	0.974	0.975	8.0425e-27	1
OXNAD1	7.4965e-31	0.636592	0.172	0.055	1.49045e-26	1
RGS1	2.03961e-29	0.442819	0.401	0.205	4.05516e-25	1
HSPD1	3.32459e-29	0.933706	0.6	0.612	6.60994e-25	1
CD53	5.0687e-29	0.645065	0.292	0.138	1.00776e-24	1
FXYD5	1.39791e-28	0.848481	0.538	0.492	2.77933e-24	1
ZNF331	4.27944e-28	0.827005	0.322	0.169	8.50838e-24	1
RPL10A	1.41082e-27	0.284889	0.94	0.942	2.805e-23	1
CACYBP	2.6484e-26	0.874398	0.513	0.456	5.26555e-22	1
GIMAP4	5.15019e-26	0.611804	0.187	0.069	1.02396e-21	1
UBC	7.1084e-26	0.487988	0.874	0.93	1.41329e-21	1
EVI2B	9.5756e-25	0.624735	0.253	0.12	1.90382e-20	1
RPS3A	3.27194e-24	0.255455	0.979	0.973	6.50528e-20	1
LEPROTL1	2.96769e-23	0.888657	0.371	0.254	5.90035e-19	1
GPR183	8.23653e-22	0.628374	0.239	0.113	1.63759e-17	1
PPP1R15A	1.75269e-21	0.732338	0.6	0.619	3.48469e-17	1
LDLRAD4	2.8094e-21	0.66673	0.17	0.07	5.58564e-17	1
EVI2A	2.97536e-21	0.567905	0.227	0.107	5.91561e-17	1
DDX5	4.75757e-21	0.461194	0.697	0.811	9.45899e-17	1
SLA	6.14872e-21	0.545897	0.165	0.065	1.22249e-16	1
RORA	1.87513e-20	0.881433	0.294	0.182	3.72813e-16	1
RP11-347P5.1	1.12027e-19	0.566873	0.185	0.082	2.22731e-15	1
CCL4	2.9117e-19	0.83428	0.247	0.121	5.78905e-15	1
CST7	3.62213e-19	0.376553	0.205	0.089	7.20152e-15	1
SH3BGRL3	7.22156e-19	0.400978	0.781	0.85	1.43579e-14	1
STK17B	2.3467e-18	0.675951	0.248	0.138	4.66572e-14	1
PIK3IP1	3.74197e-18	0.641605	0.221	0.115	7.43978e-14	1
SRSF7	4.32454e-18	0.800529	0.51	0.504	8.59804e-14	1
FYN	6.78714e-18	0.558165	0.178	0.081	1.34942e-13	1
YPEL5	7.31155e-18	0.91832	0.426	0.368	1.45368e-13	1
SOCS1	3.26991e-17	0.631739	0.213	0.111	6.50123e-13	1
TOMM7	5.84656e-17	0.361592	0.723	0.852	1.16241e-12	1
HSPH1	6.39819e-17	0.883037	0.521	0.54	1.27209e-12	1
RP11-138A9.2	6.46816e-17	0.644545	0.162	0.072	1.286e-12	1
LCP1	2.62148e-16	0.654985	0.247	0.146	5.21203e-12	1
TMA7	1.95693e-15	0.332433	0.717	0.84	3.89076e-11	1
GPSM3	4.205e-15	0.648236	0.303	0.208	8.36039e-11	1
TSPYL2	2.58172e-14	0.712199	0.254	0.161	5.13298e-10	1
LSP1	5.33765e-14	0.574534	0.314	0.216	1.06123e-09	1
LDHB	1.4605e-13	0.527154	0.36	0.28	2.90376e-09	1
ZFP36	1.65819e-13	0.848962	0.487	0.494	3.2968e-09	1
IRF1	1.79971e-13	0.676589	0.4	0.339	3.57817e-09	1
CLEC2B	2.33797e-13	0.714738	0.459	0.451	4.64836e-09	1
PDCD4	3.31648e-13	0.66864	0.207	0.123	6.59383e-09	1
PRMT10	4.84573e-13	0.621743	0.194	0.111	9.63428e-09	1
RPL36AL	5.36788e-13	0.29884	0.772	0.883	1.06724e-08	1
GMFG	5.54837e-13	0.52324	0.322	0.227	1.10313e-08	1
RGS10	1.70463e-12	0.545153	0.329	0.247	3.38914e-08	1
PNRC1	3.50276e-12	0.54874	0.564	0.646	6.96419e-08	1
CALM1	8.42601e-12	0.451521	0.606	0.731	1.67526e-07	1
EEF1B2	2.0416e-11	0.346363	0.666	0.778	4.05912e-07	1
STK4	2.08117e-11	0.70158	0.326	0.264	4.13779e-07	1
HSPA6	1.18515e-10	1.40149	0.444	0.441	2.35631e-06	1
MGAT4A	2.3792e-10	0.594877	0.152	0.085	4.73032e-06	1
RPSA	2.82037e-10	0.282385	0.743	0.827	5.60747e-06	1
UBE2S	7.99361e-10	0.705368	0.403	0.384	1.58929e-05	1
RCAN3	1.37854e-09	0.58205	0.179	0.111	2.74082e-05	1
UGP2	1.8185e-09	0.250208	0.228	0.446	3.61555e-05	1
SOD1	1.89559e-09	0.559375	0.548	0.688	3.76882e-05	1
GSPT1	2.22532e-09	0.307945	0.182	0.365	4.42438e-05	1
ZFAND2A	2.26799e-09	0.978187	0.4	0.381	4.50922e-05	1
XBP1	6.27202e-09	0.294021	0.245	0.468	0.0001247	1
UCP2	2.48502e-08	0.382211	0.178	0.111	0.000494071	1
RP11-138A9.1	3.70972e-08	0.556457	0.159	0.1	0.000737567	1
WTAP	4.9239e-08	0.271135	0.178	0.337	0.00097897	1
HMGB2	5.86805e-08	0.535336	0.452	0.47	0.00116669	1
TAF7	8.45406e-08	0.28462	0.239	0.445	0.00168084	1
TUBA1A	1.24575e-07	0.725687	0.357	0.326	0.0024768	1
FNBP1	1.35427e-07	0.622603	0.24	0.186	0.00269255	1
NUDC	1.50861e-07	0.264163	0.247	0.457	0.00299942	1
SMAP2	1.95915e-07	0.478951	0.187	0.128	0.00389518	1
BIRC3	2.47776e-07	0.651757	0.303	0.257	0.00492627	1
ARID4B	2.95216e-07	0.259293	0.208	0.381	0.00586949	1
ANXA1	3.62579e-07	0.484632	0.662	0.728	0.0072088	1
ERN1	4.37567e-07	0.842355	0.253	0.212	0.00869971	1
ANP32E	5.23112e-07	0.270462	0.132	0.252	0.0104005	1
MID1IP1	6.80105e-07	0.262803	0.104	0.206	0.0135218	1
SVIP	7.58392e-07	0.260237	0.126	0.24	0.0150784	1
YWHAQ	7.70864e-07	0.282585	0.265	0.484	0.0153263	1
RAC2	9.23266e-07	0.623059	0.334	0.312	0.0183564	1
FOSB	9.58845e-07	0.404688	0.527	0.557	0.0190637	1
MOB4	9.93825e-07	0.252293	0.103	0.202	0.0197592	1
FAM177A1	1.02512e-06	0.358097	0.242	0.439	0.0203815	1
TCP1	1.05921e-06	0.310383	0.221	0.398	0.0210592	1
TNFAIP8	1.14169e-06	0.587869	0.196	0.145	0.0226991	1
NR4A2	1.18048e-06	0.565206	0.3	0.255	0.0234703	1
PAIP2	1.24429e-06	0.262734	0.201	0.361	0.0247389	1
MRPS6	1.35864e-06	0.289301	0.191	0.345	0.0270125	1
RAP1A	1.48705e-06	0.288895	0.243	0.435	0.0295656	1
CCDC107	1.57173e-06	0.330352	0.198	0.358	0.0312492	1
OFD1	1.75713e-06	0.272525	0.132	0.244	0.0349353	1
CD99	1.76198e-06	0.403862	0.495	0.519	0.0350318	1
FAM107B	1.82694e-06	0.644376	0.234	0.191	0.0363232	1
MBNL1	1.95592e-06	0.289261	0.168	0.304	0.0388877	1
H1FX	2.42574e-06	0.628299	0.481	0.571	0.0482286	1
MYLIP	2.52594e-06	0.624138	0.247	0.204	0.0502207	1
NFKBIA	2.81443e-06	0.541828	0.447	0.449	0.0559566	1
WIPF1	3.42823e-06	0.552684	0.216	0.168	0.0681601	1
SBDS	3.83997e-06	0.344263	0.237	0.423	0.0763464	1
HLA-F	5.18702e-06	0.269653	0.156	0.278	0.103128	1
EIF4A3	5.68427e-06	0.286158	0.15	0.266	0.113015	1
EML4	7.1892e-06	0.642271	0.262	0.229	0.142936	1
PCSK7	7.52385e-06	0.28156	0.176	0.308	0.149589	1
DNAJB6	9.07566e-06	0.6173	0.466	0.581	0.180442	1
BAZ1A	1.04945e-05	0.343041	0.185	0.324	0.208652	1
TLE4	1.1221e-05	0.253811	0.119	0.215	0.223096	1
NCL	1.1731e-05	0.296346	0.254	0.439	0.233235	1
BAG3	1.33742e-05	0.826002	0.322	0.308	0.265906	1
GADD45B	1.37651e-05	0.542042	0.41	0.418	0.273677	1
WHSC1L1	1.65007e-05	0.280729	0.187	0.321	0.328067	1
RP11-640M9.1	1.82682e-05	0.265044	0.13	0.231	0.363207	1
DNAJC1	1.89219e-05	0.294187	0.161	0.281	0.376205	1
IFRD1	2.72765e-05	0.259745	0.253	0.421	0.542312	1
GYG1	3.1393e-05	0.266089	0.119	0.212	0.624155	1
PRMT2	3.44279e-05	0.279882	0.136	0.238	0.684496	1
NEU1	3.47897e-05	0.792353	0.266	0.243	0.69169	1
SS18L2	3.7612e-05	0.321068	0.155	0.266	0.747802	1
TOB1	4.02556e-05	0.324941	0.204	0.346	0.800363	1
RPL17	5.27152e-05	0.327925	0.234	0.4	1	1
FAM133B	5.57004e-05	0.333928	0.27	0.458	1	1
REL	5.60835e-05	0.652685	0.328	0.324	1	1
DDX21	6.35459e-05	0.35051	0.217	0.37	1	1
SP100	6.74977e-05	0.304992	0.219	0.368	1	1
PSIP1	6.92441e-05	0.264907	0.123	0.213	1	1
TTC39C	7.48765e-05	0.596301	0.184	0.146	1	1
TANK	8.25431e-05	0.297575	0.17	0.284	1	1
SNHG8	8.54933e-05	0.319502	0.268	0.459	1	1
AKIRIN1	9.30473e-05	0.256137	0.116	0.202	1	1
STAT3	0.000100827	0.355545	0.262	0.439	1	1
PPP1R2	0.000130033	0.680088	0.378	0.425	1	1
CDC42EP3	0.000137097	0.529939	0.159	0.121	1	1
COQ10B	0.000138485	0.278546	0.121	0.207	1	1
SRSF2	0.000142267	0.265894	0.354	0.609	1	1
GPBP1	0.000145317	0.312854	0.25	0.413	1	1
MYADM	0.000182245	0.715503	0.337	0.364	1	1
LIMD2	0.000215349	0.40363	0.17	0.129	1	1
PIK3R1	0.000230826	0.537443	0.155	0.118	1	1
MED10	0.000240044	0.276861	0.149	0.245	1	1
EMB	0.000267115	0.588361	0.175	0.141	1	1
NR3C1	0.000306323	0.314494	0.162	0.265	1	1
JMJD6	0.00031798	0.266003	0.129	0.212	1	1
SERTAD1	0.000327944	0.349594	0.242	0.394	1	1
NMRK1	0.000475263	0.313002	0.116	0.194	1	1
SRSF3	0.000518244	0.331783	0.326	0.546	1	1
BTN3A2	0.000524109	0.262974	0.107	0.178	1	1
TUBA4A	0.000530467	0.603677	0.234	0.21	1	1
PIK3R3	0.00056275	0.255164	0.118	0.192	1	1
SEPT6	0.000592512	0.516394	0.191	0.162	1	1
MED30	0.000635932	0.292668	0.123	0.201	1	1
N4BP2L1	0.000725199	0.250274	0.098	0.164	1	1
SFPQ	0.000728621	0.317864	0.247	0.397	1	1
CIRBP	0.000791042	0.429715	0.493	0.646	1	1
ARID5A	0.000809302	0.520516	0.182	0.152	1	1
CDC42SE2	0.000985748	0.585805	0.221	0.2	1	1
AAK1	0.00107605	0.528136	0.184	0.156	1	1
HNRNPA0	0.00108506	0.336521	0.322	0.538	1	1
CCNH	0.00114534	0.646434	0.227	0.211	1	1
STIP1	0.00116996	0.271811	0.138	0.219	1	1
CCDC59	0.00123289	0.279901	0.133	0.212	1	1
JAK1	0.00123994	0.340955	0.208	0.331	1	1
TRA2B	0.00156218	0.29292	0.338	0.548	1	1
C9orf142	0.00165981	0.690653	0.28	0.289	1	1
ABHD17A	0.00204297	0.293394	0.123	0.194	1	1
OSTF1	0.00210266	0.415438	0.214	0.342	1	1
FKBP4	0.00214611	0.465223	0.188	0.297	1	1
ODF2L	0.00230045	0.471452	0.185	0.292	1	1
UBE2D2	0.0023399	0.359905	0.3	0.493	1	1
BUB3	0.00245537	0.318141	0.156	0.241	1	1
DNAJB4	0.0024575	0.657123	0.247	0.238	1	1
ABRACL	0.00290103	0.408252	0.225	0.358	1	1
IDS	0.00327083	0.661777	0.349	0.402	1	1
SMCHD1	0.00361524	0.342628	0.178	0.272	1	1
ODC1	0.00370703	0.599217	0.184	0.163	1	1
ELF1	0.00390089	0.68002	0.338	0.385	1	1
ARL6IP5	0.00405518	0.261266	0.361	0.597	1	1
TMEM243	0.00411624	0.316666	0.126	0.194	1	1
BLOC1S2	0.00416628	0.313853	0.107	0.168	1	1
ZC3H12A	0.00417998	0.264214	0.109	0.169	1	1
PRPF38B	0.00451756	0.364736	0.257	0.402	1	1
G3BP2	0.00481644	0.403046	0.191	0.294	1	1
PABPC1	0.00496521	0.318286	0.548	0.754	1	1
DUSP5	0.00511003	0.289458	0.119	0.183	1	1
NOP56	0.00569474	0.289532	0.123	0.187	1	1
IDI1	0.00571394	0.558422	0.205	0.19	1	1
STOM	0.00590019	0.306931	0.135	0.205	1	1
NCOR1	0.00617264	0.349881	0.219	0.332	1	1
FGFR1OP2	0.00622717	0.338027	0.184	0.277	1	1
C9orf78	0.00633149	0.366723	0.181	0.274	1	1
ABHD3	0.00752348	0.334173	0.129	0.194	1	1
ZC3HAV1	0.00771589	0.518426	0.219	0.207	1	1
GLTSCR2	0.00800876	0.361179	0.515	0.709	1	1
DEDD2	0.00832615	0.606532	0.231	0.227	1	1
LPXN	0.00923782	0.25106	0.115	0.172	1	1
FUS	0.00959012	0.265511	0.377	0.605	1	1
IGFBP6	6.06064e-197	1.38958	0.9	0.423	1.20498e-192	2
LAMC2	2.12281e-185	1.27095	0.737	0.244	4.22057e-181	2
AHNAK2	8.64407e-180	1.0026	0.706	0.221	1.71861e-175	2
HLA-G	1.80429e-179	1.26002	0.716	0.238	3.58729e-175	2
FAM83A	9.28798e-176	1.06127	0.649	0.182	1.84664e-171	2
FLNB	2.07294e-171	1.09268	0.83	0.33	4.12142e-167	2
LAMB3	7.82997e-165	1.11707	0.773	0.29	1.55675e-160	2
VEGFA	1.76661e-164	1.17068	0.817	0.353	3.51237e-160	2
SLC2A1	1.06861e-163	1.05565	0.763	0.289	2.12461e-159	2
S100A2	3.12827e-159	1.03855	0.927	0.424	6.21962e-155	2
ANGPTL4	5.64229e-158	1.11668	0.675	0.218	1.1218e-153	2
ERRFI1	4.7935e-149	1.10938	0.786	0.342	9.53043e-145	2
F3	3.95984e-145	1.12581	0.741	0.298	7.87295e-141	2
TMSB10	3.23833e-141	0.782908	0.995	0.987	6.43845e-137	2
ERO1L	5.39075e-139	1.1022	0.802	0.376	1.07179e-134	2
DSG2	1.69445e-138	0.86488	0.786	0.316	3.36891e-134	2
GPRC5A	2.76608e-138	0.919403	0.792	0.327	5.49952e-134	2
ITGA5	4.14099e-138	1.05144	0.643	0.227	8.23311e-134	2
ITGA3	5.62557e-138	0.860369	0.832	0.338	1.11848e-133	2
GAPDH	1.23635e-137	0.772378	0.984	0.957	2.4581e-133	2
CRCT1	5.35607e-133	1.10155	0.387	0.072	1.06489e-128	2
ITGA6	1.5383e-131	0.88091	0.744	0.294	3.05844e-127	2
NT5E	5.64348e-130	0.79002	0.557	0.168	1.12204e-125	2
HMGA1	4.04432e-125	0.938703	0.813	0.404	8.04091e-121	2
NDUFA4L2	8.77118e-125	0.925786	0.486	0.12	1.74389e-120	2
LAMA3	1.59105e-123	0.845038	0.559	0.175	3.16332e-119	2
KRT19	6.36827e-123	0.855284	0.949	0.465	1.26614e-118	2
AHNAK	4.62098e-118	0.818978	0.843	0.465	9.18743e-114	2
COL17A1	6.59411e-118	0.85523	0.63	0.227	1.31104e-113	2
PLEC	1.24718e-116	0.847702	0.768	0.362	2.47964e-112	2
S100A10	5.61318e-115	0.819621	0.94	0.787	1.11601e-110	2
KRT7	7.05461e-115	0.874729	0.873	0.404	1.4026e-110	2
RIOK3	2.19256e-114	0.792461	0.775	0.351	4.35924e-110	2
S100A14	3.64793e-114	0.800064	0.775	0.321	7.25281e-110	2
APLP2	6.43665e-113	0.793977	0.894	0.509	1.27973e-108	2
ENO2	1.27611e-112	0.823348	0.514	0.162	2.53716e-108	2
SDC4	1.19399e-109	0.751248	0.763	0.343	2.3739e-105	2
PKM	3.19899e-109	0.736049	0.949	0.698	6.36023e-105	2
C19orf33	7.50304e-108	0.745602	0.767	0.324	1.49175e-103	2
CDCP1	6.41121e-106	0.714975	0.583	0.221	1.27468e-101	2
SCEL	6.12383e-103	0.621855	0.378	0.09	1.21754e-98	2
CAV1	1.19119e-101	0.913448	0.751	0.371	2.36833e-97	2
MIR205HG	2.45522e-101	0.841537	0.67	0.256	4.88147e-97	2
DCBLD2	1.87617e-100	0.768521	0.619	0.249	3.7302e-96	2
ANXA2	9.37065e-100	0.703679	0.959	0.709	1.86307e-95	2
CDA	5.58227e-99	0.822641	0.602	0.237	1.10987e-94	2
FAM3C	1.2195e-98	0.779465	0.824	0.461	2.42461e-94	2
ITGB4	2.86964e-98	0.744609	0.654	0.266	5.70542e-94	2
PPL	1.26182e-97	0.852273	0.603	0.235	2.50874e-93	2
PLEK2	3.85919e-97	0.6272	0.517	0.177	7.67283e-93	2
KRT6A	9.37767e-97	1.02517	0.537	0.183	1.86447e-92	2
TFF2	1.54282e-95	0.595455	0.822	0.343	3.06742e-91	2
EGLN3	4.99644e-94	0.773411	0.529	0.192	9.93392e-90	2
ASPH	1.12095e-93	0.669919	0.84	0.433	2.22867e-89	2
PITX1	1.69626e-93	0.705835	0.614	0.239	3.3725e-89	2
KRT8	1.36176e-92	0.612646	0.914	0.448	2.70746e-88	2
TPI1	3.73084e-92	0.686601	0.922	0.783	7.41765e-88	2
TNNT1	8.89897e-92	0.506649	0.398	0.111	1.76929e-87	2
DAAM1	6.91342e-89	0.712933	0.563	0.226	1.37453e-84	2
MT1X	3.61828e-85	1.24721	0.692	0.369	7.19387e-81	2
FAM129B	3.61668e-84	0.668007	0.635	0.301	7.19069e-80	2
TPBG	4.35207e-84	0.758845	0.605	0.281	8.65279e-80	2
CAPN2	1.41211e-83	0.662364	0.725	0.39	2.80755e-79	2
PGK1	1.91486e-82	0.722346	0.846	0.609	3.80713e-78	2
LRRC8A	5.22889e-82	0.672665	0.625	0.275	1.03961e-77	2
CD59	7.04863e-82	0.697889	0.863	0.599	1.40141e-77	2
KRT18	2.83624e-81	0.540395	0.902	0.446	5.63902e-77	2
PERP	1.22405e-80	0.590999	0.848	0.466	2.43365e-76	2
EPHA2	1.3157e-80	0.625816	0.595	0.249	2.61588e-76	2
SPINT2	3.15407e-80	0.605803	0.832	0.442	6.27093e-76	2
S100A6	4.06491e-80	0.493534	0.986	0.914	8.08186e-76	2
LMO7	6.17573e-80	0.734809	0.657	0.318	1.22786e-75	2
ITGA2	3.27133e-79	0.716762	0.576	0.252	6.50406e-75	2
DHRS9	3.32243e-79	0.724987	0.586	0.237	6.60565e-75	2
EZR	4.86416e-79	0.598644	0.844	0.445	9.67092e-75	2
BCAR3	7.74677e-79	0.592932	0.433	0.148	1.54021e-74	2
SCNN1A	2.38349e-78	0.649093	0.617	0.276	4.73886e-74	2
SEC61G	2.38379e-77	0.707372	0.857	0.671	4.73945e-73	2
S100A16	5.97277e-77	0.668126	0.817	0.465	1.18751e-72	2
MFI2	4.82877e-76	0.591515	0.443	0.158	9.60055e-72	2
MT2A	1.10074e-75	0.940813	0.887	0.675	2.18849e-71	2
CAV2	1.17398e-75	0.64326	0.719	0.374	2.3341e-71	2
S100A11	2.09155e-75	0.604966	0.935	0.807	4.15841e-71	2
G0S2	3.41836e-75	0.66598	0.744	0.392	6.79638e-71	2
CST6	3.85727e-75	0.806128	0.69	0.336	7.66902e-71	2
ARPC1A	7.92809e-75	0.591433	0.679	0.37	1.57626e-70	2
CAMK2N1	3.23638e-74	0.6006	0.69	0.338	6.43456e-70	2
MALL	4.61529e-74	0.631556	0.614	0.276	9.17612e-70	2
NDRG1	2.54104e-73	0.794099	0.486	0.194	5.0521e-69	2
PMEPA1	4.93741e-73	0.604186	0.746	0.395	9.81656e-69	2
TGM2	1.19093e-72	0.594265	0.778	0.416	2.36781e-68	2
HMGA2	3.90623e-72	0.41888	0.325	0.09	7.76637e-68	2
SLPI	4.08768e-72	0.560138	0.802	0.38	8.12712e-68	2
SEMA4B	1.01238e-70	0.61604	0.592	0.272	2.01282e-66	2
ADIRF	1.48992e-70	0.617142	0.638	0.298	2.96226e-66	2
TMBIM6	1.57364e-70	0.560653	0.902	0.691	3.12871e-66	2
SERPINB3	2.66992e-70	0.706092	0.432	0.152	5.30833e-66	2
HK2	7.92409e-70	0.638853	0.525	0.226	1.57547e-65	2
IFI27	1.1836e-69	0.526893	0.835	0.42	2.35324e-65	2
ID1	2.93439e-69	0.607115	0.746	0.394	5.83416e-65	2
EPS8	1.59938e-68	0.653799	0.641	0.33	3.1799e-64	2
CSNK1E	1.7904e-68	0.630015	0.611	0.299	3.55967e-64	2
ENO1	7.88321e-68	0.596616	0.876	0.678	1.56734e-63	2
SLC16A3	1.0893e-67	0.594119	0.802	0.488	2.16574e-63	2
AGRN	2.89345e-67	0.600891	0.576	0.278	5.75275e-63	2
ALDOA	1.50328e-66	0.585479	0.887	0.755	2.98883e-62	2
TMEM158	9.38184e-66	0.554281	0.341	0.107	1.8653e-61	2
CDH1	1.11261e-65	0.54129	0.551	0.242	2.2121e-61	2
FSCN1	4.70308e-65	0.54031	0.559	0.264	9.35067e-61	2
TM4SF1	1.23161e-64	0.39483	0.884	0.43	2.44869e-60	2
TNFRSF12A	5.53186e-64	0.580148	0.724	0.406	1.09984e-59	2
SPINT1	7.18562e-64	0.522827	0.675	0.339	1.42865e-59	2
SPRR1B	2.1709e-63	0.624325	0.337	0.101	4.31619e-59	2
SFN	2.18556e-63	0.508472	0.549	0.241	4.34534e-59	2
RASSF7	2.10926e-62	0.547216	0.571	0.271	4.19363e-58	2
BZW1	2.44768e-62	0.593512	0.711	0.431	4.86647e-58	2
PKP3	2.72785e-61	0.529599	0.511	0.228	5.4235e-57	2
ADM	1.08934e-60	0.671163	0.587	0.288	2.16583e-56	2
DSC2	1.29922e-60	0.503535	0.475	0.205	2.58311e-56	2
MAP4K4	1.90377e-60	0.56001	0.533	0.25	3.78507e-56	2
ITPR3	2.42945e-60	0.491601	0.403	0.155	4.83024e-56	2
SMIM22	3.41227e-60	0.460647	0.737	0.353	6.78428e-56	2
PRDX5	1.20797e-59	0.530471	0.849	0.648	2.40168e-55	2
IGF2BP2	1.80288e-58	0.497013	0.506	0.231	3.58449e-54	2
WSB1	4.15071e-57	0.832154	0.794	0.552	8.25244e-53	2
SLC9A3R2	6.74147e-57	0.54833	0.633	0.35	1.34034e-52	2
NEAT1	2.0653e-56	0.547929	0.987	0.83	4.10624e-52	2
SERINC2	2.45084e-56	0.457139	0.692	0.352	4.87277e-52	2
MT1E	4.84121e-55	0.924174	0.6	0.34	9.62529e-51	2
RNMT	1.40538e-54	0.651108	0.629	0.356	2.79417e-50	2
MDK	2.72182e-54	0.546109	0.824	0.523	5.41151e-50	2
YWHAZ	2.81275e-54	0.497411	0.856	0.641	5.59232e-50	2
BIK	3.21728e-54	0.454185	0.535	0.248	6.3966e-50	2
PPP1R14B	4.2889e-54	0.545204	0.676	0.406	8.52719e-50	2
ACTG1	7.30834e-54	0.433179	0.952	0.881	1.45304e-49	2
ANXA3	2.05355e-53	0.464037	0.452	0.193	4.08286e-49	2
TSPO	4.54367e-53	0.505388	0.867	0.673	9.03373e-49	2
LRRFIP1	5.11991e-53	0.485764	0.849	0.542	1.01794e-48	2
SMS	1.06526e-52	0.592149	0.671	0.415	2.11795e-48	2
TFF1	1.26871e-52	0.300293	0.64	0.304	2.52246e-48	2
UBA6	5.10446e-52	0.536681	0.483	0.225	1.01487e-47	2
PODXL	5.12801e-52	0.422843	0.324	0.112	1.01955e-47	2
MIF	6.28734e-52	0.491701	0.846	0.676	1.25005e-47	2
IL1RN	6.39017e-52	0.444166	0.357	0.131	1.27049e-47	2
MSLN	1.01584e-51	0.451076	0.371	0.141	2.0197e-47	2
DMRTA1	1.26301e-51	0.46532	0.403	0.165	2.51111e-47	2
ADAM8	1.99956e-51	0.491692	0.413	0.172	3.97553e-47	2
FERMT1	8.4858e-51	0.448963	0.259	0.077	1.68715e-46	2
TFPI	8.61075e-51	0.514548	0.625	0.356	1.71199e-46	2
KTN1	1.27076e-50	0.477048	0.814	0.572	2.52653e-46	2
EPCAM	2.91178e-50	0.407702	0.651	0.325	5.7892e-46	2
SLC20A1	3.65753e-50	0.629435	0.637	0.355	7.27191e-46	2
AC106876.2	3.93414e-50	0.316654	0.206	0.051	7.82186e-46	2
KLF5	4.49601e-50	0.421251	0.521	0.245	8.93897e-46	2
TXN	1.75114e-49	0.40219	0.857	0.687	3.48161e-45	2
NPEPPS	2.21688e-49	0.533793	0.506	0.253	4.40761e-45	2
CLTB	2.38299e-49	0.509377	0.783	0.531	4.73786e-45	2
CAPRIN2	2.39967e-49	0.545991	0.322	0.12	4.77103e-45	2
HS3ST1	2.61973e-49	0.420246	0.456	0.204	5.20854e-45	2
CA9	6.16557e-49	0.349363	0.246	0.07	1.22584e-44	2
LSR	7.89138e-49	0.448556	0.532	0.268	1.56897e-44	2
EHF	1.27917e-48	0.482671	0.47	0.219	2.54325e-44	2
JUP	1.27954e-48	0.475797	0.494	0.245	2.54398e-44	2
INSIG2	1.28152e-48	0.446982	0.505	0.255	2.54791e-44	2
ELF3	2.27927e-48	0.52201	0.697	0.351	4.53164e-44	2
MUC1	4.24651e-48	0.507402	0.629	0.322	8.4429e-44	2
PLAT	4.92893e-48	0.57688	0.708	0.415	9.7997e-44	2
TMEM165	1.10641e-47	0.577183	0.725	0.475	2.19976e-43	2
WNT7B	1.23398e-47	0.444299	0.389	0.163	2.45339e-43	2
SLC14A1	4.58401e-47	0.410826	0.352	0.137	9.11393e-43	2
CCND1	7.76699e-47	0.459966	0.546	0.281	1.54423e-42	2
FLNA	1.61113e-46	0.524956	0.66	0.395	3.20325e-42	2
ITGB6	1.9023e-46	0.527622	0.565	0.294	3.78215e-42	2
SYT8	4.18639e-46	0.397665	0.678	0.336	8.32338e-42	2
TINAGL1	7.21165e-46	0.493833	0.565	0.295	1.43382e-41	2
IQGAP1	9.45892e-46	0.436205	0.656	0.394	1.88062e-41	2
NPTN	1.20218e-45	0.481706	0.429	0.204	2.39018e-41	2
CTTN	5.07113e-45	0.445461	0.63	0.368	1.00824e-40	2
CTD-2020K17.1	1.53254e-44	0.372665	0.268	0.088	3.047e-40	2
GJB3	2.91147e-44	0.30804	0.306	0.112	5.78858e-40	2
CLIC3	3.37114e-44	0.485247	0.517	0.261	6.70249e-40	2
SREK1IP1	4.7293e-44	0.47792	0.573	0.334	9.40279e-40	2
LDHA	6.24379e-44	0.463157	0.876	0.763	1.24139e-39	2
LAMA5	1.00796e-43	0.511027	0.363	0.157	2.00402e-39	2
FOSL1	4.56871e-43	0.400562	0.373	0.155	9.08351e-39	2
N4BP2L2	4.8361e-43	0.497319	0.781	0.538	9.61513e-39	2
PPP1R13L	5.44119e-43	0.405957	0.36	0.153	1.08182e-38	2
GPR153	7.41427e-43	0.463623	0.405	0.188	1.47411e-38	2
LPCAT4	8.14735e-43	0.496451	0.486	0.243	1.61986e-38	2
RPL37A	9.37209e-43	0.282728	0.976	0.975	1.86336e-38	2
MKNK2	2.54315e-42	0.501551	0.514	0.276	5.05629e-38	2
UBE2E3	3.39958e-42	0.416446	0.654	0.409	6.75905e-38	2
TMPRSS4	3.49746e-42	0.431857	0.538	0.27	6.95365e-38	2
PDK1	4.28789e-42	0.379087	0.319	0.126	8.52519e-38	2
EFNB2	4.35657e-42	0.432207	0.4	0.182	8.66173e-38	2
PLOD2	4.45247e-42	0.533127	0.467	0.243	8.85239e-38	2
ANXA1	1.33805e-41	0.378224	0.919	0.692	2.66031e-37	2
CRNDE	2.03454e-41	0.373631	0.419	0.191	4.04507e-37	2
NGEF	2.18791e-41	0.313467	0.21	0.061	4.34999e-37	2
CTNNA1	2.44901e-41	0.425232	0.625	0.38	4.86912e-37	2
RTN4	5.10563e-41	0.446096	0.838	0.623	1.0151e-36	2
TRIM29	5.33878e-41	0.425379	0.467	0.225	1.06146e-36	2
LPCAT2	5.77584e-41	0.360048	0.356	0.152	1.14835e-36	2
IRS2	9.39999e-41	0.4891	0.473	0.246	1.86891e-36	2
WFDC3	1.14398e-40	0.372127	0.351	0.148	2.27446e-36	2
LYPD3	1.16065e-40	0.343213	0.27	0.097	2.30761e-36	2
GPI	1.66614e-40	0.404103	0.514	0.283	3.31262e-36	2
TFCP2L1	1.736e-40	0.336537	0.208	0.06	3.45152e-36	2
C15orf48	2.72877e-40	0.361684	0.579	0.317	5.42534e-36	2
AIG1	3.10702e-40	0.408355	0.53	0.29	6.17737e-36	2
QSOX1	5.1107e-40	0.494422	0.551	0.323	1.01611e-35	2
NPSR1	5.41101e-40	0.346189	0.202	0.058	1.07582e-35	2
BAIAP2L1	5.85751e-40	0.431896	0.371	0.167	1.16459e-35	2
MYEOV	6.03326e-40	0.370846	0.422	0.199	1.19953e-35	2
PPDPF	6.42942e-40	0.380365	0.908	0.851	1.2783e-35	2
MET	7.0972e-40	0.361799	0.389	0.176	1.41107e-35	2
PHLDA2	7.29612e-40	0.323345	0.716	0.401	1.45062e-35	2
S100A13	8.44946e-40	0.471469	0.744	0.508	1.67992e-35	2
CD151	2.08488e-39	0.46143	0.698	0.477	4.14515e-35	2
EPHB6	7.34045e-39	0.422556	0.338	0.146	1.45943e-34	2
STX1A	1.08114e-38	0.36492	0.324	0.136	2.14953e-34	2
RPL38	1.79229e-38	0.338366	0.946	0.953	3.56343e-34	2
MYL12A	3.08232e-38	0.357883	0.879	0.808	6.12826e-34	2
ZMYND8	1.2879e-37	0.429728	0.337	0.147	2.5606e-33	2
TNS4	1.69348e-37	0.287891	0.214	0.068	3.36697e-33	2
MBOAT2	2.98684e-37	0.400427	0.371	0.172	5.93844e-33	2
SUN1	3.2468e-37	0.440021	0.479	0.258	6.45528e-33	2
CCDC85B	3.33908e-37	0.466168	0.703	0.476	6.63876e-33	2
LTBR	4.40165e-37	0.453491	0.559	0.334	8.75136e-33	2
HEBP2	5.64602e-37	0.390962	0.721	0.493	1.12254e-32	2
SLC38A5	5.96196e-37	0.286619	0.243	0.085	1.18536e-32	2
OCIAD2	6.6781e-37	0.360461	0.749	0.448	1.32774e-32	2
RPL22	1.12493e-36	0.304218	0.93	0.898	2.23659e-32	2
PXN	2.07929e-36	0.389639	0.403	0.2	4.13405e-32	2
ARGLU1	2.54434e-36	0.512897	0.743	0.491	5.05865e-32	2
LINC00460	6.29696e-36	0.298153	0.286	0.113	1.25196e-31	2
NOL3	6.97699e-36	0.436971	0.41	0.207	1.38716e-31	2
ALCAM	9.93376e-36	0.377926	0.351	0.159	1.97503e-31	2
MGST1	1.42337e-35	0.376429	0.622	0.35	2.82994e-31	2
RHOD	2.44309e-35	0.359557	0.387	0.186	4.85736e-31	2
C4orf48	3.0345e-35	0.405175	0.773	0.56	6.03319e-31	2
MMP28	4.43545e-35	0.385658	0.554	0.309	8.81855e-31	2
TMBIM1	4.75286e-35	0.447611	0.605	0.397	9.44963e-31	2
DVL1	6.11096e-35	0.373243	0.305	0.132	1.21498e-30	2
C6orf141	6.17366e-35	0.331735	0.29	0.119	1.22745e-30	2
MAL2	7.54385e-35	0.331915	0.559	0.298	1.49987e-30	2
GBE1	9.28366e-35	0.309407	0.287	0.118	1.84578e-30	2
ASAP2	9.86923e-35	0.34638	0.341	0.158	1.9622e-30	2
HOOK2	1.08258e-34	0.512424	0.457	0.253	2.15239e-30	2
RRAS	1.11893e-34	0.404978	0.549	0.328	2.22466e-30	2
DMKN	1.30009e-34	0.332326	0.443	0.226	2.58484e-30	2
FNDC3B	2.26603e-34	0.421201	0.513	0.298	4.50532e-30	2
CD9	4.38809e-34	0.456829	0.732	0.522	8.72441e-30	2
TMCO3	4.79719e-34	0.390813	0.427	0.231	9.53776e-30	2
MCFD2	4.97484e-34	0.37087	0.494	0.286	9.89098e-30	2
FAM13A	7.80422e-34	0.418462	0.376	0.185	1.55163e-29	2
SSFA2	1.43517e-33	0.366505	0.463	0.251	2.85341e-29	2
SLC38A1	2.18108e-33	0.276774	0.41	0.204	4.33641e-29	2
MYL6	2.91358e-33	0.312452	0.943	0.89	5.79277e-29	2
NOX5	3.23467e-33	0.457753	0.344	0.152	6.43116e-29	2
STK38L	3.37649e-33	0.365869	0.368	0.177	6.71313e-29	2
ACTN4	4.07089e-33	0.406982	0.665	0.439	8.09374e-29	2
CTSD	6.34627e-33	0.428561	0.886	0.69	1.26177e-28	2
EMP1	1.2627e-32	0.394355	0.554	0.335	2.5105e-28	2
RPL37	2.73558e-32	0.251681	0.96	0.973	5.43889e-28	2
WDR1	2.92931e-32	0.389284	0.622	0.41	5.82405e-28	2
UPP1	3.12086e-32	0.551483	0.554	0.331	6.2049e-28	2
FGFRL1	3.22264e-32	0.267918	0.214	0.075	6.40725e-28	2
PFDN2	3.43343e-32	0.441043	0.681	0.482	6.82634e-28	2
CD63	3.58668e-32	0.351008	0.921	0.776	7.13103e-28	2
TIMP2	5.13843e-32	0.559261	0.61	0.401	1.02162e-27	2
PLP2	5.14397e-32	0.326108	0.702	0.473	1.02273e-27	2
TLDC1	6.40631e-32	0.265365	0.217	0.078	1.2737e-27	2
GALNT3	8.50096e-32	0.318646	0.41	0.208	1.69016e-27	2
SEC31A	9.50185e-32	0.435162	0.559	0.352	1.88916e-27	2
C10orf10	1.36185e-31	0.401164	0.476	0.266	2.70763e-27	2
RCOR1	1.62531e-31	0.368055	0.352	0.172	3.23145e-27	2
C16orf74	2.26474e-31	0.299041	0.302	0.131	4.50275e-27	2
HILPDA	2.33003e-31	0.383667	0.413	0.211	4.63257e-27	2
KLK10	4.78472e-31	0.478202	0.221	0.08	9.51298e-27	2
P4HB	6.52426e-31	0.395612	0.813	0.601	1.29715e-26	2
POLR2L	7.28956e-31	0.365323	0.863	0.702	1.44931e-26	2
WDR60	1.12177e-30	0.397735	0.383	0.198	2.23031e-26	2
PTPRF	1.23994e-30	0.333318	0.419	0.222	2.46525e-26	2
EHBP1	1.60422e-30	0.296049	0.273	0.117	3.18951e-26	2
INF2	1.86081e-30	0.433064	0.441	0.244	3.69967e-26	2
TCEB2	2.31096e-30	0.347171	0.892	0.768	4.59466e-26	2
MLPH	2.82875e-30	0.325032	0.421	0.224	5.62411e-26	2
PLEKHA5	3.13264e-30	0.36858	0.44	0.247	6.22831e-26	2
ZMYM2	3.98371e-30	0.355782	0.446	0.248	7.92041e-26	2
CD164	4.80129e-30	0.446857	0.698	0.502	9.54592e-26	2
CFDP1	5.31233e-30	0.42228	0.556	0.358	1.0562e-25	2
RP6-109B7.3	6.00796e-30	0.257195	0.268	0.112	1.1945e-25	2
FAM63B	7.48675e-30	0.397141	0.519	0.312	1.48852e-25	2
TJP2	9.96114e-30	0.427622	0.429	0.236	1.98047e-25	2
ROMO1	1.15211e-29	0.355312	0.733	0.552	2.29063e-25	2
MAST4	1.37353e-29	0.369834	0.337	0.164	2.73086e-25	2
RICTOR	2.32544e-29	0.354898	0.452	0.259	4.62343e-25	2
DSP	3.66207e-29	0.321238	0.357	0.18	7.28094e-25	2
TMOD3	3.9685e-29	0.337079	0.525	0.323	7.89017e-25	2
EIF4G2	7.11885e-29	0.37244	0.714	0.515	1.41537e-24	2
SERPINB5	1.66853e-28	0.288498	0.283	0.126	3.31737e-24	2
CELF1	1.72105e-28	0.378487	0.481	0.288	3.42178e-24	2
GOLGA3	2.85471e-28	0.362582	0.294	0.137	5.67573e-24	2
GOLGA8A	3.63733e-28	0.34081	0.237	0.095	7.23174e-24	2
MARK3	4.12753e-28	0.363844	0.454	0.262	8.20635e-24	2
PNISR	4.54866e-28	0.415309	0.754	0.54	9.04364e-24	2
ANKLE2	4.99655e-28	0.353437	0.41	0.228	9.93414e-24	2
PLXNB2	5.16864e-28	0.350089	0.503	0.302	1.02763e-23	2
BRI3	5.5645e-28	0.369263	0.794	0.631	1.10633e-23	2
CAST	9.55899e-28	0.367531	0.676	0.481	1.90052e-23	2
PRSS8	1.24537e-27	0.289209	0.333	0.162	2.47604e-23	2
SLC38A2	1.5917e-27	0.391693	0.681	0.466	3.16461e-23	2
PTPRU	1.62017e-27	0.344482	0.246	0.105	3.22122e-23	2
HIST1H2AC	1.95191e-27	0.372581	0.475	0.273	3.88079e-23	2
KCNN4	2.11565e-27	0.32977	0.381	0.202	4.20633e-23	2
EIF4B	2.90073e-27	0.337612	0.649	0.446	5.76723e-23	2
B3GNT5	3.28143e-27	0.292834	0.308	0.146	6.52415e-23	2
MXRA8	3.6225e-27	0.257895	0.527	0.303	7.20226e-23	2
CCNG2	4.21289e-27	0.34135	0.37	0.2	8.37607e-23	2
FTH1	4.3959e-27	0.482363	0.989	0.98	8.73992e-23	2
NUMB	4.87992e-27	0.333817	0.414	0.236	9.70225e-23	2
SLC6A8	1.10386e-26	0.353763	0.23	0.095	2.19469e-22	2
AGPAT2	1.42056e-26	0.39404	0.565	0.369	2.82435e-22	2
SLMAP	2.4004e-26	0.396661	0.387	0.213	4.77247e-22	2
HIST1H2BD	2.75538e-26	0.294081	0.268	0.121	5.47826e-22	2
CIB1	2.75831e-26	0.296091	0.83	0.65	5.48407e-22	2
MYL12B	2.813e-26	0.289363	0.878	0.772	5.5928e-22	2
ARPP19	2.82556e-26	0.31414	0.594	0.392	5.61778e-22	2
TMEM181	2.91001e-26	0.354613	0.381	0.21	5.78569e-22	2
STK24	4.16388e-26	0.375615	0.503	0.313	8.27862e-22	2
SPRY2	4.41806e-26	0.289377	0.213	0.085	8.78398e-22	2
KIAA0907	5.49259e-26	0.346139	0.402	0.224	1.09204e-21	2
BSG	1.26e-25	0.316296	0.776	0.585	2.50513e-21	2
H1F0	1.26286e-25	0.381808	0.579	0.377	2.51083e-21	2
HSP90B1	1.90594e-25	0.606478	0.795	0.624	3.78938e-21	2
ZNF432	2.21134e-25	0.329246	0.175	0.062	4.39658e-21	2
DST	3.0456e-25	0.3603	0.479	0.3	6.05525e-21	2
ADAM10	3.16723e-25	0.318339	0.51	0.315	6.29708e-21	2
KLF7	5.37916e-25	0.274676	0.26	0.117	1.06949e-20	2
BHLHE40	7.89273e-25	0.368198	0.489	0.303	1.56923e-20	2
NR1D1	8.21146e-25	0.283774	0.205	0.08	1.6326e-20	2
MUC16	1.06706e-24	0.364308	0.306	0.153	2.12152e-20	2
TJP1	1.33131e-24	0.322993	0.387	0.223	2.64692e-20	2
LINC00657	1.37117e-24	0.326212	0.525	0.338	2.72616e-20	2
ANKRD10	1.47939e-24	0.466847	0.662	0.458	2.94133e-20	2
SLCO4A1	1.48257e-24	0.26819	0.213	0.087	2.94764e-20	2
CLSTN1	1.53588e-24	0.358995	0.429	0.259	3.05363e-20	2
NRP2	1.57647e-24	0.412011	0.49	0.31	3.13434e-20	2
IBTK	1.64159e-24	0.302615	0.376	0.21	3.26381e-20	2
COX6A1	2.0819e-24	0.310126	0.786	0.634	4.13924e-20	2
P4HA1	2.10354e-24	0.335498	0.46	0.285	4.18225e-20	2
EPS8L2	2.83622e-24	0.259154	0.313	0.159	5.63898e-20	2
VARS2	2.86761e-24	0.290789	0.241	0.107	5.70139e-20	2
VAPA	3.98415e-24	0.296468	0.81	0.621	7.92128e-20	2
MYO6	4.39699e-24	0.421193	0.462	0.282	8.7421e-20	2
CORO1C	4.85189e-24	0.362616	0.424	0.257	9.64653e-20	2
CNOT2	8.61912e-24	0.356034	0.46	0.288	1.71365e-19	2
CAPN1	9.46807e-24	0.313259	0.5	0.318	1.88244e-19	2
GNB1	9.54256e-24	0.334689	0.556	0.386	1.89725e-19	2
SLC22A18	1.35075e-23	0.336939	0.357	0.196	2.68557e-19	2
ABHD17C	1.40168e-23	0.271898	0.357	0.191	2.78682e-19	2
NCKAP1	1.40261e-23	0.382954	0.416	0.254	2.78868e-19	2
TM9SF2	2.33031e-23	0.3131	0.497	0.319	4.63312e-19	2
TMEM87A	2.62668e-23	0.332237	0.522	0.34	5.22236e-19	2
DPP9	3.19364e-23	0.281217	0.259	0.123	6.34959e-19	2
SLC39A4	4.08785e-23	0.316196	0.368	0.209	8.12746e-19	2
TGFA	4.18368e-23	0.264672	0.235	0.105	8.31799e-19	2
NFATC2IP	6.78009e-23	0.34455	0.376	0.213	1.34802e-18	2
HIST2H2BE	6.95471e-23	0.352069	0.346	0.187	1.38273e-18	2
ONECUT3	1.27736e-22	0.309686	0.233	0.106	2.53964e-18	2
TPT1	1.36867e-22	0.318926	0.975	0.983	2.72118e-18	2
UFM1	1.70031e-22	0.310565	0.546	0.364	3.38057e-18	2
ANXA5	1.77717e-22	0.336496	0.768	0.616	3.53337e-18	2
PSMB7	2.61982e-22	0.275281	0.598	0.426	5.20873e-18	2
RP5-940J5.9	2.63007e-22	0.250048	0.34	0.185	5.22911e-18	2
ANKRD37	3.50864e-22	0.360076	0.497	0.31	6.97588e-18	2
CLTC	5.05545e-22	0.332056	0.467	0.302	1.00512e-17	2
LMTK3	5.5754e-22	0.294528	0.338	0.181	1.1085e-17	2
CAP1	7.17807e-22	0.29826	0.705	0.54	1.42714e-17	2
PTBP3	8.60889e-22	0.330732	0.51	0.334	1.71162e-17	2
ITGB1	1.13069e-21	0.339107	0.768	0.572	2.24804e-17	2
FSTL3	1.19411e-21	0.290755	0.3	0.157	2.37413e-17	2
SEC61A1	1.57217e-21	0.354602	0.435	0.277	3.12579e-17	2
VSTM2L	1.57588e-21	0.301884	0.286	0.147	3.13316e-17	2
ULK1	2.41409e-21	0.267414	0.184	0.075	4.79969e-17	2
SKAP2	2.63604e-21	0.322851	0.456	0.296	5.24098e-17	2
CTNND1	2.76762e-21	0.316274	0.467	0.297	5.50258e-17	2
TXNRD1	3.69328e-21	0.317149	0.341	0.192	7.34298e-17	2
COL7A1	3.98565e-21	0.338513	0.232	0.108	7.92427e-17	2
NKTR	6.74769e-21	0.310385	0.557	0.373	1.34158e-16	2
RP11-350J20.12	1.1036e-20	0.300057	0.36	0.208	2.19417e-16	2
TMC5	1.18922e-20	0.300319	0.411	0.238	2.36441e-16	2
NOSIP	1.25573e-20	0.267848	0.463	0.302	2.49663e-16	2
HCFC1R1	1.47764e-20	0.28902	0.589	0.407	2.93785e-16	2
PKN2	1.5802e-20	0.344725	0.402	0.239	3.14174e-16	2
TPM4	1.84479e-20	0.305882	0.754	0.579	3.66781e-16	2
TRIP10	1.96687e-20	0.2618	0.425	0.264	3.91052e-16	2
DARS	2.03008e-20	0.322699	0.5	0.339	4.03621e-16	2
FGD4	3.52869e-20	0.27099	0.257	0.129	7.01574e-16	2
PTTG1IP	3.84128e-20	0.315826	0.602	0.443	7.63724e-16	2
ATP13A3	4.02492e-20	0.279541	0.316	0.175	8.00235e-16	2
DDX17	4.4138e-20	0.326225	0.629	0.447	8.77551e-16	2
ARF4	5.38226e-20	0.388292	0.721	0.551	1.0701e-15	2
PLAG1	6.15664e-20	0.250365	0.183	0.076	1.22406e-15	2
TMEM44	6.16162e-20	0.257892	0.176	0.072	1.22505e-15	2
MAPK6	6.90004e-20	0.279492	0.338	0.195	1.37187e-15	2
CEBPB	9.24639e-20	0.301761	0.751	0.566	1.83837e-15	2
SYNJ2	1.22119e-19	0.282783	0.262	0.135	2.42797e-15	2
NETO2	1.28995e-19	0.273259	0.278	0.144	2.56467e-15	2
C19orf10	1.36501e-19	0.344431	0.697	0.534	2.71391e-15	2
PTK6	1.39779e-19	0.268177	0.21	0.097	2.77909e-15	2
ITGB5	1.56306e-19	0.32983	0.389	0.243	3.10767e-15	2
CD55	1.5843e-19	0.322969	0.548	0.382	3.1499e-15	2
C16orf13	1.97142e-19	0.283685	0.532	0.385	3.91957e-15	2
TMC7	2.48296e-19	0.257004	0.222	0.104	4.93662e-15	2
GULP1	2.80677e-19	0.329398	0.273	0.145	5.58041e-15	2
PPP4R1	3.13646e-19	0.3189	0.311	0.176	6.23592e-15	2
KRT16	3.37965e-19	0.348494	0.241	0.117	6.71942e-15	2
C4orf3	3.70412e-19	0.312038	0.771	0.663	7.36452e-15	2
SMAD3	4.01788e-19	0.314011	0.41	0.255	7.98834e-15	2
AES	6.52586e-19	0.268382	0.657	0.479	1.29747e-14	2
EIF6	7.04572e-19	0.264966	0.549	0.393	1.40083e-14	2
ESYT2	7.16049e-19	0.290072	0.322	0.188	1.42365e-14	2
NTHL1	7.43417e-19	0.521833	0.238	0.121	1.47806e-14	2
KCNK1	8.37771e-19	0.299192	0.356	0.212	1.66566e-14	2
GPR126	1.26417e-18	0.25277	0.265	0.139	2.51342e-14	2
CSNK1A1	1.29934e-18	0.267525	0.606	0.444	2.58334e-14	2
LAMTOR5	2.70014e-18	0.251245	0.71	0.565	5.36842e-14	2
FKBP2	3.03802e-18	0.264831	0.679	0.518	6.0402e-14	2
SERPINB6	3.06467e-18	0.297145	0.622	0.467	6.09318e-14	2
HDGFRP3	4.75488e-18	0.286163	0.351	0.213	9.45366e-14	2
GNG5	6.65315e-18	0.284163	0.725	0.601	1.32278e-13	2
FRMD6	7.26365e-18	0.27411	0.24	0.12	1.44416e-13	2
VIMP	8.83913e-18	0.365591	0.657	0.498	1.7574e-13	2
FRYL	1.06535e-17	0.268025	0.29	0.161	2.11813e-13	2
TMED9	1.11898e-17	0.280571	0.694	0.527	2.22475e-13	2
GLS	1.16623e-17	0.356138	0.408	0.261	2.3187e-13	2
LTBP3	1.26142e-17	0.310076	0.452	0.298	2.50795e-13	2
PDLIM7	1.44091e-17	0.310896	0.538	0.381	2.86482e-13	2
ZFP36L1	1.54074e-17	0.260758	0.822	0.652	3.06329e-13	2
EIF4G1	2.17328e-17	0.25401	0.383	0.241	4.32091e-13	2
ANTXR2	2.97515e-17	0.276699	0.295	0.168	5.9152e-13	2
ZNF83	3.32009e-17	0.384841	0.29	0.165	6.601e-13	2
SH2D3A	3.94482e-17	0.260144	0.248	0.131	7.84308e-13	2
DYNLRB1	5.81086e-17	0.298179	0.654	0.52	1.15531e-12	2
LUC7L3	6.61947e-17	0.313967	0.546	0.382	1.31608e-12	2
PRNP	7.20437e-17	0.308469	0.527	0.381	1.43237e-12	2
POMP	7.52431e-17	0.289696	0.783	0.658	1.49598e-12	2
CANX	7.65706e-17	0.256754	0.617	0.453	1.52238e-12	2
HSPG2	1.09427e-16	0.271126	0.417	0.275	2.17562e-12	2
HERC4	2.365e-16	0.267008	0.305	0.175	4.70209e-12	2
ARL1	2.72918e-16	0.262988	0.462	0.315	5.42616e-12	2
SLC2A3	3.09855e-16	0.315612	0.548	0.388	6.16055e-12	2
KIAA0319L	3.52648e-16	0.256561	0.259	0.141	7.01135e-12	2
ATXN2	4.63e-16	0.311364	0.321	0.194	9.20536e-12	2
LASP1	9.06993e-16	0.266751	0.416	0.285	1.80328e-11	2
STX16	1.00498e-15	0.266347	0.354	0.222	1.99809e-11	2
SCAF11	1.03543e-15	0.273309	0.508	0.362	2.05864e-11	2
ZKSCAN1	1.95084e-15	0.289272	0.34	0.209	3.87866e-11	2
VMP1	2.32298e-15	0.302708	0.703	0.545	4.61856e-11	2
FAM162A	3.12107e-15	0.258388	0.463	0.331	6.20531e-11	2
EHBP1L1	4.44541e-15	0.277617	0.298	0.179	8.83836e-11	2
AKAP13	5.09715e-15	0.266105	0.614	0.468	1.01342e-10	2
NF1	5.53218e-15	0.272748	0.303	0.184	1.09991e-10	2
TNNI2	5.61696e-15	0.428286	0.357	0.225	1.11676e-10	2
NUPL1	7.29146e-15	0.252684	0.275	0.159	1.44969e-10	2
PTPRK	8.02852e-15	0.252457	0.34	0.214	1.59623e-10	2
TTC14	1.01719e-14	0.30013	0.365	0.239	2.02238e-10	2
TSC22D2	1.05027e-14	0.272856	0.279	0.163	2.08815e-10	2
HSPA5	1.57358e-14	0.711116	0.621	0.499	3.12859e-10	2
TRIM33	1.65313e-14	0.277555	0.322	0.197	3.28676e-10	2
DLG1	1.95515e-14	0.291101	0.278	0.165	3.88723e-10	2
SULF2	2.36103e-14	0.297229	0.384	0.257	4.6942e-10	2
DENND4C	3.49015e-14	0.301319	0.273	0.165	6.93912e-10	2
SLC25A37	4.89763e-14	0.264568	0.371	0.242	9.73746e-10	2
TMED2	5.86053e-14	0.2631	0.716	0.57	1.16519e-09	2
KLK11	1.08963e-13	0.25025	0.206	0.108	2.1664e-09	2
PADI1	1.68269e-13	0.321383	0.297	0.181	3.34553e-09	2
MORF4L1	1.74485e-13	0.251005	0.787	0.671	3.46912e-09	2
GLG1	5.31809e-13	0.277425	0.392	0.273	1.05734e-08	2
LENG8	6.25774e-13	0.317464	0.294	0.184	1.24416e-08	2
SERPINB1	7.05052e-13	0.268644	0.557	0.425	1.40178e-08	2
NET1	1.80218e-12	0.270165	0.37	0.254	3.58309e-08	2
SETD5	2.46143e-12	0.307559	0.392	0.275	4.89382e-08	2
NCOR2	2.17666e-11	0.275289	0.344	0.24	4.32764e-07	2
PTPN12	2.22744e-11	0.267131	0.352	0.246	4.4286e-07	2
FGFBP1	2.43529e-11	0.275839	0.283	0.176	4.84185e-07	2
AMN	3.3989e-11	0.292302	0.189	0.106	6.7577e-07	2
ALS2CL	5.68674e-11	0.28832	0.168	0.091	1.13064e-06	2
MDM4	6.51718e-11	0.260379	0.308	0.206	1.29575e-06	2
RND3	1.41619e-08	0.311635	0.31	0.22	0.000281566	2
HNRNPU-AS1	1.48898e-08	0.255755	0.198	0.124	0.000296038	2
DDIT3	3.49564e-08	0.420537	0.356	0.273	0.000695004	2
MEIS2	1.70389e-07	0.275662	0.227	0.156	0.00338768	2
PDIA4	1.06846e-06	0.334516	0.449	0.372	0.0212432	2
MALAT1	0.00020314	0.320899	0.994	0.975	1	2
MT-ND4L	0.00284119	0.289991	0.568	0.52	1	2
MT-CO2	0.00631654	0.373458	0.925	0.976	1	2
HLA-DRA	0	3.32916	0.998	0.253	0	3
APOE	0	3.20509	0.842	0.146	0	3
C1QB	0	3.11918	0.901	0.045	0	3
C1QA	0	3.03123	0.928	0.052	0	3
APOC1	0	2.96199	0.802	0.073	0	3
C1QC	0	2.91702	0.901	0.034	0	3
HLA-DRB1	0	2.86247	0.985	0.263	0	3
HLA-DPA1	0	2.80507	0.977	0.229	0	3
TYROBP	0	2.80237	0.998	0.073	0	3
HLA-DQA1	0	2.78288	0.952	0.091	0	3
HLA-DPB1	0	2.75481	0.979	0.26	0	3
FCER1G	0	2.60747	0.973	0.064	0	3
AIF1	0	2.42686	0.922	0.047	0	3
HLA-DQB1	0	2.41729	0.952	0.209	0	3
ALOX5AP	0	1.9868	0.922	0.147	0	3
CD14	0	1.93849	0.691	0.035	0	3
HLA-DRB5	0	1.8874	0.817	0.083	0	3
OLR1	0	1.88608	0.8	0.026	0	3
MS4A6A	0	1.87602	0.787	0.026	0	3
HLA-DMA	0	1.87005	0.882	0.127	0	3
HLA-DMB	0	1.86518	0.813	0.052	0	3
FCGR2A	0	1.77631	0.766	0.033	0	3
CD68	0	1.7283	0.844	0.13	0	3
FCGR3A	0	1.64493	0.709	0.02	0	3
LST1	0	1.61093	0.781	0.039	0	3
TREM2	0	1.58322	0.611	0.009	0	3
MS4A7	0	1.50694	0.693	0.025	0	3
SLC11A1	0	1.43502	0.655	0.037	0	3
C1orf162	0	1.4299	0.695	0.026	0	3
RNASE6	0	1.35351	0.653	0.023	0	3
SPI1	0	1.34388	0.695	0.035	0	3
IFI30	0	1.30581	0.598	0.046	0	3
MS4A4A	0	1.27681	0.592	0.02	0	3
LILRB4	0	1.12851	0.533	0.014	0	3
TREM1	0	1.10443	0.495	0.022	0	3
SLC16A10	0	1.10078	0.509	0.018	0	3
CD86	0	1.0993	0.522	0.012	0	3
MSR1	0	1.08296	0.472	0.011	0	3
CLEC7A	0	0.968842	0.503	0.024	0	3
LY86	0	0.950468	0.491	0.019	0	3
IGSF6	0	0.935451	0.44	0.012	0	3
CSF2RA	0	0.932779	0.444	0.013	0	3
CYBB	0	0.922412	0.432	0.014	0	3
FCGR2B	0	0.769442	0.316	0.002	0	3
CPVL	1.22083e-307	0.975415	0.448	0.021	2.42725e-303	3
SDS	2.77512e-305	1.04736	0.326	0.004	5.5175e-301	3
FAM26F	1.49065e-298	0.998603	0.512	0.038	2.96372e-294	3
PILRA	3.42544e-297	0.855587	0.415	0.017	6.81045e-293	3
CSF1R	1.55829e-296	0.890923	0.442	0.021	3.0982e-292	3
C5AR1	6.50494e-296	0.959113	0.436	0.021	1.29331e-291	3
VSIG4	8.8891e-289	1.03633	0.432	0.02	1.76733e-284	3
FGL2	1.72268e-288	0.840863	0.415	0.018	3.42504e-284	3
SRGN	1.70575e-286	1.95093	0.994	0.308	3.39137e-282	3
MNDA	2.15079e-286	0.839544	0.402	0.016	4.2762e-282	3
LAPTM5	2.5041e-285	1.60468	0.968	0.261	4.97865e-281	3
CD74	2.90154e-284	2.83364	0.998	0.562	5.76884e-280	3
BCL2A1	2.13665e-283	1.16835	0.486	0.032	4.24808e-279	3
LAIR1	6.29791e-279	0.768296	0.425	0.021	1.25215e-274	3
GPR183	1.419e-273	1.4687	0.648	0.076	2.82126e-269	3
PLEK	8.23522e-268	0.889963	0.408	0.021	1.63733e-263	3
SLCO2B1	1.28471e-261	0.684328	0.312	0.007	2.55427e-257	3
CD300A	4.29415e-261	0.887436	0.467	0.036	8.53763e-257	3
FCGR1A	8.64635e-242	0.62339	0.314	0.01	1.71907e-237	3
IL1B	2.30084e-240	1.43967	0.333	0.013	4.57454e-236	3
FTL	5.8781e-240	2.15687	1	0.948	1.16868e-235	3
SLC7A7	1.23044e-238	0.872093	0.476	0.044	2.44636e-234	3
NPC2	1.53325e-236	1.67595	0.968	0.584	3.04841e-232	3
GPR34	2.02321e-232	0.571711	0.272	0.005	4.02254e-228	3
ITGB2	2.17594e-231	1.20277	0.726	0.14	4.3262e-227	3
CD163	1.47519e-229	0.633808	0.278	0.007	2.93298e-225	3
CXCL16	2.48694e-229	1.28645	0.663	0.126	4.94453e-225	3
HLA-DOA	1.13957e-228	0.569135	0.299	0.01	2.26569e-224	3
CTSB	3.72127e-228	1.96893	0.943	0.496	7.39863e-224	3
CTSS	2.91497e-225	1.39051	0.813	0.222	5.79555e-221	3
PLD4	3.37305e-225	0.569107	0.232	0.002	6.70629e-221	3
THEMIS2	1.1639e-224	0.735545	0.427	0.035	2.31406e-220	3
TMEM176B	4.14984e-224	1.35714	0.728	0.16	8.2507e-220	3
S100B	1.84916e-217	1.08719	0.255	0.005	3.67649e-213	3
MARCH1	1.12071e-214	0.502002	0.267	0.007	2.2282e-210	3
ADAP2	3.54258e-214	0.659953	0.32	0.016	7.04335e-210	3
GPNMB	8.32804e-212	1.61494	0.636	0.122	1.65578e-207	3
FAM49A	2.90449e-209	0.794342	0.396	0.033	5.7747e-205	3
RNASET2	2.3908e-208	1.47498	0.796	0.232	4.75339e-204	3
S100A9	4.70667e-208	1.4174	0.476	0.053	9.3578e-204	3
FPR1	6.69193e-205	0.600165	0.272	0.009	1.33049e-200	3
GK	2.7591e-204	0.781521	0.375	0.029	5.48564e-200	3
OSM	1.6088e-203	1.00073	0.337	0.02	3.19861e-199	3
CD72	1.69025e-203	0.574208	0.28	0.011	3.36055e-199	3
ARRB2	3.19265e-203	0.675467	0.484	0.053	6.34762e-199	3
ADORA3	5.31791e-203	0.429654	0.202	0.001	1.05731e-198	3
NCF2	1.60063e-200	0.736664	0.402	0.036	3.18237e-196	3
FPR3	4.07863e-200	0.520333	0.238	0.005	8.10914e-196	3
S100A8	1.90868e-196	1.2904	0.356	0.025	3.79485e-192	3
PADI2	2.72975e-196	0.438393	0.202	0.001	5.42729e-192	3
LYZ	1.36513e-193	1.51606	0.895	0.374	2.71415e-189	3
HCK	1.08302e-192	0.516741	0.307	0.017	2.15326e-188	3
IL4I1	1.92576e-192	0.642954	0.263	0.01	3.8288e-188	3
RNF144B	5.68457e-192	0.688912	0.309	0.018	1.13021e-187	3
CCL3	2.19806e-191	1.9852	0.379	0.033	4.37019e-187	3
LY96	4.67101e-191	1.00025	0.587	0.106	9.28689e-187	3
HAVCR2	1.22875e-190	0.643147	0.375	0.03	2.44301e-186	3
F13A1	3.54547e-190	0.645286	0.246	0.008	7.04911e-186	3
TBXAS1	4.57076e-187	0.677956	0.356	0.029	9.08759e-183	3
VMO1	3.76197e-185	0.702464	0.265	0.011	7.47956e-181	3
PSAP	2.62188e-184	1.55032	0.935	0.557	5.21283e-180	3
PPT1	3.16224e-183	1.12617	0.722	0.2	6.28717e-179	3
RGS1	6.96701e-182	0.98959	0.779	0.174	1.38518e-177	3
PHACTR1	6.24309e-179	0.692283	0.291	0.017	1.24125e-174	3
CSTA	1.18542e-178	0.945571	0.48	0.07	2.35685e-174	3
CD83	3.02306e-178	1.10728	0.535	0.085	6.01045e-174	3
HAMP	5.585e-178	0.820399	0.204	0.004	1.11041e-173	3
GPX1	5.57829e-177	1.2184	0.968	0.651	1.10908e-172	3
CAPG	1.24458e-173	1.38507	0.832	0.358	2.47447e-169	3
RASSF4	9.76696e-172	0.706876	0.404	0.047	1.94187e-167	3
PLAUR	2.24794e-171	1.56823	0.834	0.358	4.46935e-167	3
APOC2	1.63927e-166	0.546188	0.208	0.006	3.2592e-162	3
ASAH1	6.32567e-163	1.34231	0.789	0.319	1.25767e-158	3
THBD	2.2136e-162	0.781897	0.307	0.025	4.40108e-158	3
RNF130	1.613e-160	0.878291	0.549	0.115	3.20696e-156	3
FCGRT	2.30512e-160	1.20607	0.771	0.298	4.58305e-156	3
PMP22	1.76887e-158	1.1169	0.629	0.149	3.51686e-154	3
CFD	1.46126e-156	1.28998	0.619	0.159	2.90528e-152	3
SGK1	2.1233e-156	1.32002	0.575	0.132	4.22155e-152	3
TYMP	7.72557e-156	1.27847	0.891	0.493	1.536e-151	3
GRN	3.04063e-154	1.1956	0.865	0.46	6.04538e-150	3
FTH1	5.66516e-153	1.16751	1	0.979	1.12635e-148	3
CSF3R	1.71383e-151	0.520761	0.236	0.012	3.40744e-147	3
CD53	5.95699e-151	0.702371	0.602	0.113	1.18437e-146	3
CST3	6.55224e-150	0.940208	0.977	0.672	1.30272e-145	3
SIRPA	1.28825e-149	0.534972	0.301	0.027	2.5613e-145	3
FOLR2	1.53786e-149	0.688724	0.194	0.006	3.05757e-145	3
GLUL	1.07897e-148	1.37476	0.855	0.472	2.14521e-144	3
SAT1	3.87021e-146	1.13513	0.985	0.821	7.69474e-142	3
RGS10	4.78447e-146	0.838661	0.728	0.209	9.51248e-142	3
CTSZ	6.35906e-145	1.24325	0.859	0.486	1.26431e-140	3
LINC01094	1.59928e-144	0.404899	0.206	0.008	3.1797e-140	3
CLEC5A	1.78353e-143	0.41939	0.179	0.005	3.54602e-139	3
ITGAX	4.93308e-143	0.44079	0.198	0.007	9.80795e-139	3
CD37	3.33228e-142	0.6071	0.648	0.13	6.62524e-138	3
SNCA	1.63268e-141	0.372412	0.179	0.005	3.2461e-137	3
HPGDS	7.08049e-141	0.42196	0.204	0.008	1.40774e-136	3
ITGAM	2.08652e-140	0.510006	0.24	0.015	4.14842e-136	3
PLA2G7	2.64004e-140	0.428375	0.185	0.006	5.24893e-136	3
EPB41L3	5.67203e-140	0.527521	0.267	0.021	1.12771e-135	3
ALOX5	1.75074e-139	0.707013	0.413	0.066	3.48083e-135	3
TLR2	2.10371e-137	0.408008	0.196	0.008	4.1826e-133	3
ATP6V1B2	2.72225e-137	0.856712	0.533	0.121	5.41237e-133	3
CEBPA	1.29117e-136	0.354608	0.173	0.005	2.5671e-132	3
NPL	3.55008e-135	0.44424	0.221	0.013	7.05827e-131	3
TMEM176A	4.20356e-135	0.960199	0.592	0.152	8.35751e-131	3
CD4	4.20523e-132	0.680539	0.379	0.056	8.36084e-128	3
C3AR1	4.23247e-132	0.4034	0.217	0.012	8.41499e-128	3
CTSC	6.26818e-132	1.07673	0.808	0.342	1.24624e-127	3
CLEC4A	1.59751e-131	0.537836	0.269	0.024	3.17616e-127	3
LILRB2	2.85475e-131	0.281186	0.162	0.004	5.67582e-127	3
SPP1	1.74987e-128	2.17556	0.571	0.152	3.47909e-124	3
ABI3	1.24302e-122	0.512971	0.314	0.037	2.47137e-118	3
CREG1	1.54938e-122	0.949404	0.577	0.178	3.08048e-118	3
HCST	7.70634e-121	0.650143	0.638	0.15	1.53217e-116	3
TM6SF1	8.9717e-121	0.33752	0.183	0.009	1.78375e-116	3
SOD2	2.81715e-120	1.17828	0.783	0.354	5.60105e-116	3
KYNU	1.26482e-119	0.461099	0.248	0.023	2.51471e-115	3
CYBA	1.56513e-119	0.83045	0.985	0.768	3.11178e-115	3
OGFRL1	1.7791e-116	0.589941	0.32	0.045	3.53721e-112	3
STAB1	1.59455e-115	0.488697	0.166	0.007	3.17028e-111	3
CD300C	1.25508e-112	0.364799	0.179	0.01	2.49536e-108	3
CD93	4.15746e-112	0.445434	0.206	0.015	8.26587e-108	3
AP1S2	7.7233e-110	0.676393	0.421	0.088	1.53555e-105	3
GMFG	2.19251e-109	0.574428	0.68	0.195	4.35915e-105	3
ATP1B3	4.27814e-109	1.20145	0.728	0.345	8.50581e-105	3
FABP3	5.31693e-109	0.542002	0.164	0.008	1.05711e-104	3
LAT2	1.4529e-108	0.450929	0.251	0.026	2.88866e-104	3
SLC8A1	1.144e-107	0.412521	0.183	0.011	2.27451e-103	3
TNFSF13B	4.10331e-107	0.675403	0.427	0.09	8.15819e-103	3
MFSD1	3.10965e-105	0.860858	0.526	0.162	6.18261e-101	3
IRF8	3.83684e-105	0.428145	0.217	0.019	7.6284e-101	3
RP11-1143G9.4	6.77144e-104	1.10112	0.463	0.117	1.3463e-99	3
EVI2B	1.99494e-102	0.543683	0.478	0.102	3.96635e-98	3
RNASE2	4.44593e-102	0.454307	0.177	0.011	8.8394e-98	3
MPP1	7.56575e-102	0.468007	0.274	0.036	1.50422e-97	3
AKR1B1	7.67224e-102	0.976614	0.583	0.211	1.5254e-97	3
TNFRSF1B	1.45227e-100	0.512988	0.368	0.065	2.88741e-96	3
NUPR1	4.93959e-100	1.69128	0.615	0.236	9.8209e-96	3
PLXDC2	2.04004e-99	0.689484	0.446	0.109	4.05602e-95	3
FGR	5.64013e-97	0.344683	0.183	0.014	1.12137e-92	3
ADAMTSL4	5.64791e-95	0.375379	0.179	0.014	1.12292e-90	3
MAFB	9.47529e-95	1.02152	0.467	0.123	1.88388e-90	3
GNA13	1.01959e-94	0.778266	0.419	0.105	2.02714e-90	3
CD81	1.85419e-94	0.79877	0.539	0.172	3.6865e-90	3
FYB	2.69027e-94	0.444391	0.509	0.12	5.34879e-90	3
CD300LF	5.71873e-93	0.32723	0.164	0.011	1.137e-88	3
RNF13	9.41834e-93	0.827773	0.568	0.217	1.87255e-88	3
LIPA	1.53548e-92	0.795882	0.389	0.091	3.05284e-88	3
ACP5	4.22153e-92	0.662172	0.432	0.105	8.39325e-88	3
C10orf54	6.98488e-92	0.614365	0.457	0.118	1.38873e-87	3
LSP1	1.53087e-91	0.695528	0.6	0.191	3.04368e-87	3
HMOX1	2.40488e-91	0.941662	0.368	0.081	4.78139e-87	3
TGFBI	1.8521e-90	0.714555	0.476	0.134	3.68235e-86	3
HCLS1	4.28919e-90	0.398352	0.339	0.061	8.52776e-86	3
LITAF	4.88416e-90	0.879025	0.785	0.451	9.71069e-86	3
AP001055.6	3.21857e-88	0.320474	0.154	0.01	6.39916e-84	3
IER5	9.5574e-88	1.02103	0.722	0.36	1.9002e-83	3
PARVG	3.22234e-87	0.315278	0.225	0.026	6.40666e-83	3
SLC15A3	7.56263e-87	0.524026	0.267	0.043	1.5036e-82	3
KCNMA1	8.98826e-87	0.771769	0.453	0.133	1.78705e-82	3
CREM	3.35037e-86	0.700431	0.629	0.222	6.6612e-82	3
EVI2A	4.47439e-86	0.449758	0.421	0.092	8.89598e-82	3
NCF4	8.4313e-86	0.336666	0.219	0.025	1.67631e-81	3
ALDH2	1.80066e-85	0.899722	0.503	0.169	3.58006e-81	3
IL8	2.77911e-85	1.72298	0.448	0.131	5.52543e-81	3
NR4A3	9.75596e-85	0.533165	0.242	0.033	1.93968e-80	3
BASP1	3.73212e-84	0.969033	0.549	0.187	7.42021e-80	3
RENBP	6.01884e-84	0.375817	0.2	0.022	1.19666e-79	3
ZNF331	1.08233e-83	0.674519	0.522	0.155	2.15188e-79	3
OSCAR	1.60752e-82	0.359548	0.202	0.023	3.19606e-78	3
CELF2	4.72228e-82	0.4117	0.32	0.059	9.38883e-78	3
LYN	5.47362e-82	0.544273	0.316	0.066	1.08826e-77	3
UCP2	1.93311e-81	0.416838	0.404	0.091	3.84341e-77	3
ZNF385A	1.55776e-80	0.447117	0.244	0.038	3.09714e-76	3
ARHGAP18	2.15455e-80	0.616311	0.453	0.142	4.28367e-76	3
FCGBP	1.25671e-79	0.685071	0.156	0.013	2.49859e-75	3
MEF2C	2.55774e-79	0.611745	0.347	0.08	5.0853e-75	3
GPSM3	9.16862e-78	0.533959	0.558	0.186	1.82291e-73	3
AVPI1	1.05755e-77	0.660809	0.404	0.113	2.10263e-73	3
SAMHD1	1.41106e-77	0.516341	0.331	0.073	2.80546e-73	3
RHOB	3.58151e-77	0.871044	0.596	0.222	7.12076e-73	3
PDE4B	4.14891e-77	0.461235	0.316	0.06	8.24886e-73	3
NR4A2	1.64252e-76	0.892904	0.581	0.228	3.26565e-72	3
SCPEP1	2.13362e-76	0.589438	0.438	0.131	4.24205e-72	3
LCP2	8.69312e-76	0.381762	0.301	0.056	1.72837e-71	3
RNASE1	1.62156e-75	2.18416	0.349	0.092	3.22399e-71	3
PLTP	1.03946e-74	0.85019	0.387	0.109	2.06665e-70	3
PTGS1	3.08548e-74	0.386311	0.2	0.026	6.13455e-70	3
GLA	7.42409e-74	0.605599	0.352	0.088	1.47606e-69	3
NUP214	2.77437e-73	0.507092	0.276	0.054	5.516e-69	3
COTL1	7.84098e-73	0.765786	0.771	0.433	1.55894e-68	3
SLC1A3	8.09941e-73	0.346962	0.156	0.015	1.61032e-68	3
AMICA1	1.17429e-72	0.405612	0.274	0.048	2.33473e-68	3
TPP1	1.27594e-72	0.753768	0.564	0.244	2.53683e-68	3
GRB2	1.71166e-72	0.711565	0.505	0.19	3.40312e-68	3
NCKAP1L	2.44203e-70	0.26577	0.181	0.021	4.85525e-66	3
WAS	8.60771e-70	0.274391	0.244	0.04	1.71138e-65	3
HBEGF	1.30187e-69	0.91246	0.516	0.207	2.58837e-65	3
CD84	5.57011e-69	0.351008	0.217	0.032	1.10745e-64	3
RGS2	7.83333e-69	0.632943	0.726	0.362	1.55742e-64	3
LTA4H	1.94143e-68	0.685939	0.421	0.137	3.85996e-64	3
ASGR1	3.35005e-68	0.32531	0.166	0.019	6.66058e-64	3
A2M	4.53919e-68	0.56353	0.455	0.141	9.02482e-64	3
IL10RA	5.07401e-68	0.262994	0.215	0.031	1.00881e-63	3
PLIN2	5.86532e-68	1.05517	0.552	0.237	1.16614e-63	3
ARHGDIB	1.34295e-67	0.562367	0.775	0.405	2.67005e-63	3
GAA	3.57126e-67	0.501328	0.303	0.071	7.10038e-63	3
FUOM	7.70483e-67	0.408881	0.267	0.054	1.53187e-62	3
ATP6V1F	5.09035e-65	0.710528	0.785	0.551	1.01206e-60	3
RAB20	1.53691e-64	0.608905	0.394	0.129	3.05567e-60	3
OAZ1	2.08355e-64	0.47451	0.971	0.868	4.14252e-60	3
TMSB4X	4.15289e-64	0.420584	1	0.995	8.25678e-60	3
C15orf48	4.43977e-64	0.908314	0.644	0.319	8.82714e-60	3
IL2RA	9.70236e-64	0.429201	0.225	0.038	1.92902e-59	3
DOCK4	1.23284e-63	0.355505	0.179	0.025	2.45113e-59	3
ABCG1	1.27509e-63	0.435764	0.278	0.061	2.53512e-59	3
SDCBP	1.92134e-63	0.664003	0.808	0.558	3.82002e-59	3
FBP1	3.52988e-63	0.885958	0.362	0.109	7.01811e-59	3
NINJ1	1.69565e-62	0.714615	0.524	0.232	3.3713e-58	3
GSTO1	1.28333e-61	0.74219	0.665	0.392	2.55151e-57	3
MT-ATP6	3.86779e-61	0.455156	0.996	0.948	7.68995e-57	3
KCTD12	6.02685e-61	0.542747	0.339	0.099	1.19826e-56	3
CACNA2D4	3.53171e-60	0.338261	0.183	0.028	7.02175e-56	3
GRINA	7.04266e-60	0.778081	0.587	0.319	1.40022e-55	3
PREX1	7.1769e-60	0.272094	0.189	0.029	1.42691e-55	3
CEBPD	1.07028e-59	0.821272	0.701	0.412	2.12793e-55	3
MT-CO1	1.26314e-59	0.366437	0.998	0.979	2.51138e-55	3
RHOG	2.83962e-59	0.594287	0.562	0.261	5.64573e-55	3
SAMSN1	5.84559e-59	0.253727	0.463	0.138	1.16222e-54	3
VIM	5.88993e-58	0.567382	0.956	0.719	1.17104e-53	3
MTHFD2	8.71614e-58	0.529623	0.421	0.145	1.73294e-53	3
RAPGEF1	1.00422e-57	0.360269	0.215	0.041	1.99659e-53	3
C1orf54	3.07118e-57	0.563097	0.364	0.116	6.10612e-53	3
SNX10	5.32826e-56	0.505956	0.364	0.112	1.05936e-51	3
MAP3K8	1.31993e-55	0.489175	0.337	0.098	2.62429e-51	3
GPX3	1.57882e-55	0.548234	0.366	0.122	3.139e-51	3
MGAT1	3.50422e-55	0.674493	0.493	0.222	6.96709e-51	3
MCOLN1	4.79418e-55	0.466831	0.255	0.06	9.53178e-51	3
SLC43A2	5.94941e-55	0.470754	0.263	0.065	1.18286e-50	3
CTSH	9.91456e-55	0.665065	0.661	0.375	1.97121e-50	3
ITM2B	1.26461e-54	0.56438	0.949	0.846	2.51429e-50	3
FAM49B	1.94807e-54	0.573047	0.539	0.252	3.87315e-50	3
TNFSF12	2.86873e-52	0.40473	0.347	0.109	5.70361e-48	3
PLSCR1	8.41914e-52	0.595909	0.552	0.278	1.67389e-47	3
TFRC	1.89647e-51	0.874682	0.4	0.157	3.77056e-47	3
H2AFY	3.83844e-51	0.66304	0.674	0.447	7.63159e-47	3
MT-CO3	5.48316e-51	0.357547	0.998	0.966	1.09016e-46	3
FXYD5	2.75531e-50	0.476549	0.749	0.472	5.47811e-46	3
CTSD	2.93846e-50	0.784441	0.912	0.694	5.84225e-46	3
ATP6V0B	3.01207e-50	0.602536	0.758	0.554	5.9886e-46	3
CECR1	9.20505e-50	0.379393	0.213	0.046	1.83015e-45	3
MYO1F	9.20961e-50	0.297076	0.248	0.056	1.83105e-45	3
VAMP8	1.71597e-49	0.589239	0.817	0.534	3.41168e-45	3
C10orf11	2.00418e-49	0.404968	0.257	0.067	3.98472e-45	3
ETS2	3.02074e-49	0.584358	0.421	0.173	6.00583e-45	3
NFKBIA	1.01187e-48	0.933828	0.669	0.426	2.0118e-44	3
DSE	7.00107e-48	0.483718	0.288	0.088	1.39195e-43	3
EMILIN2	1.35847e-47	0.343716	0.189	0.038	2.70091e-43	3
MT-ND3	1.91435e-47	0.469563	0.977	0.91	3.80612e-43	3
REL	2.28241e-46	0.634069	0.575	0.299	4.5379e-42	3
GNAI2	3.52347e-46	0.553462	0.718	0.509	7.00536e-42	3
CXCL2	7.08681e-46	0.900187	0.354	0.126	1.409e-41	3
PRKAG2	1.4756e-45	0.438503	0.248	0.067	2.93379e-41	3
SLC31A2	2.10409e-45	0.409209	0.242	0.065	4.18335e-41	3
MOB3B	3.92159e-45	0.361599	0.189	0.04	7.79691e-41	3
SMAP2	1.02496e-44	0.330807	0.347	0.114	2.03783e-40	3
GNB4	4.14839e-44	0.347451	0.221	0.056	8.24783e-40	3
SYK	6.55721e-44	0.278507	0.173	0.034	1.3037e-39	3
GM2A	7.1523e-44	0.431913	0.253	0.072	1.42202e-39	3
FMNL2	2.15612e-43	0.368045	0.24	0.066	4.2868e-39	3
PYCARD	3.74071e-43	0.635066	0.594	0.378	7.43728e-39	3
SH3BGRL	4.38525e-43	0.534748	0.68	0.443	8.71875e-39	3
LPAR6	5.18038e-43	0.450137	0.28	0.088	1.02996e-38	3
LAPTM4A	5.78275e-42	0.312708	0.661	0.287	1.14973e-37	3
FRMD4A	6.08816e-42	0.353689	0.185	0.041	1.21045e-37	3
YWHAH	3.74085e-40	0.711371	0.657	0.469	7.43756e-36	3
BCAT1	3.84248e-40	0.410498	0.248	0.074	7.63963e-36	3
HIF1A	4.15312e-40	0.583008	0.606	0.387	8.25722e-36	3
GADD45B	5.93693e-40	0.649843	0.657	0.393	1.18038e-35	3
MT-ND1	1.43094e-39	0.376495	0.971	0.905	2.845e-35	3
CPM	3.6674e-39	0.42674	0.223	0.062	7.29152e-35	3
SYNGR2	7.0644e-39	0.553625	0.608	0.37	1.40454e-34	3
SLC2A3	1.07282e-38	0.651069	0.638	0.385	2.13299e-34	3
DMXL2	2.75511e-38	0.444745	0.227	0.067	5.47772e-34	3
NFKBID	6.99738e-38	0.318322	0.213	0.056	1.39122e-33	3
METRNL	1.09908e-37	0.50545	0.314	0.12	2.18519e-33	3
BEX4	1.18098e-37	0.416061	0.299	0.105	2.34802e-33	3
CTSL	1.28729e-37	0.85035	0.491	0.285	2.5594e-33	3
OTUD1	3.47471e-37	0.48864	0.242	0.075	6.90841e-33	3
ENTPD1	5.57336e-37	0.343945	0.263	0.082	1.1081e-32	3
HNMT	6.65741e-37	0.542355	0.459	0.243	1.32363e-32	3
LIMS1	7.2114e-37	0.567588	0.566	0.358	1.43377e-32	3
SOAT1	1.12439e-36	0.501968	0.322	0.128	2.23551e-32	3
RAB31	5.60092e-36	0.584296	0.568	0.361	1.11358e-31	3
LCP1	8.32605e-36	0.270352	0.364	0.138	1.65539e-31	3
MT-ND2	8.7388e-36	0.333803	0.983	0.938	1.73745e-31	3
PRMT10	2.15171e-35	0.43971	0.297	0.104	4.27803e-31	3
DAB2	2.27496e-35	0.536113	0.358	0.154	4.52307e-31	3
KLF4	2.52966e-35	0.783004	0.484	0.275	5.02946e-31	3
PTAFR	3.53785e-35	0.284637	0.156	0.035	7.03395e-31	3
C9orf72	3.5744e-35	0.335011	0.189	0.049	7.10663e-31	3
BNIP3L	4.14468e-35	0.578902	0.552	0.34	8.24046e-31	3
GADD45G	5.90797e-35	0.506796	0.318	0.118	1.17462e-30	3
MARCH2	6.5594e-35	0.406154	0.303	0.117	1.30414e-30	3
HEXA	7.5496e-35	0.532203	0.455	0.244	1.50101e-30	3
GLIPR1	8.04569e-35	0.336914	0.337	0.132	1.59964e-30	3
LGALS9	1.52416e-34	0.407298	0.345	0.147	3.03033e-30	3
HEXB	1.65455e-34	0.577958	0.528	0.32	3.28958e-30	3
ID3	2.84071e-34	0.524489	0.497	0.243	5.6479e-30	3
RASGEF1B	3.33412e-34	0.35891	0.223	0.066	6.6289e-30	3
PLEKHO1	5.19087e-34	0.361454	0.28	0.098	1.03205e-29	3
IFNGR1	6.32477e-34	0.490866	0.419	0.212	1.25749e-29	3
ACTB	1.28849e-33	0.498597	0.996	0.964	2.56179e-29	3
PFN1	1.99927e-33	0.427805	0.945	0.858	3.97496e-29	3
RNF149	2.7066e-33	0.51193	0.549	0.349	5.38126e-29	3
BRI3	3.2831e-33	0.471314	0.84	0.631	6.52745e-29	3
STX11	4.73333e-33	0.257963	0.223	0.067	9.41081e-29	3
PTPN6	6.83219e-33	0.303125	0.246	0.082	1.35838e-28	3
ARPC5	8.1253e-33	0.49649	0.707	0.533	1.61547e-28	3
CNPY3	1.39653e-32	0.544206	0.476	0.284	2.77659e-28	3
ATF5	1.73836e-32	0.344204	0.206	0.062	3.4562e-28	3
ZFAND5	2.69064e-32	0.644129	0.627	0.455	5.34954e-28	3
CHCHD10	4.72647e-32	0.441532	0.602	0.379	9.39716e-28	3
ADAM28	6.63985e-32	0.364246	0.246	0.085	1.32013e-27	3
EIF4A1	7.65391e-32	0.378141	0.838	0.694	1.52175e-27	3
CMTM6	9.14813e-32	0.52987	0.615	0.431	1.81883e-27	3
DENND3	1.89991e-31	0.377145	0.183	0.051	3.7774e-27	3
UBA52	1.96221e-31	0.257813	0.987	0.938	3.90128e-27	3
AP1B1	2.9705e-31	0.346597	0.253	0.092	5.90595e-27	3
PPIF	4.66802e-31	0.44341	0.253	0.092	9.28096e-27	3
NAGA	7.8575e-31	0.354794	0.219	0.072	1.56223e-26	3
AXL	1.61512e-30	0.540927	0.438	0.238	3.21119e-26	3
ID2	1.68854e-30	0.367138	0.699	0.442	3.35715e-26	3
MPC2	3.19386e-30	0.461772	0.518	0.319	6.35004e-26	3
ATP6AP1	3.70828e-30	0.456876	0.444	0.251	7.37281e-26	3
BMP2K	4.14596e-30	0.343838	0.204	0.065	8.24299e-26	3
CREBL2	8.33151e-30	0.429515	0.32	0.145	1.65647e-25	3
PNRC1	3.56152e-29	0.452685	0.771	0.622	7.08102e-25	3
LGMN	5.84382e-29	0.723001	0.467	0.286	1.16187e-24	3
IQGAP2	7.11071e-29	0.273489	0.232	0.078	1.41375e-24	3
PLD3	1.61541e-28	0.65638	0.478	0.299	3.21176e-24	3
RP11-145M9.4	1.82379e-28	0.301927	0.16	0.044	3.62606e-24	3
HERPUD1	2.95696e-28	0.487405	0.669	0.484	5.87903e-24	3
CHMP1B	4.73628e-28	0.704969	0.571	0.41	9.41667e-24	3
ICAM1	1.3999e-27	0.429321	0.312	0.135	2.78328e-23	3
ACSL1	1.80688e-27	0.382336	0.213	0.075	3.59245e-23	3
DDX3Y	1.9101e-27	0.264133	0.24	0.084	3.79767e-23	3
FOSL2	1.95209e-27	0.489638	0.436	0.244	3.88114e-23	3
UBXN2B	5.15217e-27	0.300908	0.211	0.073	1.02435e-22	3
RPS24	5.78591e-27	0.255543	0.985	0.954	1.15035e-22	3
ZEB2	6.37873e-27	0.369889	0.307	0.135	1.26822e-22	3
RIPK2	6.68585e-27	0.434201	0.316	0.147	1.32928e-22	3
SNX2	7.42477e-27	0.420378	0.358	0.18	1.47619e-22	3
GPX4	1.33409e-26	0.364985	0.84	0.71	2.65243e-22	3
DBI	1.54934e-26	0.44766	0.712	0.574	3.08039e-22	3
ELL2	5.24441e-26	0.526227	0.301	0.141	1.04269e-21	3
ATP6AP2	6.04101e-26	0.524835	0.598	0.451	1.20107e-21	3
CLEC2B	6.40921e-26	0.269776	0.644	0.433	1.27428e-21	3
ARPC3	9.59336e-26	0.346635	0.867	0.731	1.90735e-21	3
PFKFB3	1.15959e-25	0.396816	0.284	0.122	2.3055e-21	3
DRAM2	2.59551e-25	0.43739	0.44	0.27	5.16038e-21	3
ALCAM	3.56116e-25	0.406892	0.333	0.167	7.08031e-21	3
SELPLG	3.89148e-25	0.279515	0.255	0.1	7.73704e-21	3
CXCL3	4.31215e-25	0.967836	0.278	0.123	8.57343e-21	3
SEC14L1	4.75909e-25	0.440319	0.339	0.173	9.46203e-21	3
BAG3	6.811e-25	0.598846	0.48	0.293	1.35416e-20	3
SLC7A5	8.78863e-25	0.269301	0.192	0.064	1.74735e-20	3
CTSA	2.37048e-24	0.408261	0.558	0.384	4.71299e-20	3
RHOA	2.45779e-24	0.369368	0.817	0.695	4.88657e-20	3
IRAK3	3.38063e-24	0.355165	0.2	0.073	6.72137e-20	3
RILPL2	4.14438e-24	0.381225	0.385	0.212	8.23985e-20	3
QKI	4.47225e-24	0.42558	0.352	0.188	8.89173e-20	3
AP2S1	6.70453e-24	0.450826	0.691	0.551	1.333e-19	3
SORL1	1.74709e-23	0.437925	0.316	0.157	3.47356e-19	3
SOCS3	1.90988e-23	0.367126	0.467	0.272	3.79723e-19	3
C2	2.14607e-23	0.378287	0.194	0.069	4.26681e-19	3
KDM6B	3.23871e-23	0.335027	0.259	0.11	6.4392e-19	3
GPR137B	7.17211e-23	0.294857	0.236	0.098	1.42596e-18	3
PTGER4	9.66812e-23	0.254765	0.196	0.069	1.92222e-18	3
GLRX	1.04078e-22	0.33345	0.415	0.236	2.06928e-18	3
PGD	1.74842e-22	0.42006	0.286	0.139	3.4762e-18	3
DUSP1	2.32629e-22	0.353917	0.823	0.707	4.62513e-18	3
CACUL1	3.09945e-22	0.405308	0.282	0.137	6.16233e-18	3
NAMPT	4.3675e-22	0.502763	0.482	0.318	8.68347e-18	3
CD302	4.38539e-22	0.260064	0.171	0.058	8.71904e-18	3
SATB1	1.1003e-21	0.358959	0.217	0.089	2.18761e-17	3
YBX1	1.27948e-21	0.304431	0.886	0.771	2.54387e-17	3
EMP3	1.40645e-21	0.368593	0.676	0.472	2.79631e-17	3
ZFP36	1.53288e-21	0.361988	0.655	0.477	3.04767e-17	3
FABP5	2.61781e-21	0.410751	0.429	0.253	5.20473e-17	3
SLC25A5	3.03192e-21	0.407856	0.665	0.531	6.02806e-17	3
SNX8	5.63361e-21	0.319085	0.196	0.077	1.12007e-16	3
ACER3	5.91156e-21	0.347142	0.223	0.094	1.17534e-16	3
ANG	7.11348e-21	0.389964	0.234	0.103	1.4143e-16	3
PARVB	1.13291e-20	0.28707	0.251	0.114	2.25245e-16	3
RGS19	1.77843e-20	0.281853	0.24	0.106	3.53587e-16	3
BLOC1S1	2.21535e-20	0.351511	0.619	0.462	4.40455e-16	3
SWAP70	2.32262e-20	0.318612	0.221	0.096	4.61784e-16	3
ABHD12	2.34884e-20	0.323216	0.297	0.154	4.66996e-16	3
DNASE2	3.94906e-20	0.388434	0.322	0.175	7.85151e-16	3
NUDT3	4.99526e-20	0.401962	0.389	0.244	9.93157e-16	3
USF2	5.66983e-20	0.352275	0.362	0.209	1.12728e-15	3
GNAQ	7.23786e-20	0.433768	0.396	0.251	1.43903e-15	3
CYP27A1	8.8845e-20	0.29359	0.187	0.073	1.76642e-15	3
SAT2	1.03802e-19	0.312727	0.425	0.258	2.06378e-15	3
PEA15	1.1542e-19	0.412185	0.318	0.176	2.29478e-15	3
LAMP1	1.18382e-19	0.469127	0.581	0.45	2.35367e-15	3
HSPA1B	1.43013e-19	0.278037	0.836	0.744	2.84339e-15	3
RAP1A	2.00692e-19	0.285167	0.547	0.398	3.99015e-15	3
IL18	2.06888e-19	0.379019	0.345	0.2	4.11335e-15	3
LRPAP1	3.69078e-19	0.412128	0.52	0.376	7.33801e-15	3
SH3BP5	1.15741e-18	0.275059	0.192	0.078	2.30115e-14	3
LAP3	1.25028e-18	0.388077	0.337	0.195	2.48581e-14	3
CSTB	3.72468e-18	0.667041	0.789	0.627	7.40542e-14	3
BCL2L11	3.78606e-18	0.25337	0.154	0.055	7.52744e-14	3
ATP6V0E1	6.26306e-18	0.294329	0.823	0.699	1.24522e-13	3
LAMP2	6.62154e-18	0.424747	0.451	0.318	1.31649e-13	3
HSD17B11	1.12763e-17	0.343236	0.491	0.351	2.24195e-13	3
DPYSL2	3.31521e-17	0.297467	0.213	0.098	6.5913e-13	3
GABARAPL1	3.78035e-17	0.454731	0.417	0.281	7.51609e-13	3
LINC00936	3.79357e-17	0.319456	0.183	0.075	7.54237e-13	3
ABL2	1.0167e-16	0.524995	0.301	0.171	2.02139e-12	3
EIF3K	1.06957e-16	0.290956	0.724	0.622	2.12652e-12	3
SDSL	1.21876e-16	0.354727	0.229	0.115	2.42313e-12	3
MANBA	1.63522e-16	0.288154	0.215	0.1	3.25115e-12	3
PABPC4	2.34371e-16	0.357345	0.299	0.172	4.65977e-12	3
OPN3	3.1439e-16	0.369655	0.257	0.138	6.25071e-12	3
UBE2D3	5.25302e-16	0.30088	0.775	0.69	1.04441e-11	3
MCL1	5.77474e-16	0.3166	0.653	0.532	1.14813e-11	3
INSIG1	1.0728e-15	0.422076	0.326	0.189	2.13294e-11	3
C3	1.22209e-15	0.277772	0.383	0.237	2.42977e-11	3
IER3	1.28659e-15	0.634891	0.52	0.413	2.558e-11	3
IVNS1ABP	1.37907e-15	0.285142	0.352	0.215	2.74187e-11	3
IL13RA1	1.47265e-15	0.395834	0.362	0.244	2.92793e-11	3
SLC16A3	1.50726e-15	0.342929	0.697	0.509	2.99673e-11	3
HSPH1	3.40526e-15	0.276969	0.644	0.527	6.77034e-11	3
APMAP	5.2485e-15	0.264037	0.291	0.164	1.04351e-10	3
ATP6V0A1	6.41895e-15	0.30387	0.187	0.085	1.27622e-10	3
GPCPD1	6.57991e-15	0.268393	0.198	0.091	1.30822e-10	3
VMA21	7.69692e-15	0.318954	0.335	0.21	1.5303e-10	3
RALA	8.65203e-15	0.347351	0.493	0.369	1.7202e-10	3
MXD1	1.12181e-14	0.391497	0.324	0.194	2.23039e-10	3
MOB1A	1.1508e-14	0.378132	0.425	0.311	2.28801e-10	3
PRDM1	1.70801e-14	0.265622	0.221	0.106	3.39586e-10	3
GCA	1.83191e-14	0.347975	0.232	0.121	3.64221e-10	3
STX7	1.92894e-14	0.316054	0.318	0.197	3.83511e-10	3
EIF4EBP1	2.34088e-14	0.367753	0.392	0.267	4.65414e-10	3
FNIP2	3.05983e-14	0.378592	0.208	0.104	6.08355e-10	3
IL10RB	8.21405e-14	0.30833	0.301	0.187	1.63312e-09	3
TXNIP	1.04938e-13	0.367953	0.722	0.605	2.08638e-09	3
PELI1	1.47788e-13	0.29017	0.2	0.099	2.93832e-09	3
CHD1	1.55316e-13	0.28377	0.335	0.208	3.08799e-09	3
PTPRE	2.09004e-13	0.279526	0.2	0.097	4.15542e-09	3
GDI2	2.22912e-13	0.286852	0.541	0.415	4.43193e-09	3
RHBDF2	3.23948e-13	0.256036	0.175	0.082	6.44074e-09	3
ATP6V0D1	3.63853e-13	0.302897	0.377	0.262	7.23412e-09	3
SMCO4	4.22685e-13	0.27269	0.236	0.13	8.40382e-09	3
ACTR2	4.26329e-13	0.311673	0.501	0.397	8.47627e-09	3
TACC1	1.36089e-12	0.275465	0.322	0.199	2.70572e-08	3
FMNL1	1.46732e-12	0.251911	0.326	0.2	2.91733e-08	3
HN1	1.72465e-12	0.327993	0.632	0.511	3.42895e-08	3
PDE4DIP	2.56086e-12	0.289015	0.229	0.127	5.0915e-08	3
GNA15	3.29526e-12	0.322533	0.288	0.181	6.55163e-08	3
SNX3	3.76977e-12	0.253277	0.733	0.627	7.49505e-08	3
TKT	4.06537e-12	0.315169	0.503	0.399	8.08276e-08	3
SLC31A1	4.16033e-12	0.259331	0.179	0.089	8.27157e-08	3
CD9	6.14575e-12	0.306605	0.676	0.534	1.2219e-07	3
OSTF1	6.98942e-12	0.260636	0.427	0.315	1.38964e-07	3
FUCA1	8.43253e-12	0.367562	0.238	0.14	1.67656e-07	3
PDXK	2.59971e-11	0.396536	0.404	0.313	5.16875e-07	3
ERP44	5.38302e-11	0.286437	0.366	0.269	1.07025e-06	3
SPG21	6.25695e-11	0.261486	0.413	0.314	1.24401e-06	3
CAT	7.7176e-11	0.275646	0.257	0.159	1.53441e-06	3
UPP1	8.1065e-11	0.259398	0.459	0.348	1.61173e-06	3
PLEKHB2	8.28028e-11	0.318484	0.341	0.243	1.64629e-06	3
BLVRA	8.98452e-11	0.252582	0.276	0.177	1.7863e-06	3
RAB5C	9.60964e-11	0.275612	0.499	0.407	1.91059e-06	3
MPHOSPH6	1.26828e-10	0.266244	0.208	0.118	2.52159e-06	3
ATG3	1.37247e-10	0.271025	0.339	0.24	2.72875e-06	3
IFNGR2	2.41861e-10	0.346809	0.436	0.358	4.80867e-06	3
STX4	3.26242e-10	0.301474	0.299	0.205	6.48635e-06	3
AKR1A1	5.28344e-10	0.314327	0.512	0.443	1.05045e-05	3
GNS	5.6295e-10	0.355712	0.301	0.208	1.11926e-05	3
CKS2	9.23679e-10	0.366547	0.335	0.23	1.83646e-05	3
UBE2D1	1.09439e-09	0.286721	0.267	0.174	2.17586e-05	3
RAB32	1.23651e-09	0.339955	0.345	0.264	2.45843e-05	3
LRP1	1.62083e-09	0.264992	0.299	0.197	3.22253e-05	3
ADPGK	2.48227e-09	0.257242	0.28	0.189	4.93526e-05	3
NFKB1	3.90325e-09	0.29956	0.221	0.136	7.76044e-05	3
CEBPB	5.71595e-09	0.375603	0.657	0.582	0.000113645	3
JUND	7.07637e-09	0.270935	0.566	0.463	0.000140692	3
ADIPOR1	7.60554e-09	0.273452	0.4	0.32	0.000151213	3
LAMTOR2	1.05922e-08	0.317326	0.488	0.433	0.000210594	3
TMEM51	1.1842e-08	0.284285	0.253	0.172	0.000235443	3
GCHFR	1.48515e-08	0.404156	0.356	0.263	0.000295278	3
ARL4C	1.67478e-08	0.260878	0.389	0.288	0.00033298	3
STX12	1.71748e-08	0.250703	0.246	0.165	0.000341469	3
PRDX3	3.75911e-08	0.259978	0.375	0.295	0.000747386	3
PLBD1	4.6705e-08	0.276649	0.314	0.235	0.000928589	3
ARL5A	7.28737e-08	0.285957	0.398	0.329	0.00144887	3
HSPB1	9.93842e-08	0.37709	0.848	0.843	0.00197596	3
CCDC107	1.04952e-07	0.278895	0.402	0.331	0.00208665	3
ZFAND2A	1.11166e-07	0.344911	0.457	0.376	0.0022102	3
SDCCAG8	1.37696e-07	0.254268	0.24	0.164	0.00273766	3
PRDX1	2.18634e-07	0.297195	0.756	0.7	0.00434689	3
PFKL	2.72781e-07	0.262405	0.297	0.22	0.00542343	3
ADAM8	3.54948e-07	0.291754	0.269	0.194	0.00705707	3
DNAJB6	3.58397e-07	0.250737	0.606	0.563	0.00712565	3
DNAJA4	1.13618e-06	0.358362	0.349	0.277	0.0225895	3
FAM96A	1.2445e-06	0.260453	0.328	0.265	0.0247432	3
IL1RN	1.56399e-06	0.44403	0.217	0.152	0.0310953	3
M6PR	2.61835e-06	0.264566	0.358	0.297	0.0520579	3
PPP1CB	7.90141e-06	0.273325	0.465	0.41	0.157096	3
MAP3K2	1.20987e-05	0.284535	0.312	0.255	0.240546	3
THBS1	0.000300169	0.29866	0.171	0.123	1	3
EIF4A3	0.000308624	0.2505	0.295	0.247	1	3
G0S2	0.000380785	0.881344	0.442	0.434	1	3
SEPP1	0.00476135	0.48118	0.189	0.279	1	3
APOD	0	2.53066	0.861	0.072	0	4
MGP	0	2.50839	0.983	0.148	0	4
LUM	0	2.44788	1	0.149	0	4
BGN	0	2.41583	0.991	0.122	0	4
IGFBP5	0	2.25742	0.913	0.118	0	4
COL3A1	0	2.19396	1	0.137	0	4
DCN	0	2.14728	0.988	0.104	0	4
CTHRC1	0	2.09015	0.976	0.109	0	4
SPON2	0	2.06178	0.953	0.093	0	4
COL1A2	0	2.03849	0.993	0.137	0	4
THY1	0	2.02741	0.955	0.088	0	4
COL1A1	0	2.02167	0.995	0.169	0	4
HOPX	0	2.02084	0.927	0.128	0	4
MMP11	0	1.99959	0.785	0.076	0	4
POSTN	0	1.99226	0.936	0.087	0	4
SPARC	0	1.98689	0.998	0.176	0	4
SERPINF1	0	1.91719	0.965	0.138	0	4
SFRP4	0	1.90719	0.705	0.059	0	4
C1S	0	1.81972	0.95	0.143	0	4
C1R	0	1.80316	0.941	0.146	0	4
CST2	0	1.79184	0.783	0.058	0	4
COL6A3	0	1.76418	0.976	0.136	0	4
SFRP2	0	1.75692	0.953	0.102	0	4
TAGLN	0	1.66955	0.88	0.116	0	4
MYL9	0	1.64552	0.95	0.142	0	4
CYP1B1	0	1.63225	0.58	0.033	0	4
HTRA3	0	1.6278	0.748	0.061	0	4
RARRES2	0	1.60547	0.95	0.126	0	4
THBS2	0	1.58483	0.892	0.074	0	4
COL4A2	0	1.57515	0.844	0.073	0	4
TIMP3	0	1.56025	0.835	0.073	0	4
[truncated: 7,321 more rows]
