# Supplementary material for: Single-cell transcriptomes of pancreatic preinvasive lesions and cancer reveal acinar metaplastic cells’ heterogeneity
Source: Nat Commun. 2020 Sep 9;11:4516. doi: 10.1038/s41467-020-18207-z (PMC7481797; doi:10.1038/s41467-020-18207-z)
Supplement: Supplementary file 12 — Supplementary Data 8 [file 41467_2020_18207_MOESM12_ESM.xlsx]

## Sheet: Sheet1
Supplementary data 8: Differential expressed genes and overlap expressed genes between stomach pit cells and metaplastic pit-like cells
overlap cluster ADM_15 and ADM_22 cells	Expressed in cluster A_22 cells but not in cluster A_15	Expressed in cluster A_15 cells but not in cluster A_22
Tff1	Pgc	Prap1
Gkn1	Gsdma2	Mcpt2
Gkn2	Nqo1	Pglyrp1
Phgr1	Adh7	Gkn3		Comparing overlap and distinct expressed genes between cluster A_22 and cluster A_15 in Figure 2B. Column A- genes that express in both clusters, column B- genes that expressed in cells in cluster A_22 (stomach pit cells) but not in cell in cluster A_15 (metaplastic pit like cells), column C- genes that expressed in cells in cluster A_15 (metaplastic pit like cells) but not in cell in cluster A_2…
2210407C18Rik	Chia1	Ly6d
Gsta1	Fgfbp1	Dmbt1
Gsta4	Mogat1	Areg
Lgals4	Aldh3a1	Onecut2
Sptssb	Pla2g10	Mcpt1
Lgals2	Gipc2	Gjb1
Ctse	Fabp2	Krt20
Car2	Cyp2s1	Clca1
Tspan8	Akr1c13	Ifi27l2b
Spink4	Sytl2	Smpd3
Anxa10	Bcas1	Lrrc26
Agr2	Akr1c12	Duoxa2
2200002D01Rik	Pls1	Muc3
Vsig2	Teddm3	Paqr5
Muc5ac	Slc5a5	Tmprss4
Foxq1	Fer1l4	Tmem45b
Muc1	Tfcp2l1	Duox2
Bace2	Avil	Arl14
Lypd8	Gata4	Rgs17
Ociad2	Akr1c14	Hgfac
Gcnt3	Gldc	Vil1
Cldn18	Foxa1	Gpa33
Gpx2	Vstm2b	Tc2n
Sult1c2	Gif	Eps8l3
Tspan1	Gm15318	Ms4a8a
Ckmt1	Aqp3	Cidea
Smim6	Rep15	Slc9a4
Cwh43	Dsc2	Smim24
Galnt7	Bmp2	Krt7
AA467197	Gal3st1	Parm1
Rbp2	Cxcl17	Wfdc2
Gm3336	Slc35g1	Sdc1
Mgst2	Foxa3	Sfn
Mal	Hpgd	Pigr
Sdcbp2	Vill	Cldn2
Sprr2a3	Suox	Lad1
Slc26a2	Mllt3	Akr1b7
Gmds	Bpnt1	Akr1b8
Ces2g	Tesc	Cblc
Pllp	Pgap1	Smim22
Mal2	Tst	Prom1
Vsig1	Tfrc	Gprc5a
Golm1	Mboat1	Plpp2
Dpcr1	Slc39a11	Wars
Tm4sf5	Slc9a1	Homer2
Oit1	Ppif	Stard10
Degs2	1110008L16Rik	Serpinb1a
Tmem54	Iqgap2	Kcnn4
S100a14	Akr1c19	Fdps
Car9	Mecom	Gfpt1
Il18	Cmtm4	Sftpd
Ugt2b34	Mcu	Krtcap3
Syt8	Aldh3a2	Crb3
Tmprss2	Rfk	Tmem238
Cyp3a13	Rhpn2	Idh1
Cyp2c65	Plekhb2	Flnb
Slc44a4	Pla2g1b	Klf5
Oasl1	Galnt4	Tmc4
Fam3b	Elovl7	Ccdc71l
Sult1d1	Abcd3	Abhd2
Fbp2	C1galt1
Mlph	Tmem184a
Sult1b1	Chpt1
Gale	Samd8
Fam83e	Itpr3
Myo1a	Slc25a10
Tmem30b	Rab3d
Me1	Ube2c
Tnfrsf21	Ppa1
Papss2	Atp8b1
Elf3	Rnf128
Serinc2	Setd8
Rab25	Aldh1a1
Psca	Erbb3
Ptgr1	Far1
Perp	Ak3
Tspan15	Fam101b
Gsta3	Gpd2
Gss	Hspa1b
Abcc3	Slk
Rab27b	B4galnt1
Dsp	Sqrdl
Lsr	Cmas
Cdh1	Ethe1
Slc12a2	Htatip2
Gsr	Fhl1
Pgd	Phyh
Sprr1a	Cpd
Cdc42ep5	Cs
Acox1	Pdcd4
Cbr3	Rbm47
Msmo1	Pafah1b3
Hmgcs1	Gm26917
Lmo7	Plxnb2
	Cox19
