# Supplementary material for: Single-cell transcriptomes of pancreatic preinvasive lesions and cancer reveal acinar metaplastic cells’ heterogeneity
Source: Nat Commun. 2020 Sep 9;11:4516. doi: 10.1038/s41467-020-18207-z (PMC7481797; doi:10.1038/s41467-020-18207-z)
Supplement: Supplementary file 13 — Supplementary Data 9 [file 41467_2020_18207_MOESM13_ESM.xlsx]

## Sheet: data
												Supplementary data 9: Quantities analysis of metaplastic cell-types and states.
		Total number of cells in PanIN lesions	Number of positive stained cells PanIN lesions	ratio	Total number of cells in ductal stractures	Number of positive stained cells in ductal stractures	ratio	Number of PanINs that have at least one stained cell	Number of PanINs without stained cell	% of PanINs with at least one stained cell	Number of ductal stractures that have at least one stained cell	Number of ductal stractures without stained cell	% of ductal stractures with at least one stained cell	Total number of mucin positive cells	Number of stained cells out of mucin positive cells	Total number of mucin negative cells	Number of stained cells out of mucin negative cells	Ratio of mucine positive to mucin negative stained cells
Staining with Anti-Tff1	mouse1	2531	1151	0.454761	268	6	0.0223881	119	9	0.929688	2	14	0.125	3098	1380	560	6	0.976512
	mouse2	1099	427	0.388535	449	7	0.0155902	68	10	0.871795	5	35	0.125	2260	930	1054	9	0.979671
	mouse3	1128	464	0.411348	121	0	0	66	5	0.929577	0	8	0	1758	722	354	2	0.98643
Staining with Anti-Dclk1	mouse1	1236	178	0.144013	388	51	0.131443	44	14	0.758621	13	7	0.65	2552	421	843	158	0.468136
	mouse2	1648	235	0.142597	726	115	0.158402	54	21	0.72	26	9	0.742857	2396	384	1247	206	0.492427
	mouse3	1092	109	0.0998168	507	73	0.143984	31	29	0.516667	20	6	0.769231	2445	227	994	275	0.251264
Staining with Anti-Ki67	mouse1	2290	518	0.226201	338	59	0.174556	77	25	0.754902	10	7	0.588235	2808	700	641	160	0.499677
	mouse2	768	197	0.25651	250	50	0.2	51	28	0.64557	10	8	0.555556	1698	313	464	143	0.374265
	mouse3	510	138	0.270588	135	32	0.237037	29	17	0.630435	5	5	0.5	712	268	265	122	0.449824
Staining with Anti-Tgfb	mouse1	2167	245	0.11306	197	5	0.0253807	69	44	0.610619	4	10	0.285714	3184	359	532	31	0.65928
	mouse2	1029	92	0.0894072	183	4	0.0218579	37	30	0.552239	3	12	0.2	1889	196	379	11	0.781419
	mouse3	1752	191	0.109018	280	6	0.0214286	71	25	0.739583	4	13	0.235294	2451	255	432	17	0.725563
Staining with Anti-Insulin1	mouse1	1082	39	0.0360444	208	0	0	6	42	0.125	0	14	0	1548	39	208	2	0.723769
	mouse2	1262	16	0.0126783	91	0	0	5	51	0.0892857	0	10	0	1132	18	96	1	0.604196
	mouse3	866	0	0	207	1	0.00483092	7	48	0.127273	1	22	0.0434783	866	7	375	3	0.502585
Total number of cells or stractures		20460			4348			734			103			30797		8444
													The Supplementary data shows counting of stained cells, three mice for each antibody (n=3). Column A – antibody used, Column B - name of the mice.
													Data in Column C-H shows the number of stained cells in PanINs and ductal structures and was used to create Supplementary Figure 4C.
													Data in Column I-N shows the number PanINs and ductal structures that include at least one stained cells with the relevant antibody (as indicated in the rows). Data was used to create Supplementary Figure 7I.
													Data in Column O-S shows the number of mucin positive and mucin negative stained cells for each antibody. (as indicated in the rows). Data was used to create Supplementary Figure 7H.
