# Supplementary material for: Single-cell transcriptomes of pancreatic preinvasive lesions and cancer reveal acinar metaplastic cells’ heterogeneity
Source: Nat Commun. 2020 Sep 9;11:4516. doi: 10.1038/s41467-020-18207-z (PMC7481797; doi:10.1038/s41467-020-18207-z)
Supplement: Supplementary file 14 — Supplementary Data 10 [file 41467_2020_18207_MOESM14_ESM.xlsx]

## Sheet: Sheet1
Supplementary data 10: Differential expressed genes immune and stromal cells
gene	p_val	avg_logFC	pct.1	pct.2	p_val_adj	cluster
Ccl4	0	1.46819	0.882	0.325	0	I_0
Cxcl1	0	1.39498	0.842	0.292	0	I_0
Il1rn	0	1.37203	0.798	0.23	0	I_0			The Supplementary data includes all the DE genes of cluster cells that are shown in UMAP. Immune cells in orange, based on Figure 7A-B. Endothelial cells in green, based on Figure 7F-G. Fibroblasts in blue, based on Supplementary Figure 11A-B. All column descriptions are as for Supplementary data 1.
Cxcl2	0	1.24187	0.994	0.436	0	I_0
Ccl3	0	1.21969	0.839	0.281	0	I_0
C1qb	0	1.17705	0.985	0.367	0	I_0
C1qc	0	1.14266	0.972	0.346	0	I_0
C1qa	0	1.03381	0.977	0.355	0	I_0
Ms4a7	7.05586e-305	1.17367	0.694	0.184	1.37688e-300	I_0
Apoe	2.29003e-295	1.04533	0.999	0.492	4.46877e-291	I_0
Cd14	3.54563e-291	0.939708	0.928	0.361	6.91894e-287	I_0
Il1b	2.56177e-271	0.828347	0.966	0.433	4.99905e-267	I_0
Bcl2a1b	6.09004e-267	1.04984	0.942	0.54	1.18841e-262	I_0
Aif1	6.11223e-267	0.987115	0.837	0.328	1.19274e-262	I_0
Lyz2	2.6907e-263	0.93775	0.995	0.472	5.25064e-259	I_0
Tnf	1.58796e-246	0.884882	0.754	0.26	3.09875e-242	I_0
Ftl1	3.07258e-246	0.787469	1	0.956	5.99584e-242	I_0
Marcksl1	5.0676e-240	0.997466	0.937	0.478	9.88891e-236	I_0
Cd74	9.65993e-224	0.855695	0.997	0.719	1.88504e-219	I_0
Sepp1	3.45904e-220	0.626454	0.927	0.396	6.74997e-216	I_0
Rab20	2.38009e-218	0.906968	0.739	0.286	4.64451e-214	I_0
Lst1	3.09806e-217	0.84975	0.681	0.224	6.04555e-213	I_0
Ctsb	4.80723e-212	0.835076	0.964	0.557	9.38083e-208	I_0
Sdc4	2.27098e-210	1.00607	0.754	0.3	4.43159e-206	I_0
Cxcl16	4.51988e-208	0.888336	0.798	0.349	8.82009e-204	I_0
Cd83	5.72871e-208	0.86553	0.939	0.522	1.1179e-203	I_0
H2-Eb1	7.29926e-208	0.859881	0.97	0.583	1.42438e-203	I_0
Ccrl2	2.14007e-207	0.828369	0.811	0.365	4.17612e-203	I_0
Fcer1g	5.32481e-205	0.784242	0.973	0.532	1.03908e-200	I_0
Bcl2a1a	7.78911e-203	0.976345	0.674	0.255	1.51997e-198	I_0
H2-Ab1	1.46687e-201	0.845049	0.973	0.602	2.86245e-197	I_0
Mt1	1.12477e-199	0.854893	0.96	0.541	2.19487e-195	I_0
H2-Aa	8.30652e-199	0.815667	0.975	0.599	1.62093e-194	I_0
Fth1	9.32889e-195	0.590611	1	0.991	1.82044e-190	I_0
Nfkbia	8.78016e-191	0.673958	0.986	0.766	1.71336e-186	I_0
Cd63	4.54695e-188	0.863053	0.814	0.349	8.87292e-184	I_0
Csf1r	7.13436e-188	0.722105	0.806	0.324	1.3922e-183	I_0
Il10	2.82503e-186	1.05736	0.34	0.064	5.51276e-182	I_0
Ccl12	6.99937e-186	1.00253	0.451	0.111	1.36586e-181	I_0
Lgmn	1.5845e-183	0.730312	0.827	0.356	3.09199e-179	I_0
Arl5c	9.9866e-181	0.968498	0.628	0.234	1.94879e-176	I_0
Tyrobp	4.9029e-180	0.682537	0.99	0.557	9.56752e-176	I_0
Trem2	3.61465e-177	0.808011	0.636	0.224	7.05363e-173	I_0
Slfn2	5.60701e-174	0.782862	0.811	0.401	1.09415e-169	I_0
AF251705	2.29803e-169	0.790483	0.679	0.283	4.48438e-165	I_0
Cdkn1a	1.07789e-167	0.787826	0.878	0.465	2.1034e-163	I_0
Tlr2	1.44161e-165	0.805172	0.622	0.233	2.81315e-161	I_0
Ctss	1.648e-163	0.719148	0.939	0.604	3.2159e-159	I_0
Nlrp3	1.97149e-163	0.659233	0.661	0.248	3.84716e-159	I_0
Trf	6.49536e-163	0.732772	0.82	0.383	1.26751e-158	I_0
H2-DMb1	2.01518e-159	0.754195	0.769	0.349	3.93242e-155	I_0
Slc15a3	1.67376e-152	0.871368	0.602	0.243	3.26617e-148	I_0
Il1a	9.87829e-151	0.545044	0.555	0.182	1.92765e-146	I_0
Wfdc17	8.36089e-150	0.506577	0.905	0.438	1.63154e-145	I_0
Ccl7	6.02433e-148	0.917098	0.511	0.165	1.17559e-143	I_0
Bcl2a1d	2.93369e-147	0.809604	0.673	0.306	5.72481e-143	I_0
Clec4e	3.17289e-147	0.557019	0.512	0.165	6.19158e-143	I_0
Tgm2	7.94333e-146	0.747494	0.493	0.164	1.55006e-141	I_0
Ctsz	1.83119e-143	0.686146	0.886	0.535	3.57338e-139	I_0
Itm2b	1.87007e-141	0.595041	0.976	0.822	3.64925e-137	I_0
Rnf149	3.8463e-140	0.722574	0.712	0.333	7.50567e-136	I_0
Ptgs2	1.57524e-138	0.824929	0.487	0.161	3.07393e-134	I_0
C5ar1	2.13721e-137	0.646316	0.604	0.229	4.17055e-133	I_0
Maff	5.25695e-137	0.743544	0.663	0.308	1.02584e-132	I_0
Cstb	5.4987e-136	0.702701	0.828	0.478	1.07302e-131	I_0
C3ar1	1.30513e-135	0.683216	0.535	0.191	2.54683e-131	I_0
Ccl2	9.90082e-131	0.714824	0.583	0.219	1.93205e-126	I_0
Mir155hg	1.94392e-130	0.697753	0.356	0.097	3.79336e-126	I_0
Ctsc	5.24866e-129	0.602841	0.841	0.463	1.02422e-124	I_0
Plek	1.33862e-127	0.547601	0.8	0.42	2.61218e-123	I_0
Gatm	3.63966e-125	0.733533	0.555	0.232	7.10242e-121	I_0
Psap	3.17961e-124	0.504645	0.975	0.648	6.20469e-120	I_0
Thbs1	1.12558e-123	0.739767	0.489	0.17	2.19646e-119	I_0
Cst3	7.60474e-120	0.286796	0.992	0.718	1.48399e-115	I_0
Hexa	7.07871e-116	0.648109	0.747	0.405	1.38134e-111	I_0
Ms4a6c	1.53545e-115	0.655645	0.672	0.322	2.99627e-111	I_0
Lilr4b	5.12559e-115	0.710195	0.557	0.238	1.00021e-110	I_0
Cybb	1.00901e-113	0.625904	0.688	0.335	1.96897e-109	I_0
Adgre1	4.13536e-112	0.619304	0.48	0.18	8.06974e-108	I_0
Fcrls	4.1786e-112	0.570876	0.425	0.137	8.15412e-108	I_0
Cflar	5.67437e-110	0.658459	0.626	0.297	1.1073e-105	I_0
Phlda1	1.08288e-109	0.739618	0.68	0.35	2.11312e-105	I_0
Ly86	1.82693e-109	0.635877	0.572	0.258	3.56507e-105	I_0
Fcgr3	1.50587e-108	0.569408	0.68	0.311	2.93856e-104	I_0
Hilpda	2.56319e-108	0.715586	0.615	0.286	5.00182e-104	I_0
Itgb5	2.31201e-107	0.617566	0.413	0.145	4.51166e-103	I_0
Ninj1	2.58384e-106	0.541101	0.692	0.344	5.04211e-102	I_0
Osm	4.53014e-106	0.667588	0.52	0.211	8.84012e-102	I_0
Rcan1	5.50551e-105	0.644809	0.33	0.098	1.07435e-100	I_0
Tnfaip2	1.13339e-103	0.611356	0.525	0.221	2.21169e-99	I_0
Ccl9	5.88783e-100	0.587771	0.694	0.336	1.14895e-95	I_0
Nfkbib	1.72685e-99	0.665121	0.561	0.27	3.36977e-95	I_0
Tubb6	2.03841e-98	0.617811	0.532	0.239	3.97775e-94	I_0
Zfp36	2.35301e-98	0.465737	0.89	0.561	4.59167e-94	I_0
Ctsd	5.19017e-98	0.566356	0.797	0.455	1.01281e-93	I_0
Marcks	5.71356e-98	0.540465	0.733	0.389	1.11495e-93	I_0
Nfe2l2	6.34324e-97	0.566421	0.666	0.345	1.23782e-92	I_0
Sdcbp	9.88237e-95	0.5486	0.782	0.477	1.92845e-90	I_0
Mpeg1	1.16509e-94	0.551877	0.623	0.3	2.27356e-90	I_0
Ctsh	1.75065e-94	0.519674	0.827	0.497	3.41621e-90	I_0
Tnfsf9	2.54398e-94	0.640773	0.413	0.156	4.96433e-90	I_0
Kdm6b	2.83774e-93	0.660629	0.765	0.443	5.53757e-89	I_0
Gdf3	4.21765e-93	0.481699	0.162	0.028	8.23033e-89	I_0
Tgfbi	7.97081e-93	0.567151	0.622	0.306	1.55542e-88	I_0
Ifitm2	2.0761e-92	0.526321	0.814	0.469	4.0513e-88	I_0
Mafb	3.21387e-92	0.295712	0.603	0.258	6.27155e-88	I_0
Dab2	7.1257e-91	0.52157	0.612	0.289	1.39051e-86	I_0
Abca1	1.5692e-90	0.51056	0.479	0.195	3.06213e-86	I_0
Nfkbiz	1.34815e-89	0.44836	0.826	0.473	2.63078e-85	I_0
Spi1	3.42323e-89	0.581456	0.673	0.377	6.6801e-85	I_0
Rps29	6.26921e-89	0.437207	0.997	0.967	1.22337e-84	I_0
Cx3cr1	1.01921e-88	0.52137	0.303	0.092	1.98889e-84	I_0
Tmem176b	1.35814e-88	0.47851	0.823	0.486	2.65028e-84	I_0
Cd81	1.8517e-87	0.56354	0.691	0.38	3.61341e-83	I_0
Creb5	2.48647e-87	0.573947	0.373	0.138	4.85209e-83	I_0
Lilrb4a	2.81991e-87	0.527064	0.583	0.282	5.50277e-83	I_0
Cd68	4.62594e-86	0.560529	0.605	0.312	9.02706e-82	I_0
Unc93b1	7.16384e-86	0.558544	0.695	0.4	1.39795e-81	I_0
Dusp2	7.48919e-86	0.610173	0.64	0.344	1.46144e-81	I_0
Metrnl	9.44819e-86	0.570148	0.567	0.282	1.84372e-81	I_0
Tmem176a	2.56881e-85	0.480934	0.765	0.427	5.01278e-81	I_0
Socs3	2.59873e-85	0.53351	0.717	0.41	5.07117e-81	I_0
Camk1	2.82816e-85	0.537716	0.424	0.173	5.51887e-81	I_0
Tpd52	1.31849e-84	0.527467	0.628	0.337	2.57289e-80	I_0
Bri3	1.57026e-84	0.534748	0.802	0.53	3.06421e-80	I_0
Kctd12	6.62003e-84	0.523292	0.723	0.425	1.29183e-79	I_0
Grn	2.42259e-83	0.485585	0.698	0.376	4.72744e-79	I_0
Efhd2	3.11659e-83	0.554477	0.726	0.439	6.08171e-79	I_0
Npc2	1.82431e-82	0.430085	0.903	0.704	3.55995e-78	I_0
Clec4n	2.11856e-82	0.497755	0.54	0.25	4.13415e-78	I_0
Hbegf	1.13671e-80	0.622044	0.31	0.105	2.21817e-76	I_0
Gdf15	4.13903e-80	0.60123	0.29	0.091	8.07691e-76	I_0
Lrrc25	6.22423e-80	0.521141	0.381	0.152	1.2146e-75	I_0
Lpcat2	7.38032e-80	0.526017	0.358	0.137	1.4402e-75	I_0
Ehd1	1.07015e-79	0.52298	0.588	0.309	2.08829e-75	I_0
Ifrd1	1.85117e-79	0.500377	0.789	0.51	3.61236e-75	I_0
Cd72	1.99184e-79	0.550052	0.316	0.107	3.88688e-75	I_0
Zeb2	6.46976e-79	0.555448	0.593	0.302	1.26251e-74	I_0
Pim1	6.60351e-79	0.43435	0.927	0.686	1.28861e-74	I_0
Fcgr2b	8.97953e-79	0.502067	0.616	0.315	1.75226e-74	I_0
Ntpcr	1.60024e-78	0.542732	0.385	0.155	3.1227e-74	I_0
Clec12a	3.73761e-77	0.567153	0.406	0.171	7.29356e-73	I_0
Lamp1	6.01259e-77	0.420917	0.824	0.517	1.1733e-72	I_0
Isg15	2.0145e-76	0.725714	0.412	0.177	3.93109e-72	I_0
Mmp14	1.54989e-74	0.446269	0.243	0.072	3.02446e-70	I_0
Sod2	1.01768e-73	0.462649	0.61	0.341	1.9859e-69	I_0
Rgs10	1.09483e-73	0.470146	0.773	0.512	2.13644e-69	I_0
Axl	2.62054e-73	0.519302	0.417	0.181	5.11372e-69	I_0
Tnip3	4.416e-72	0.627882	0.391	0.164	8.61738e-68	I_0
Ccl6	7.30374e-72	0.260581	0.739	0.383	1.42525e-67	I_0
Hexb	9.88929e-71	0.672936	0.527	0.285	1.9298e-66	I_0
Sirpa	1.77623e-70	0.519498	0.489	0.237	3.46614e-66	I_0
Tgfbr1	1.99494e-70	0.55464	0.347	0.14	3.89292e-66	I_0
Basp1	4.0186e-70	0.509044	0.536	0.271	7.84189e-66	I_0
Anxa5	2.33394e-69	0.525768	0.656	0.401	4.55445e-65	I_0
P2ry6	8.2185e-69	0.517927	0.37	0.157	1.60376e-64	I_0
Atox1	1.01556e-68	0.330771	0.897	0.598	1.98176e-64	I_0
AI607873	1.13222e-68	0.442871	0.414	0.176	2.20942e-64	I_0
Dusp1	1.78651e-67	0.366658	0.892	0.642	3.48619e-63	I_0
Errfi1	2.11199e-67	0.521685	0.443	0.207	4.12135e-63	I_0
Id2	4.30162e-67	0.455294	0.756	0.469	8.39418e-63	I_0
Pltp	7.5233e-67	0.456818	0.444	0.201	1.4681e-62	I_0
Litaf	3.85882e-66	0.466172	0.704	0.439	7.5301e-62	I_0
Ifitm3	7.63581e-66	0.406363	0.732	0.43	1.49005e-61	I_0
Rab7b	3.79688e-65	0.470125	0.386	0.166	7.40923e-61	I_0
Hpgds	7.84336e-65	0.427939	0.28	0.099	1.53055e-60	I_0
Hk2	6.60947e-64	0.584694	0.317	0.129	1.28977e-59	I_0
Pld4	1.7447e-63	0.456479	0.599	0.343	3.40461e-59	I_0
Atp6v0b	2.57388e-63	0.469244	0.753	0.513	5.02268e-59	I_0
Cxcl10	2.58433e-63	0.624472	0.282	0.103	5.04307e-59	I_0
Ctsa	1.96662e-62	0.484593	0.59	0.335	3.83767e-58	I_0
Gm6377	3.49041e-62	0.520633	0.405	0.19	6.81119e-58	I_0
H2-DMa	3.54055e-62	0.371217	0.797	0.483	6.90904e-58	I_0
Ptafr	2.81836e-60	0.491707	0.412	0.196	5.49976e-56	I_0
Sowahc	5.13332e-60	0.511561	0.39	0.182	1.00172e-55	I_0
Gngt2	3.60316e-59	0.434218	0.488	0.25	7.0312e-55	I_0
Cd40	5.84984e-59	0.44423	0.274	0.102	1.14154e-54	I_0
Rapgef2	2.71233e-58	0.43702	0.252	0.09	5.29284e-54	I_0
Sqstm1	1.19825e-57	0.541725	0.54	0.313	2.33826e-53	I_0
Acp2	1.28945e-57	0.400762	0.232	0.079	2.51623e-53	I_0
Ms4a6d	1.36833e-57	0.445839	0.471	0.239	2.67016e-53	I_0
Timp2	9.97892e-57	0.397397	0.564	0.302	1.94729e-52	I_0
Mgl2	2.24721e-55	0.375342	0.422	0.195	4.38521e-51	I_0
Clec4a2	2.60233e-55	0.443542	0.414	0.201	5.07819e-51	I_0
Hebp1	8.21719e-55	0.447935	0.366	0.169	1.6035e-50	I_0
Csrnp1	7.42608e-54	0.437097	0.6	0.364	1.44913e-49	I_0
Egr2	1.58089e-53	0.44173	0.347	0.157	3.08495e-49	I_0
Tnfrsf1b	1.73954e-53	0.464012	0.474	0.256	3.39453e-49	I_0
Rilpl2	3.16044e-53	0.481006	0.578	0.351	6.16727e-49	I_0
Map2k3	1.05239e-52	0.453221	0.466	0.251	2.05364e-48	I_0
Rasgef1b	1.96981e-52	0.489885	0.373	0.177	3.84388e-48	I_0
Lacc1	2.11353e-52	0.437233	0.295	0.124	4.12434e-48	I_0
Eif4e	4.71744e-52	0.579575	0.475	0.27	9.20562e-48	I_0
Nrp2	8.46557e-52	0.456351	0.288	0.121	1.65197e-47	I_0
Lair1	3.8605e-51	0.376409	0.242	0.091	7.53338e-47	I_0
Sgk1	4.92742e-51	0.523825	0.373	0.181	9.61536e-47	I_0
Clec4a1	7.13014e-51	0.443872	0.3	0.126	1.39138e-46	I_0
Clec4a3	8.99654e-51	0.447383	0.321	0.143	1.75559e-46	I_0
Gpr65	1.48428e-50	0.458209	0.364	0.175	2.89642e-46	I_0
Mcl1	4.18754e-50	0.277594	0.861	0.6	8.17157e-46	I_0
Pea15a	4.40779e-49	0.43995	0.353	0.171	8.60136e-45	I_0
Prdx5	2.28736e-48	0.347655	0.73	0.504	4.46355e-44	I_0
Cyba	9.18954e-47	0.307091	0.926	0.793	1.79325e-42	I_0
Zfp703	1.51967e-46	0.434318	0.351	0.17	2.96549e-42	I_0
Atp6v1a	2.47146e-46	0.464848	0.387	0.202	4.8228e-42	I_0
Plaur	8.95415e-46	0.394866	0.425	0.221	1.74731e-41	I_0
Fam20c	1.69865e-45	0.369109	0.195	0.069	3.31474e-41	I_0
Rbm7	3.84418e-45	0.409298	0.425	0.233	7.50154e-41	I_0
Txnrd1	7.37369e-45	0.412435	0.404	0.213	1.4389e-40	I_0
Nrros	1.00867e-44	0.415906	0.448	0.247	1.96833e-40	I_0
Rnf19b	1.12341e-44	0.453883	0.423	0.233	2.19222e-40	I_0
Mapk6	4.24832e-44	0.394017	0.262	0.112	8.29017e-40	I_0
Bcl2l11	7.26332e-44	0.458765	0.467	0.271	1.41736e-39	I_0
Ncf2	9.93221e-44	0.388334	0.434	0.239	1.93817e-39	I_0
Fcgr4	4.01199e-43	0.308889	0.22	0.084	7.829e-39	I_0
Lyn	5.79917e-43	0.413622	0.445	0.255	1.13165e-38	I_0
Rps28	7.56995e-43	0.364726	0.896	0.801	1.4772e-38	I_0
Fcgr1	8.15614e-43	0.375415	0.291	0.134	1.59159e-38	I_0
Mapkapk2	1.51423e-42	0.401938	0.487	0.29	2.95487e-38	I_0
Gng5	2.76785e-42	0.31788	0.868	0.709	5.40118e-38	I_0
Fn1	9.19877e-42	0.323433	0.357	0.171	1.79505e-37	I_0
Skil	1.02475e-41	0.392971	0.552	0.35	1.99969e-37	I_0
Il17ra	1.43721e-41	0.403174	0.294	0.136	2.80457e-37	I_0
Itga5	1.7974e-41	0.359503	0.237	0.097	3.50744e-37	I_0
Igsf6	1.91557e-41	0.33953	0.311	0.147	3.73805e-37	I_0
Pf4	1.06985e-40	0.257009	0.352	0.168	2.0877e-36	I_0
Smox	1.23338e-40	0.359794	0.247	0.106	2.40682e-36	I_0
Slamf8	1.29898e-40	0.362864	0.198	0.076	2.53483e-36	I_0
Nfkb1	2.72094e-40	0.288115	0.671	0.447	5.30964e-36	I_0
Tmem251	1.58745e-39	0.388327	0.364	0.194	3.09774e-35	I_0
Acp5	3.52108e-39	0.485174	0.487	0.297	6.87103e-35	I_0
Tnfaip3	4.24926e-39	0.282478	0.71	0.47	8.29201e-35	I_0
Slamf9	1.52652e-38	0.34348	0.309	0.152	2.97885e-34	I_0
Rap2b	2.49431e-38	0.426157	0.287	0.137	4.8674e-34	I_0
Sat1	3.0447e-38	0.366459	0.698	0.499	5.94143e-34	I_0
Cebpb	1.19041e-37	0.37516	0.593	0.392	2.32297e-33	I_0
Spred1	2.40361e-37	0.40283	0.263	0.123	4.69041e-33	I_0
Tmem256	3.38618e-37	0.392874	0.545	0.358	6.60779e-33	I_0
Icam1	6.08092e-37	0.387847	0.422	0.245	1.18663e-32	I_0
Slc11a1	7.21792e-37	0.326311	0.281	0.133	1.4085e-32	I_0
Sash1	8.97196e-37	0.347709	0.24	0.105	1.75079e-32	I_0
Cd93	1.12722e-36	0.341556	0.234	0.1	2.19965e-32	I_0
Rnf130	4.60668e-36	0.373498	0.472	0.287	8.98948e-32	I_0
Tgif1	5.52912e-36	0.356802	0.587	0.39	1.07895e-31	I_0
Gabarap	5.82016e-36	0.285619	0.866	0.718	1.13575e-31	I_0
Emp3	6.6509e-36	0.323748	0.704	0.507	1.29786e-31	I_0
Lgals3	1.0353e-35	0.399687	0.644	0.425	2.02028e-31	I_0
Gm10116	1.88171e-35	0.339839	0.279	0.134	3.67198e-31	I_0
Prdm1	2.21547e-35	0.322016	0.179	0.069	4.32327e-31	I_0
Gas2l3	3.56392e-35	0.307879	0.171	0.064	6.95463e-31	I_0
Anxa3	1.02734e-34	0.27704	0.402	0.219	2.00476e-30	I_0
Ets2	1.14305e-34	0.31214	0.449	0.261	2.23056e-30	I_0
Tm6sf1	2.04626e-34	0.390499	0.427	0.256	3.99307e-30	I_0
Zfand5	3.85273e-34	0.334104	0.611	0.412	7.51822e-30	I_0
Fcgrt	5.06596e-34	0.295945	0.443	0.261	9.88571e-30	I_0
Cd33	5.12736e-34	0.299935	0.276	0.134	1.00055e-29	I_0
Bach1	1.16614e-33	0.364379	0.308	0.16	2.27561e-29	I_0
Ppp1r15a	3.69574e-33	0.378436	0.642	0.474	7.21187e-29	I_0
Cd300ld	6.09411e-33	0.311781	0.192	0.08	1.1892e-28	I_0
App	7.60369e-33	0.316947	0.453	0.276	1.48379e-28	I_0
Zfhx3	8.92917e-33	0.347228	0.272	0.135	1.74244e-28	I_0
Top1	1.102e-32	0.363347	0.647	0.473	2.15044e-28	I_0
Bst2	1.2982e-32	0.338602	0.514	0.342	2.53331e-28	I_0
B4galt5	1.41191e-32	0.364543	0.267	0.133	2.7552e-28	I_0
Slc7a11	1.83141e-32	0.289487	0.286	0.142	3.57382e-28	I_0
Clic4	1.99764e-32	0.38552	0.441	0.27	3.89819e-28	I_0
Picalm	2.06574e-32	0.296441	0.564	0.366	4.03108e-28	I_0
Rgl1	2.97716e-32	0.332587	0.233	0.107	5.80963e-28	I_0
Id3	5.24763e-32	0.386277	0.305	0.156	1.02402e-27	I_0
Tuba1c	5.87005e-32	0.346528	0.335	0.184	1.14548e-27	I_0
Pilra	8.11634e-32	0.320798	0.275	0.138	1.58382e-27	I_0
Rcbtb2	2.06703e-31	0.337085	0.28	0.144	4.03361e-27	I_0
Itgav	2.49735e-31	0.265152	0.255	0.123	4.87334e-27	I_0
Cd300a	3.0655e-31	0.334501	0.31	0.164	5.98202e-27	I_0
Rab8b	6.01757e-31	0.362873	0.446	0.284	1.17427e-26	I_0
Abhd12	6.15961e-31	0.317433	0.344	0.194	1.20199e-26	I_0
Sde2	8.48194e-31	0.333335	0.387	0.227	1.65516e-26	I_0
Blnk	1.11438e-30	0.303246	0.282	0.143	2.1746e-26	I_0
Akr1a1	6.62908e-30	0.327678	0.683	0.517	1.2936e-25	I_0
Rabgef1	9.75739e-30	0.324862	0.236	0.114	1.90406e-25	I_0
Ptprj	3.95614e-29	0.329763	0.27	0.141	7.72001e-25	I_0
Srxn1	4.37573e-29	0.301567	0.203	0.091	8.5388e-25	I_0
Blvrb	4.75125e-29	0.285695	0.42	0.252	9.27158e-25	I_0
Cd86	5.64251e-29	0.277266	0.434	0.265	1.10108e-24	I_0
Glul	7.6424e-29	0.280103	0.432	0.262	1.49134e-24	I_0
Tmem189	1.77351e-28	0.362146	0.37	0.222	3.46082e-24	I_0
Fam214b	3.22499e-28	0.282751	0.164	0.068	6.29324e-24	I_0
Nupr1	6.89814e-28	0.359952	0.374	0.224	1.3461e-23	I_0
Ralgds	8.77566e-28	0.299539	0.212	0.1	1.71248e-23	I_0
Noct	9.27222e-28	0.299441	0.207	0.097	1.80938e-23	I_0
Lat2	1.02559e-27	0.279598	0.318	0.179	2.00135e-23	I_0
Spp1	4.03562e-27	0.278882	0.377	0.226	7.87511e-23	I_0
Lamp2	4.52048e-27	0.290567	0.479	0.311	8.82127e-23	I_0
Slc39a1	7.37898e-27	0.426651	0.259	0.14	1.43993e-22	I_0
Pde4b	3.16912e-26	0.296592	0.535	0.362	6.18421e-22	I_0
Plk2	4.72591e-26	0.349175	0.238	0.121	9.22215e-22	I_0
Tbxas1	5.91975e-26	0.291812	0.273	0.15	1.15518e-21	I_0
Gm5547	2.11577e-25	0.278963	0.178	0.08	4.12871e-21	I_0
Stk40	2.13668e-25	0.281331	0.269	0.146	4.16952e-21	I_0
Atp6v1c1	3.48573e-25	0.321641	0.284	0.161	6.80205e-21	I_0
Atp2b1	4.2692e-25	0.270077	0.537	0.373	8.33091e-21	I_0
Pxdc1	5.34791e-25	0.267399	0.253	0.131	1.04359e-20	I_0
Apobec1	5.51646e-25	0.303364	0.234	0.12	1.07648e-20	I_0
Slc11a2	6.45022e-25	0.278124	0.159	0.069	1.2587e-20	I_0
Zeb2os	7.62842e-25	0.252469	0.207	0.102	1.48861e-20	I_0
Ptp4a1	8.25136e-25	0.268933	0.566	0.398	1.61017e-20	I_0
Hck	1.07391e-24	0.30625	0.257	0.141	2.09563e-20	I_0
Snx8	1.1583e-24	0.282266	0.214	0.107	2.26031e-20	I_0
Plekho2	1.32776e-24	0.316306	0.312	0.182	2.59099e-20	I_0
Gna13	1.74365e-24	0.269596	0.536	0.372	3.40255e-20	I_0
Cltc	1.84361e-24	0.31769	0.491	0.337	3.59761e-20	I_0
Mdm2	1.93882e-24	0.296856	0.31	0.179	3.78341e-20	I_0
Tmem37	4.28785e-24	0.295607	0.245	0.13	8.3673e-20	I_0
Vegfa	6.06569e-24	0.355105	0.183	0.087	1.18366e-19	I_0
Atp6v1g1	9.15849e-24	0.258608	0.717	0.558	1.78719e-19	I_0
Wsb1	1.41274e-23	0.271689	0.429	0.278	2.75682e-19	I_0
Slc25a33	2.92711e-23	0.304901	0.242	0.13	5.71195e-19	I_0
Il10rb	3.08047e-23	0.259758	0.366	0.226	6.01123e-19	I_0
Cmtm3	3.10932e-23	0.290638	0.248	0.136	6.06753e-19	I_0
Gas7	3.28632e-23	0.302522	0.212	0.108	6.41293e-19	I_0
Zc3h12a	1.32968e-22	0.276204	0.356	0.22	2.59474e-18	I_0
Pid1	2.11078e-22	0.328175	0.339	0.209	4.11898e-18	I_0
Ncf4	2.58304e-22	0.262948	0.45	0.303	5.04054e-18	I_0
P2rx4	2.97021e-22	0.294381	0.412	0.27	5.79606e-18	I_0
Opa3	3.10076e-22	0.254415	0.207	0.106	6.05081e-18	I_0
Chmp4b	3.24997e-22	0.253075	0.635	0.48	6.342e-18	I_0
Hacd4	4.19128e-22	0.277055	0.232	0.125	8.17886e-18	I_0
Gusb	8.57728e-22	0.28703	0.369	0.239	1.67377e-17	I_0
Vsir	1.52236e-21	0.265595	0.378	0.243	2.97074e-17	I_0
Cndp2	1.5811e-21	0.299064	0.321	0.199	3.08536e-17	I_0
Dirc2	1.97912e-21	0.262854	0.228	0.123	3.86206e-17	I_0
Smim3	2.47747e-21	0.260923	0.247	0.138	4.83453e-17	I_0
Ccr2	2.79124e-21	0.260472	0.353	0.219	5.44682e-17	I_0
Gnaq	3.15321e-21	0.295491	0.251	0.144	6.15317e-17	I_0
Rhoc	3.19012e-21	0.288924	0.211	0.111	6.2252e-17	I_0
Gdpd3	5.95346e-21	0.291745	0.418	0.278	1.16176e-16	I_0
Tnfrsf12a	1.83423e-20	0.275551	0.228	0.125	3.57932e-16	I_0
Cyfip1	2.35839e-20	0.28413	0.295	0.18	4.60217e-16	I_0
Evi2a	3.05459e-20	0.278025	0.367	0.24	5.96073e-16	I_0
Dot1l	3.41474e-20	0.279339	0.274	0.162	6.66352e-16	I_0
Arl8a	3.75238e-20	0.272412	0.266	0.156	7.32239e-16	I_0
Lgals3bp	5.54293e-20	0.261667	0.245	0.14	1.08165e-15	I_0
Gde1	7.27212e-20	0.291472	0.271	0.162	1.41908e-15	I_0
Csf2ra	7.65246e-20	0.298662	0.378	0.25	1.4933e-15	I_0
Rbm47	1.05411e-19	0.30874	0.213	0.117	2.05699e-15	I_0
Tank	1.22565e-19	0.292685	0.325	0.208	2.39173e-15	I_0
Tmbim1	1.38765e-19	0.293875	0.267	0.159	2.70785e-15	I_0
Dusp3	3.70023e-18	0.279894	0.278	0.172	7.22063e-14	I_0
Pxn	7.84176e-18	0.28314	0.276	0.173	1.53024e-13	I_0
Romo1	1.13198e-17	0.2613	0.399	0.276	2.20895e-13	I_0
Cebpa	1.46524e-17	0.262365	0.244	0.143	2.85926e-13	I_0
Anapc13	1.70425e-17	0.256894	0.39	0.27	3.32568e-13	I_0
Rassf4	2.01051e-17	0.256899	0.298	0.19	3.92331e-13	I_0
Fem1c	2.61237e-17	0.280111	0.275	0.172	5.09777e-13	I_0
Rnpep	7.09328e-17	0.263903	0.244	0.149	1.38418e-12	I_0
Raph1	1.15858e-16	0.269632	0.185	0.102	2.26086e-12	I_0
Ube2f	1.33414e-16	0.253736	0.335	0.226	2.60343e-12	I_0
Trim25	1.80208e-16	0.279402	0.319	0.209	3.51659e-12	I_0
Pirb	1.86697e-16	0.272702	0.296	0.193	3.6432e-12	I_0
Pim3	2.3076e-14	0.250426	0.38	0.269	4.50305e-10	I_0
Vmp1	7.19142e-14	0.276435	0.342	0.241	1.40333e-09	I_0
Ssfa2	9.53974e-14	0.252568	0.203	0.124	1.86158e-09	I_0
Mt2	4.9983e-13	0.344007	0.327	0.228	9.75368e-09	I_0
Insig1	8.29504e-07	0.279346	0.174	0.123	0.0161869	I_0
Fn1	0	1.40773	0.764	0.149	0	I_1
F10	0	0.976457	0.477	0.048	0	I_1
Inhba	1.06153e-250	0.786614	0.275	0.02	2.07147e-246	I_1
Il1b	3.16836e-244	1.11207	0.986	0.449	6.18274e-240	I_1
Il1rn	8.86338e-236	1.09908	0.824	0.247	1.7296e-231	I_1
Thbs1	7.60619e-234	1.14631	0.685	0.167	1.48427e-229	I_1
Ccl6	8.31408e-234	1.33908	0.929	0.382	1.62241e-229	I_1
Mmp12	3.86276e-230	1.19397	0.383	0.051	7.53778e-226	I_1
Ccl9	1.62019e-217	1.14988	0.892	0.335	3.16163e-213	I_1
Timp1	8.92908e-214	0.939127	0.377	0.053	1.74242e-209	I_1
Ptgs2	3.62583e-213	0.99411	0.65	0.161	7.07545e-209	I_1
Slc7a11	7.0124e-208	0.904999	0.572	0.127	1.3684e-203	I_1
Hilpda	1.51491e-203	1.09683	0.812	0.284	2.95619e-199	I_1
Nrg1	3.45692e-197	0.639648	0.314	0.038	6.74583e-193	I_1
Clec4e	7.48664e-194	0.79556	0.649	0.168	1.46094e-189	I_1
Tgm2	2.75251e-190	0.802449	0.638	0.165	5.37124e-186	I_1
Clec4n	1.70797e-186	1.01465	0.745	0.246	3.33293e-182	I_1
Trem1	2.21557e-186	0.510513	0.387	0.062	4.32347e-182	I_1
Lgals3	1.48088e-183	1.06746	0.899	0.415	2.88979e-179	I_1
Tgfbi	5.15152e-183	1.06293	0.806	0.304	1.00527e-178	I_1
Areg	3.63099e-176	1.2552	0.515	0.122	7.08552e-172	I_1
Vegfa	7.48278e-176	0.849129	0.407	0.074	1.46019e-171	I_1
Cd14	3.15606e-174	0.75305	0.935	0.379	6.15874e-170	I_1
Il1a	5.76369e-174	0.77702	0.661	0.187	1.12473e-169	I_1
Lyz2	6.09785e-172	0.996006	0.973	0.491	1.18993e-167	I_1
Cdkn1a	4.31496e-170	0.839919	0.955	0.473	8.42022e-166	I_1
Bcl2a1a	9.54361e-169	0.912399	0.745	0.264	1.86234e-164	I_1
Cxcl2	3.78807e-165	0.830792	0.974	0.456	7.39204e-161	I_1
Flrt3	1.11412e-164	0.674309	0.408	0.078	2.1741e-160	I_1
Olr1	1.41371e-162	0.484092	0.246	0.028	2.75871e-158	I_1
H2-DMb1	1.8064e-159	0.862733	0.856	0.357	3.525e-155	I_1
Cfp	2.28657e-158	0.771374	0.764	0.268	4.46201e-154	I_1
Cxcl1	8.77991e-154	1.09058	0.793	0.314	1.71331e-149	I_1
Ctss	1.02851e-152	0.788547	0.983	0.612	2.00703e-148	I_1
Rnf149	2.42945e-150	0.822098	0.811	0.339	4.74083e-146	I_1
Il6	4.42277e-150	0.748498	0.342	0.062	8.63059e-146	I_1
Tnfaip2	8.04811e-147	0.774538	0.67	0.221	1.57051e-142	I_1
Tnfsf9	2.59768e-145	0.870653	0.544	0.155	5.06911e-141	I_1
Fcgr2b	4.55283e-144	0.736813	0.802	0.312	8.88439e-140	I_1
Prdx5	7.6287e-144	0.857793	0.881	0.501	1.48866e-139	I_1
Arg1	6.90615e-141	0.880956	0.293	0.047	1.34767e-136	I_1
Bcl2a1b	1.38149e-140	0.775095	0.95	0.553	2.69585e-136	I_1
Anxa3	6.41979e-139	0.61441	0.656	0.208	1.25276e-134	I_1
Sgk1	8.96676e-139	0.766769	0.574	0.173	1.74977e-134	I_1
AA467197	2.49995e-137	1.12536	0.461	0.12	4.87841e-133	I_1
Fth1	5.87213e-137	0.686138	1	0.991	1.14589e-132	I_1
Slc15a3	9.97576e-132	0.719017	0.685	0.249	1.94667e-127	I_1
Csf2rb	1.92626e-131	0.668717	0.671	0.232	3.75891e-127	I_1
Osm	4.93496e-131	0.753343	0.637	0.213	9.63009e-127	I_1
Bcl2a1d	5.67471e-130	0.75244	0.758	0.312	1.10736e-125	I_1
Adora2b	2.3906e-129	0.44386	0.252	0.038	4.66501e-125	I_1
Tyrobp	9.59207e-129	0.647055	0.995	0.571	1.8718e-124	I_1
Pilra	1.04912e-127	0.582593	0.479	0.129	2.04725e-123	I_1
Trf	1.83383e-127	0.809998	0.848	0.395	3.57853e-123	I_1
Sirpb1c	1.28219e-123	0.40799	0.302	0.055	2.50206e-119	I_1
Slc16a3	1.72054e-123	0.461911	0.308	0.058	3.35746e-119	I_1
Nfkbia	3.50607e-123	0.642336	0.997	0.772	6.84175e-119	I_1
Spp1	7.65588e-123	1.43152	0.595	0.216	1.49397e-118	I_1
Ccrl2	5.72577e-122	0.562178	0.851	0.377	1.11733e-117	I_1
Pdpn	3.01252e-121	0.359518	0.18	0.02	5.87863e-117	I_1
Ctsz	8.42454e-121	0.722673	0.926	0.543	1.64397e-116	I_1
Fcgr3	1.03869e-120	0.633838	0.803	0.315	2.0269e-116	I_1
Tnf	7.49884e-120	0.663922	0.716	0.279	1.46332e-115	I_1
Psap	2.01823e-119	0.663819	0.986	0.658	3.93838e-115	I_1
Gm2a	1.70584e-118	0.658608	0.832	0.372	3.32878e-114	I_1
Ear2	7.55839e-116	0.851803	0.375	0.091	1.47494e-111	I_1
Axl	1.08359e-115	0.617983	0.556	0.18	2.11451e-111	I_1
Cyba	1.14021e-115	0.608032	0.979	0.794	2.225e-111	I_1
Fcer1g	9.74862e-115	0.617294	0.991	0.545	1.90235e-110	I_1
Csf2ra	1.43228e-113	0.597007	0.646	0.236	2.79495e-109	I_1
Tnip3	3.10988e-113	0.647201	0.526	0.162	6.06863e-109	I_1
Rab11fip1	4.05141e-113	0.517737	0.416	0.11	7.90593e-109	I_1
Hk2	2.80111e-112	0.577871	0.446	0.126	5.46609e-108	I_1
Il23a	8.44949e-111	0.433699	0.162	0.017	1.64883e-106	I_1
Ccr2	3.02414e-110	0.582676	0.607	0.206	5.90131e-106	I_1
Gda	2.57976e-109	0.557297	0.593	0.2	5.03415e-105	I_1
Wfdc17	6.08332e-109	0.521357	0.941	0.451	1.1871e-104	I_1
Ifi30	3.90473e-108	0.671618	0.844	0.416	7.61969e-104	I_1
Cybb	1.53359e-107	0.670282	0.773	0.341	2.99264e-103	I_1
Atox1	4.95681e-107	0.597176	0.962	0.603	9.67272e-103	I_1
Emilin2	1.79243e-106	0.508011	0.405	0.107	3.49775e-102	I_1
Mt1	6.69346e-104	0.624171	0.944	0.556	1.30616e-99	I_1
Dcstamp	2.1604e-103	0.403629	0.192	0.027	4.2158e-99	I_1
Plaur	2.51778e-103	0.617389	0.596	0.216	4.9132e-99	I_1
Nlrp3	4.22954e-103	0.428049	0.695	0.259	8.25353e-99	I_1
Ifitm3	1.70032e-102	0.791461	0.854	0.432	3.31801e-98	I_1
Gatm	3.62944e-102	0.680633	0.62	0.239	7.0825e-98	I_1
Smox	1.02888e-99	0.436673	0.383	0.101	2.00776e-95	I_1
Msrb1	2.72882e-99	0.59976	0.691	0.295	5.32502e-95	I_1
Rap2a	4.93805e-99	0.512108	0.399	0.112	9.6361e-95	I_1
Tlr2	5.55409e-99	0.497361	0.652	0.244	1.08382e-94	I_1
Cyp4f18	1.10459e-97	0.492503	0.494	0.159	2.1555e-93	I_1
Arpc1b	5.21791e-97	0.514143	0.973	0.79	1.01822e-92	I_1
Cstb	3.83783e-95	0.735077	0.851	0.488	7.48915e-91	I_1
Cd74	9.66017e-95	0.634095	0.98	0.729	1.88509e-90	I_1
Plek	8.76131e-94	0.5375	0.845	0.429	1.70968e-89	I_1
Rab20	3.02266e-93	0.523358	0.724	0.302	5.89843e-89	I_1
Itgax	4.25226e-93	0.527858	0.368	0.102	8.29786e-89	I_1
Sod2	4.39702e-93	0.582615	0.728	0.342	8.58034e-89	I_1
H2-Ab1	1.29705e-92	0.66017	0.94	0.617	2.53107e-88	I_1
Ctsc	1.34428e-92	0.584296	0.884	0.472	2.62322e-88	I_1
Nfkbiz	2.6192e-91	0.516013	0.898	0.48	5.11111e-87	I_1
Alox5ap	2.0844e-90	0.526414	0.845	0.395	4.06749e-86	I_1
Klra2	1.09788e-89	0.320735	0.225	0.042	2.14241e-85	I_1
Rps27l	3.71486e-89	0.624911	0.892	0.518	7.24918e-85	I_1
Eno1	1.60862e-87	0.551075	0.655	0.274	3.13906e-83	I_1
H2-DMa	3.54232e-87	0.584135	0.886	0.487	6.91249e-83	I_1
Gngt2	7.64344e-87	0.484479	0.628	0.248	1.49154e-82	I_1
Dbi	2.81718e-85	0.582499	0.803	0.415	5.49745e-81	I_1
Tubb6	3.18073e-85	0.496013	0.607	0.244	6.20687e-81	I_1
Txnrd1	1.28942e-84	0.498338	0.551	0.209	2.51618e-80	I_1
Bhlhe40	1.61038e-84	0.477256	0.709	0.31	3.14249e-80	I_1
Ms4a6c	4.32528e-84	0.565775	0.727	0.33	8.44035e-80	I_1
Slfn2	2.30816e-83	0.56844	0.802	0.415	4.50415e-79	I_1
Cd9	7.29877e-83	0.577057	0.593	0.251	1.42428e-78	I_1
Ccdc109b	7.38585e-83	0.441424	0.44	0.145	1.44128e-78	I_1
Metrnl	2.77969e-82	0.495876	0.668	0.285	5.42429e-78	I_1
Plbd1	4.36943e-81	0.472684	0.569	0.216	8.52651e-77	I_1
Vdr	5.5229e-81	0.349869	0.249	0.056	1.07774e-76	I_1
Crip1	1.43962e-80	0.533132	0.952	0.672	2.80927e-76	I_1
Hif1a	2.3785e-80	0.480525	0.616	0.256	4.64141e-76	I_1
Lilrb4a	9.63176e-80	0.514487	0.655	0.287	1.87954e-75	I_1
Cxcl16	1.49338e-78	0.485515	0.766	0.366	2.91419e-74	I_1
Cox8a	3.30338e-78	0.477819	0.968	0.813	6.44622e-74	I_1
Gpr35	3.56842e-78	0.342703	0.279	0.07	6.96342e-74	I_1
Maff	8.12734e-78	0.454867	0.703	0.317	1.58597e-73	I_1
Ftl1	6.04455e-77	0.459412	0.997	0.957	1.17953e-72	I_1
Shfm1	8.80316e-77	0.488828	0.952	0.686	1.71785e-72	I_1
Isg15	3.14273e-76	0.682747	0.482	0.18	6.13272e-72	I_1
Osgin2	5.16923e-76	0.369495	0.306	0.083	1.00872e-71	I_1
Pld4	6.89495e-75	0.460124	0.731	0.342	1.34548e-70	I_1
Phlda1	7.62305e-75	0.557799	0.73	0.357	1.48756e-70	I_1
Mmp14	2.03041e-74	0.333662	0.288	0.075	3.96215e-70	I_1
Gapdh	2.36184e-74	0.607822	0.778	0.451	4.6089e-70	I_1
Mgl2	7.63057e-74	0.634749	0.511	0.196	1.48903e-69	I_1
Naaa	2.83366e-73	0.358488	0.446	0.155	5.52961e-69	I_1
Smim3	5.43971e-73	0.350374	0.399	0.131	1.06151e-68	I_1
Capg	1.39835e-72	0.483006	0.604	0.257	2.72875e-68	I_1
Uck2	2.12242e-72	0.443684	0.357	0.113	4.1417e-68	I_1
AF251705	6.45873e-72	0.457646	0.667	0.297	1.26036e-67	I_1
Bcl2l11	1.11448e-71	0.518089	0.611	0.268	2.17479e-67	I_1
Hexa	3.43066e-71	0.406669	0.814	0.412	6.6946e-67	I_1
Mcemp1	3.43599e-71	0.34895	0.312	0.088	6.70499e-67	I_1
Ctsh	1.4229e-70	0.458162	0.896	0.503	2.77665e-66	I_1
Ms4a6d	1.53838e-70	0.45549	0.581	0.239	3.002e-66	I_1
Malt1	2.74251e-70	0.329077	0.368	0.117	5.35174e-66	I_1
Trem2	7.84995e-70	0.42334	0.593	0.241	1.53184e-65	I_1
Cd44	2.7217e-69	0.496238	0.644	0.301	5.31112e-65	I_1
Cxcl3	9.26269e-69	0.449363	0.158	0.027	1.80752e-64	I_1
Socs3	1.24701e-68	0.441948	0.8	0.414	2.43341e-64	I_1
Sowahc	4.62132e-68	0.404018	0.476	0.183	9.01804e-64	I_1
B4galt5	4.67401e-68	0.353497	0.387	0.13	9.12086e-64	I_1
Ehd1	8.60874e-68	0.379216	0.68	0.312	1.67991e-63	I_1
Aif1	5.69547e-67	0.363466	0.742	0.351	1.11141e-62	I_1
Tpd52	9.64876e-67	0.446153	0.706	0.341	1.88286e-62	I_1
Fcgr1	1.46362e-66	0.362848	0.389	0.132	2.85611e-62	I_1
Nr4a3	1.64605e-66	0.530148	0.599	0.262	3.2121e-62	I_1
Dpep2	1.87203e-66	0.331879	0.279	0.078	3.65309e-62	I_1
Arg2	4.85233e-66	0.301388	0.272	0.074	9.46884e-62	I_1
Ier3	5.34419e-66	0.304503	0.754	0.374	1.04287e-61	I_1
H2-Eb1	7.99858e-66	0.50774	0.92	0.599	1.56084e-61	I_1
S100a6	1.35482e-65	0.47394	0.803	0.457	2.6438e-61	I_1
Tbxas1	4.92761e-65	0.387188	0.405	0.145	9.61573e-61	I_1
Cd300lf	8.44161e-65	0.306621	0.336	0.106	1.6473e-60	I_1
Tkt	1.16525e-64	0.460775	0.668	0.32	2.27387e-60	I_1
H2-Aa	1.32634e-64	0.498539	0.934	0.615	2.58823e-60	I_1
Basp1	2.15504e-64	0.468767	0.601	0.275	4.20534e-60	I_1
Cxcl14	2.8843e-64	0.453104	0.207	0.048	5.62843e-60	I_1
Ccdc71l	3.07856e-64	0.406136	0.339	0.11	6.0075e-60	I_1
Csrnp1	4.88531e-64	0.419837	0.731	0.363	9.53319e-60	I_1
Dok2	5.12587e-64	0.363077	0.39	0.134	1.00026e-59	I_1
Ptafr	1.03843e-63	0.462153	0.488	0.198	2.0264e-59	I_1
App	2.51819e-63	0.386537	0.613	0.271	4.91399e-59	I_1
Csf2rb2	4.11457e-63	0.327	0.3	0.091	8.02917e-59	I_1
Cd68	3.2407e-62	0.381948	0.679	0.317	6.32389e-58	I_1
Lpcat2	3.2964e-62	0.290674	0.402	0.142	6.4326e-58	I_1
Pilrb2	3.53215e-62	0.283636	0.242	0.063	6.89264e-58	I_1
Creb5	5.78776e-62	0.372416	0.399	0.144	1.12942e-57	I_1
Arl5c	6.18945e-62	0.43361	0.577	0.25	1.20781e-57	I_1
Lamp1	1.36162e-61	0.393389	0.896	0.522	2.65706e-57	I_1
Pgam1	3.24744e-61	0.416919	0.596	0.273	6.33706e-57	I_1
Gpx1	7.64889e-61	0.420222	0.95	0.652	1.4926e-56	I_1
Ncf2	8.60425e-61	0.368674	0.553	0.237	1.67903e-56	I_1
Adam15	1.09477e-60	0.321366	0.335	0.11	2.13633e-56	I_1
Zeb2	1.83757e-60	0.463554	0.64	0.308	3.58584e-56	I_1
Rab8b	2.37885e-59	0.4361	0.59	0.279	4.64209e-55	I_1
Fxyd5	2.52397e-59	0.405304	0.932	0.62	4.92528e-55	I_1
Ifitm2	3.73903e-59	0.434553	0.862	0.478	7.29634e-55	I_1
Pxdc1	9.40415e-59	0.376591	0.363	0.128	1.83513e-54	I_1
Adssl1	1.24374e-58	0.312556	0.288	0.089	2.42703e-54	I_1
Clec4a2	1.31492e-58	0.383807	0.491	0.203	2.56594e-54	I_1
Ptpre	1.7024e-58	0.372018	0.42	0.162	3.32207e-54	I_1
Egr2	3.08459e-58	0.287961	0.422	0.158	6.01928e-54	I_1
Ccr1	3.76101e-58	0.282612	0.426	0.161	7.33924e-54	I_1
Gde1	3.41047e-57	0.351321	0.41	0.156	6.65519e-53	I_1
C1qb	5.69768e-56	0.374831	0.83	0.397	1.11185e-51	I_1
Spi1	3.05391e-55	0.380677	0.743	0.382	5.95939e-51	I_1
Aprt	3.81185e-55	0.418465	0.631	0.315	7.43845e-51	I_1
Mir155hg	3.87996e-55	0.338924	0.32	0.108	7.57136e-51	I_1
Grn	7.43254e-55	0.351803	0.749	0.383	1.45038e-50	I_1
Lilr4b	2.54224e-54	0.306629	0.563	0.248	4.96093e-50	I_1
Nfe2l2	3.06924e-54	0.39735	0.689	0.354	5.98932e-50	I_1
Ctsd	3.73889e-54	0.366308	0.823	0.464	7.29607e-50	I_1
Ndrg1	7.03139e-54	0.357986	0.294	0.096	1.3721e-49	I_1
Msr1	7.97301e-54	0.299854	0.266	0.081	1.55585e-49	I_1
Tmem189	3.15766e-53	0.375159	0.494	0.219	6.16186e-49	I_1
Agpat4	6.16107e-53	0.307599	0.429	0.173	1.20227e-48	I_1
Npc2	1.3496e-52	0.36647	0.94	0.708	2.6336e-48	I_1
Ly86	1.46936e-52	0.358419	0.574	0.268	2.86731e-48	I_1
Fam20c	1.86672e-52	0.273219	0.24	0.07	3.64272e-48	I_1
Gm6377	2.73119e-52	0.291412	0.467	0.193	5.32964e-48	I_1
Gsto1	5.20694e-52	0.33105	0.462	0.196	1.01608e-47	I_1
Itgb5	7.54202e-52	0.346882	0.398	0.155	1.47175e-47	I_1
Dab2	2.56018e-51	0.250668	0.64	0.298	4.99594e-47	I_1
Ndufc1	2.7865e-51	0.396937	0.59	0.289	5.43757e-47	I_1
Pde4b	4.10708e-51	0.340707	0.698	0.356	8.01456e-47	I_1
Tmem256	9.03545e-51	0.357861	0.677	0.355	1.76318e-46	I_1
Lrp1	9.94443e-51	0.264832	0.366	0.136	1.94056e-46	I_1
Cox6b1	1.2656e-50	0.379763	0.908	0.63	2.4697e-46	I_1
Hebp1	1.30447e-50	0.329454	0.422	0.172	2.54555e-46	I_1
Tmem14c	1.82676e-50	0.385702	0.667	0.356	3.56474e-46	I_1
Lrrfip1	4.05708e-50	0.355553	0.617	0.304	7.91699e-46	I_1
Gm10320	6.99656e-50	0.293788	0.195	0.051	1.36531e-45	I_1
Sdcbp	1.69468e-49	0.382947	0.806	0.486	3.307e-45	I_1
2010107E04Rik	3.48392e-49	0.393378	0.793	0.475	6.79852e-45	I_1
Cd302	3.99082e-49	0.31562	0.411	0.17	7.7877e-45	I_1
Sdf2l1	1.95423e-48	0.309961	0.521	0.243	3.81348e-44	I_1
AI504432	4.18548e-48	0.257658	0.227	0.068	8.16754e-44	I_1
Tgfb1	4.51091e-48	0.394316	0.713	0.402	8.8026e-44	I_1
Acaa1a	5.26412e-48	0.2719	0.339	0.128	1.02724e-43	I_1
Slc2a1	1.68619e-47	0.255269	0.264	0.087	3.29042e-43	I_1
Cotl1	2.30337e-47	0.40123	0.907	0.653	4.49479e-43	I_1
Ccr5	3.07159e-47	0.282678	0.339	0.127	5.99389e-43	I_1
Ncf4	3.83813e-47	0.363757	0.59	0.299	7.48974e-43	I_1
Atp5e	6.38406e-47	0.371882	0.925	0.701	1.24578e-42	I_1
Hexb	1.52047e-46	0.345295	0.58	0.29	2.96705e-42	I_1
Fam96a	2.33188e-46	0.309936	0.565	0.271	4.55044e-42	I_1
Lyn	2.3472e-46	0.308501	0.536	0.255	4.58033e-42	I_1
C1qc	3.25342e-46	0.282395	0.785	0.379	6.34873e-42	I_1
C1qa	6.42858e-46	0.290866	0.79	0.389	1.25447e-41	I_1
Cox6c	1.08249e-45	0.377827	0.889	0.64	2.11237e-41	I_1
Serf2	1.62849e-45	0.316576	0.98	0.868	3.17784e-41	I_1
Rbm47	2.28014e-45	0.271824	0.309	0.114	4.44946e-41	I_1
Ctsa	3.42985e-45	0.313838	0.664	0.338	6.69301e-41	I_1
Itgb2	3.62739e-45	0.330738	0.508	0.241	7.07848e-41	I_1
Trps1	4.44439e-45	0.304882	0.526	0.247	8.67279e-41	I_1
Errfi1	5.20426e-45	0.319434	0.47	0.213	1.01556e-40	I_1
Marcksl1	6.83974e-45	0.320855	0.839	0.5	1.33471e-40	I_1
Btg1	7.50133e-45	0.332075	0.979	0.866	1.46381e-40	I_1
Rnpep	1.11022e-44	0.299851	0.359	0.144	2.16648e-40	I_1
Cflar	2.22063e-44	0.347814	0.596	0.31	4.33334e-40	I_1
Anxa1	3.06092e-44	0.307342	0.383	0.158	5.97307e-40	I_1
Gm5150	3.52521e-44	0.286765	0.201	0.059	6.8791e-40	I_1
Sh3bgrl	5.72124e-44	0.314932	0.55	0.27	1.11644e-39	I_1
Uqcr11	9.39893e-44	0.393471	0.748	0.448	1.83411e-39	I_1
Clec12a	1.58327e-43	0.281228	0.416	0.178	3.08959e-39	I_1
Syk	4.15671e-43	0.253181	0.48	0.219	8.11141e-39	I_1
Asah1	6.23547e-43	0.320006	0.483	0.227	1.21679e-38	I_1
Gch1	8.44468e-43	0.272292	0.468	0.212	1.64789e-38	I_1
Atp5k	8.56754e-43	0.293209	0.529	0.256	1.67187e-38	I_1
Unc93b1	1.14868e-42	0.315124	0.743	0.407	2.24154e-38	I_1
Taldo1	1.52471e-42	0.336514	0.742	0.419	2.97531e-38	I_1
Lrpap1	3.629e-42	0.273789	0.371	0.155	7.08162e-38	I_1
Aplp2	5.24702e-42	0.33343	0.512	0.25	1.0239e-37	I_1
Atp5l	6.65228e-42	0.342718	0.937	0.737	1.29813e-37	I_1
Mpeg1	8.54785e-42	0.261526	0.631	0.31	1.66803e-37	I_1
Cox17	1.50285e-41	0.281071	0.495	0.237	2.93267e-37	I_1
Pim3	1.60888e-41	0.260145	0.539	0.262	3.13958e-37	I_1
Acp5	2.24753e-41	0.480729	0.559	0.299	4.38584e-37	I_1
Usmg5	4.87236e-41	0.312457	0.721	0.415	9.50792e-37	I_1
Atp6v0b	5.59308e-41	0.307163	0.832	0.515	1.09143e-36	I_1
Gusb	8.11652e-41	0.317494	0.486	0.235	1.58386e-36	I_1
Prkcd	1.04003e-40	0.336768	0.491	0.241	2.02951e-36	I_1
Litaf	1.11084e-40	0.284069	0.775	0.443	2.1677e-36	I_1
Tmem176a	1.54464e-40	0.348648	0.757	0.439	3.0142e-36	I_1
Pim1	1.69368e-40	0.301326	0.952	0.693	3.30505e-36	I_1
Calm1	1.95192e-40	0.309144	0.959	0.844	3.80897e-36	I_1
Erp29	2.01351e-40	0.348139	0.74	0.438	3.92916e-36	I_1
Pitpna	2.2332e-40	0.351916	0.776	0.462	4.35786e-36	I_1
Cox4i1	3.56857e-40	0.31511	0.979	0.888	6.9637e-36	I_1
S100a1	3.8808e-40	0.298702	0.381	0.166	7.573e-36	I_1
Ccl17	5.22739e-40	1.02213	0.236	0.083	1.02007e-35	I_1
Uqcrq	7.70519e-40	0.359163	0.817	0.507	1.50359e-35	I_1
Tm6sf1	9.60502e-40	0.270583	0.52	0.255	1.87432e-35	I_1
Mtpn	9.76645e-40	0.267445	0.571	0.291	1.90583e-35	I_1
Nfkbib	9.78009e-40	0.313216	0.547	0.28	1.90849e-35	I_1
Rilpl2	2.08326e-39	0.315327	0.647	0.353	4.06528e-35	I_1
Nupr1	2.34504e-39	0.355731	0.467	0.223	4.57611e-35	I_1
Tmed3	3.73416e-39	0.265057	0.5	0.243	7.28684e-35	I_1
Gpr65	3.92138e-39	0.276963	0.402	0.178	7.65218e-35	I_1
Cox5b	4.0273e-39	0.352648	0.791	0.494	7.85888e-35	I_1
Mt2	6.65865e-39	0.511387	0.453	0.223	1.29937e-34	I_1
Anxa5	1.26986e-38	0.329513	0.713	0.406	2.47801e-34	I_1
Emp3	3.85123e-38	0.314186	0.818	0.506	7.51528e-34	I_1
Nrp2	3.8949e-38	0.260073	0.314	0.125	7.60051e-34	I_1
Eif4e	3.89996e-38	0.288679	0.532	0.273	7.61039e-34	I_1
P4hb	6.28561e-38	0.326607	0.529	0.269	1.22657e-33	I_1
Ndufb2	7.58615e-38	0.251203	0.432	0.202	1.48036e-33	I_1
Akr1a1	8.11159e-38	0.330072	0.814	0.514	1.5829e-33	I_1
Slamf9	1.43455e-37	0.275029	0.357	0.154	2.79938e-33	I_1
Rnh1	1.65883e-37	0.326859	0.556	0.293	3.23704e-33	I_1
Chmp4b	1.94419e-37	0.31179	0.787	0.474	3.7939e-33	I_1
Myeov2	2.22792e-37	0.320915	0.682	0.39	4.34755e-33	I_1
Lamtor4	6.33648e-37	0.27013	0.556	0.285	1.2365e-32	I_1
Rbms1	1.17226e-36	0.273977	0.589	0.311	2.28754e-32	I_1
Etfb	1.47102e-36	0.285099	0.473	0.234	2.87055e-32	I_1
Pdia6	2.93452e-36	0.29037	0.583	0.317	5.72641e-32	I_1
Anxa2	3.04256e-36	0.256935	0.533	0.271	5.93725e-32	I_1
Lgals1	3.41296e-36	0.35066	0.761	0.499	6.66005e-32	I_1
Cox7b	3.60583e-36	0.321453	0.761	0.468	7.03641e-32	I_1
Vat1	4.77164e-36	0.252682	0.267	0.103	9.31137e-32	I_1
Sec61g	6.05092e-36	0.335342	0.848	0.597	1.18078e-31	I_1
Clic4	8.20822e-36	0.319904	0.515	0.271	1.60175e-31	I_1
Cox5a	9.49574e-36	0.33527	0.847	0.565	1.853e-31	I_1
Mrpl33	9.82026e-36	0.303142	0.686	0.401	1.91633e-31	I_1
Ndufb8	1.05342e-35	0.312548	0.665	0.385	2.05564e-31	I_1
Srgn	2.09578e-35	0.275209	0.964	0.819	4.08971e-31	I_1
Lpl	2.18635e-35	0.298193	0.18	0.057	4.26644e-31	I_1
Rel	2.59359e-35	0.276567	0.796	0.484	5.06114e-31	I_1
Clec4a3	3.46212e-35	0.309178	0.339	0.148	6.75599e-31	I_1
Ptp4a1	3.77744e-35	0.284297	0.679	0.395	7.3713e-31	I_1
Rhoc	4.50773e-35	0.253539	0.276	0.109	8.79639e-31	I_1
Mrpl52	6.67518e-35	0.267189	0.767	0.455	1.30259e-30	I_1
Ndufa1	1.10038e-34	0.281589	0.583	0.32	2.14729e-30	I_1
Vim	1.5516e-34	0.290244	0.796	0.5	3.02778e-30	I_1
Tpi1	2.53242e-34	0.299142	0.431	0.212	4.94177e-30	I_1
Ptpn1	2.86591e-34	0.280625	0.661	0.373	5.59254e-30	I_1
Tm2d2	4.22613e-34	0.274158	0.443	0.218	8.24688e-30	I_1
Man2b1	6.08112e-34	0.308254	0.495	0.257	1.18667e-29	I_1
Snx20	8.34901e-34	0.252843	0.521	0.271	1.62923e-29	I_1
Slc25a5	1.20553e-33	0.311692	0.845	0.593	2.35246e-29	I_1
Trappc2l	1.47756e-33	0.258167	0.5	0.258	2.88332e-29	I_1
Cebpb	2.39247e-33	0.436006	0.625	0.397	4.66867e-29	I_1
Anxa4	2.80127e-33	0.272829	0.32	0.141	5.4664e-29	I_1
Prelid1	3.70213e-33	0.276407	0.641	0.363	7.22435e-29	I_1
Slc39a1	3.88558e-33	0.345233	0.315	0.14	7.58232e-29	I_1
Higd1a	8.33027e-33	0.26104	0.502	0.261	1.62557e-28	I_1
Sec61b	1.37014e-32	0.293923	0.866	0.595	2.67368e-28	I_1
Hbegf	1.39005e-32	0.285781	0.279	0.114	2.71255e-28	I_1
Prdx2	1.48759e-32	0.273302	0.623	0.351	2.90287e-28	I_1
Colgalt1	2.38135e-32	0.283261	0.384	0.184	4.64697e-28	I_1
Smdt1	3.34787e-32	0.324825	0.785	0.495	6.53304e-28	I_1
Clta	3.36084e-32	0.276394	0.883	0.636	6.55835e-28	I_1
Olfm1	8.45894e-32	0.277128	0.269	0.112	1.65068e-27	I_1
Cxcl10	1.3142e-31	0.397479	0.267	0.11	2.56453e-27	I_1
Capza2	7.55405e-31	0.284999	0.724	0.441	1.4741e-26	I_1
Rbm7	8.49129e-31	0.275479	0.459	0.237	1.65699e-26	I_1
Rpl41	1.94888e-30	0.250815	1	0.977	3.80304e-26	I_1
Mif	2.82651e-30	0.281967	0.677	0.42	5.51565e-26	I_1
Tspo	3.13804e-30	0.281612	0.851	0.581	6.12356e-26	I_1
Ybx1	6.68679e-30	0.256613	0.929	0.775	1.30486e-25	I_1
Pkm	1.64038e-29	0.310862	0.701	0.449	3.20104e-25	I_1
Cox6a1	2.06302e-29	0.253555	0.824	0.549	4.02577e-25	I_1
Ifrd1	2.30598e-29	0.345281	0.781	0.52	4.49989e-25	I_1
Tmem176b	2.57013e-29	0.277229	0.778	0.5	5.01535e-25	I_1
Atp5g1	3.96333e-29	0.291143	0.763	0.488	7.73404e-25	I_1
Atp1a1	5.14966e-29	0.273052	0.551	0.312	1.0049e-24	I_1
Uqcr10	1.62368e-28	0.259937	0.772	0.493	3.16844e-24	I_1
Chmp2a	1.99568e-28	0.254569	0.625	0.361	3.89437e-24	I_1
Ucp2	5.1859e-28	0.304738	0.809	0.548	1.01198e-23	I_1
Eif4a1	6.65314e-26	0.312114	0.845	0.632	1.29829e-21	I_1
Cd63	2.62221e-22	0.312042	0.611	0.378	5.11699e-18	I_1
Fcgr4	1.47302e-21	0.300256	0.21	0.089	2.87444e-17	I_1
Prdx1	6.77886e-14	0.275044	0.82	0.619	1.32283e-09	I_1
Cd8b1	0	1.67982	0.456	0.046	0	I_2
Dapl1	0	1.36616	0.261	0.012	0	I_2
Rps15a	0	0.967531	1	0.985	0	I_2
Rps6	4.54682e-306	1.03704	1	0.976	8.87266e-302	I_2
Rpl13	3.16299e-303	0.923431	1	0.992	6.17226e-299	I_2
Rps14	8.1045e-300	0.86315	1	0.995	1.58151e-295	I_2
Rps23	2.26361e-297	0.904909	1	0.99	4.41721e-293	I_2
Rps19	2.41835e-295	0.964796	1	0.992	4.71916e-291	I_2
Rpl13a	6.38166e-292	0.898996	1	0.993	1.24532e-287	I_2
Rpl18a	4.43222e-288	0.880413	1	0.994	8.64904e-284	I_2
Rpl32	1.10924e-276	0.750922	0.998	0.992	2.16457e-272	I_2
Rps18	3.63595e-275	0.973811	0.998	0.967	7.0952e-271	I_2
Rps16	1.08381e-273	0.803952	1	0.995	2.11494e-269	I_2
Rps5	2.67396e-271	0.840178	1	0.987	5.21798e-267	I_2
Tmsb10	2.63824e-265	1.19296	1	0.761	5.14825e-261	I_2
Rps3	5.83674e-263	0.830303	1	0.984	1.13898e-258	I_2
Lef1	7.57618e-259	1.4251	0.426	0.06	1.47842e-254	I_2
Rps15	3.03526e-253	0.873337	1	0.976	5.92301e-249	I_2
Rpl14	1.12692e-245	0.840155	0.995	0.977	2.19907e-241	I_2
Cd3d	1.44197e-240	1.32348	0.679	0.174	2.81387e-236	I_2
Rps7	2.24848e-238	0.873476	0.998	0.961	4.38768e-234	I_2
Rps4x	7.69263e-231	0.708288	0.998	0.983	1.50114e-226	I_2
Rpl36a	5.78265e-229	0.951273	0.985	0.93	1.12843e-224	I_2
Rps27a	1.76873e-228	0.623925	1	0.995	3.45151e-224	I_2
Rplp2	2.44804e-225	0.861069	1	0.957	4.7771e-221	I_2
Rpl37a	2.73335e-223	0.740244	1	0.987	5.33386e-219	I_2
Rpl8	4.04198e-221	0.76033	1	0.983	7.88752e-217	I_2
Rplp0	1.56051e-220	0.833089	0.997	0.947	3.04517e-216	I_2
Rpl3	5.61819e-219	0.786146	0.995	0.96	1.09633e-214	I_2
Rps8	4.47829e-216	0.686743	0.998	0.988	8.73893e-212	I_2
Rpl17	4.60849e-209	0.737585	1	0.979	8.99301e-205	I_2
Nkg7	8.12248e-205	1.1591	0.456	0.082	1.58502e-200	I_2
Rpl37	1.49707e-199	0.707054	1	0.976	2.92138e-195	I_2
Rpl4	1.68909e-199	0.834298	0.997	0.935	3.29609e-195	I_2
Rpl18	2.0962e-198	0.715333	0.998	0.975	4.09053e-194	I_2
Rpl34	2.79354e-197	0.660917	0.998	0.983	5.45132e-193	I_2
Rps13	1.11083e-193	0.661482	1	0.982	2.16767e-189	I_2
Rps17	2.03286e-187	0.840858	0.986	0.913	3.96693e-183	I_2
Rps3a1	3.45945e-186	0.632574	1	0.987	6.75077e-182	I_2
Rps11	1.39408e-184	0.605399	1	0.99	2.7204e-180	I_2
Rps9	3.88932e-181	0.522896	1	0.997	7.58963e-177	I_2
Rpl36	2.13615e-179	0.728075	0.989	0.953	4.16847e-175	I_2
Rpl11	8.6207e-177	0.721644	0.992	0.947	1.68224e-172	I_2
Rpl23	5.74906e-176	0.57659	0.998	0.992	1.12187e-171	I_2
Rpl19	6.82681e-173	0.574251	1	0.989	1.33218e-168	I_2
Cd8a	1.92582e-170	1.11082	0.275	0.035	3.75804e-166	I_2
Rpl35a	1.97862e-169	0.568765	1	0.991	3.86108e-165	I_2
Rps20	6.12224e-166	0.621544	1	0.981	1.19469e-161	I_2
Rpl26	6.86619e-166	0.551697	0.995	0.991	1.33987e-161	I_2
Ms4a4b	5.33514e-163	1.15662	0.491	0.12	1.0411e-158	I_2
Rpl10a	8.30781e-160	0.630186	0.992	0.955	1.62119e-155	I_2
Rpl35	1.39971e-157	0.932536	0.932	0.772	2.7314e-153	I_2
Rpl22l1	1.28127e-156	0.930549	0.927	0.77	2.50027e-152	I_2
Rpl31	2.01007e-153	0.780604	0.965	0.869	3.92245e-149	I_2
Cd3g	6.99835e-150	1.00626	0.594	0.182	1.36566e-145	I_2
Eef1g	2.49792e-146	0.93774	0.897	0.732	4.87443e-142	I_2
Gm8730	2.058e-145	0.760945	0.962	0.852	4.01597e-141	I_2
Lck	5.78542e-144	1.14515	0.48	0.134	1.12897e-139	I_2
Rpl12	1.37822e-141	0.623236	0.995	0.935	2.68946e-137	I_2
Rpl27a	3.8982e-137	0.51871	1	0.986	7.60694e-133	I_2
Rps25	1.9499e-136	0.564421	0.994	0.97	3.80503e-132	I_2
Rpl24	2.6988e-131	0.566578	0.986	0.963	5.26643e-127	I_2
Rps24	7.48435e-131	0.505859	1	0.99	1.4605e-126	I_2
Rpsa	6.83332e-127	0.516123	1	0.961	1.33345e-122	I_2
Rpl41	8.22388e-120	0.520021	1	0.977	1.60481e-115	I_2
Rplp1	1.95101e-108	0.484325	0.995	0.972	3.80721e-104	I_2
Thy1	6.75317e-108	0.971695	0.445	0.139	1.31781e-103	I_2
Lat	6.86276e-107	0.969261	0.457	0.146	1.3392e-102	I_2
Rps10	1.05062e-102	0.439163	0.991	0.969	2.05017e-98	I_2
Rpl7	1.40918e-98	0.46806	0.988	0.962	2.74987e-94	I_2
Rpl5	4.02967e-84	0.507937	0.941	0.892	7.86349e-80	I_2
Rpl39	1.31521e-82	0.49608	0.985	0.967	2.56651e-78	I_2
Fam189b	1.77431e-82	0.884161	0.22	0.047	3.46238e-78	I_2
Eef1a1	2.12561e-80	0.333382	0.998	0.992	4.14792e-76	I_2
Rpl30	5.37534e-78	0.427998	0.968	0.95	1.04894e-73	I_2
Rpl21	5.84051e-77	0.530986	0.921	0.882	1.13972e-72	I_2
Limd2	3.04119e-76	0.899913	0.637	0.406	5.93457e-72	I_2
Rac2	3.78821e-76	0.722285	0.777	0.627	7.39232e-72	I_2
Ltb	8.25857e-76	0.823916	0.509	0.222	1.61158e-71	I_2
Naca	2.85956e-75	0.528901	0.919	0.877	5.58014e-71	I_2
Npm1	2.4349e-73	0.653439	0.828	0.764	4.75147e-69	I_2
Rpl22	4.33776e-72	0.462652	0.932	0.919	8.4647e-68	I_2
Klk8	9.1576e-67	0.860533	0.257	0.074	1.78702e-62	I_2
Hspe1	6.38325e-66	0.771036	0.733	0.618	1.24563e-61	I_2
Cd3e	1.14869e-63	0.791221	0.342	0.123	2.24155e-59	I_2
Eef1b2	1.25081e-56	0.487411	0.874	0.814	2.44084e-52	I_2
Rps29	1.80281e-56	0.305054	0.997	0.968	3.51801e-52	I_2
Ptprcap	3.20531e-56	0.794694	0.439	0.205	6.25485e-52	I_2
Klf2	6.18314e-55	0.81587	0.641	0.434	1.20658e-50	I_2
Shisa5	9.66303e-55	0.650759	0.705	0.549	1.88564e-50	I_2
Ctsw	2.87045e-54	0.713127	0.223	0.065	5.60139e-50	I_2
Saraf	1.02646e-53	0.775824	0.581	0.401	2.00303e-49	I_2
Rpl38	4.95348e-51	0.398059	0.922	0.906	9.66621e-47	I_2
Rps21	6.57471e-48	0.37682	0.926	0.915	1.28299e-43	I_2
Ccnd2	8.42601e-47	0.810985	0.482	0.289	1.64425e-42	I_2
Hsp90ab1	4.0759e-46	0.441865	0.897	0.879	7.95371e-42	I_2
Hcst	1.53638e-45	0.766006	0.426	0.231	2.99808e-41	I_2
Ly6c2	2.39164e-43	0.751995	0.16	0.042	4.66704e-39	I_2
Gnb2l1	7.79378e-43	0.332039	0.944	0.903	1.52088e-38	I_2
Eef1d	2.44427e-42	0.622799	0.663	0.601	4.76975e-38	I_2
Cd27	2.81128e-42	0.669474	0.245	0.089	5.48594e-38	I_2
Tcf7	4.612e-42	0.726423	0.22	0.076	8.99985e-38	I_2
Txk	2.0216e-41	0.746775	0.191	0.06	3.94495e-37	I_2
Ppia	2.34424e-41	0.340238	0.96	0.948	4.57454e-37	I_2
Rps2	1.06061e-40	0.435837	0.822	0.795	2.06967e-36	I_2
Cox7a2l	2.29035e-40	0.522985	0.775	0.762	4.46939e-36	I_2
Rpl28	5.35095e-40	0.298096	0.971	0.961	1.04418e-35	I_2
Bcl11b	1.75189e-38	0.671883	0.231	0.087	3.41864e-34	I_2
B2m	8.30908e-38	0.252824	0.98	0.965	1.62143e-33	I_2
Bcl2	1.20232e-35	0.747968	0.318	0.154	2.3462e-31	I_2
2019-09-01	6.51036e-34	0.69844	0.312	0.154	1.27043e-29	I_2
Gimap4	1.1594e-33	0.647661	0.283	0.129	2.26246e-29	I_2
Eif3e	3.61299e-33	0.580023	0.638	0.591	7.05039e-29	I_2
Sell	6.34495e-33	0.638023	0.193	0.071	1.23815e-28	I_2
Eif3f	1.5897e-32	0.417858	0.783	0.787	3.10215e-28	I_2
Rpl23a	4.96128e-31	0.765233	0.448	0.319	9.68143e-27	I_2
Igfbp4	5.36041e-31	0.789588	0.299	0.154	1.04603e-26	I_2
Rpl29	1.41439e-30	0.355083	0.862	0.874	2.76003e-26	I_2
Skap1	2.12965e-30	0.614875	0.263	0.12	4.15579e-26	I_2
Gimap3	3.25346e-29	0.545206	0.289	0.138	6.34881e-25	I_2
Prkca	5.67365e-29	0.671047	0.266	0.128	1.10716e-24	I_2
Ptpn18	2.13418e-27	0.457992	0.708	0.695	4.16464e-23	I_2
Rps26	1.08831e-26	0.35775	0.84	0.813	2.12373e-22	I_2
Rpl36al	1.39634e-26	0.339222	0.834	0.839	2.72482e-22	I_2
Rps28	2.14854e-26	0.27737	0.839	0.808	4.19267e-22	I_2
Hspa1a	3.23766e-25	0.402806	0.457	0.292	6.31797e-21	I_2
Gimap1	7.00393e-25	0.595661	0.269	0.138	1.36675e-20	I_2
Plcxd2	7.6816e-25	0.582097	0.161	0.062	1.49899e-20	I_2
Gm8369	9.86914e-25	0.582248	0.214	0.096	1.92586e-20	I_2
Eef2	4.21247e-24	0.279149	0.866	0.871	8.22021e-20	I_2
Ablim1	6.692e-24	0.586132	0.22	0.104	1.30588e-19	I_2
Cd2	8.24547e-24	0.530911	0.281	0.148	1.60902e-19	I_2
Gimap6	1.0145e-23	0.498845	0.321	0.178	1.97969e-19	I_2
Coro1a	1.1744e-22	0.411537	0.691	0.677	2.29173e-18	I_2
Eif3h	2.27166e-22	0.43993	0.661	0.682	4.43291e-18	I_2
Gm10073	6.40741e-22	0.635824	0.492	0.429	1.25034e-17	I_2
Satb1	5.08765e-21	0.425657	0.315	0.177	9.92804e-17	I_2
Ms4a6b	1.08095e-19	0.624782	0.381	0.277	2.10937e-15	I_2
Uqcrh	1.41958e-19	0.352146	0.745	0.8	2.77017e-15	I_2
AW112010	3.48935e-19	0.332341	0.544	0.443	6.80912e-15	I_2
Rpl9	4.42972e-19	0.622486	0.438	0.366	8.64415e-15	I_2
Ccr7	8.77974e-18	0.26974	0.357	0.216	1.71328e-13	I_2
Cnn2	1.11995e-17	0.554974	0.427	0.334	2.18546e-13	I_2
Rpl6	1.22527e-17	0.418842	0.62	0.619	2.391e-13	I_2
Npm3	9.9918e-17	0.660429	0.345	0.258	1.9498e-12	I_2
Nop10	3.54602e-16	0.565727	0.482	0.45	6.91971e-12	I_2
Xist	8.45483e-16	0.301447	0.688	0.563	1.64988e-11	I_2
Rps27rt	1.08703e-15	0.44752	0.515	0.464	2.12124e-11	I_2
Cd28	5.46178e-15	0.390112	0.211	0.114	1.06581e-10	I_2
Emg1	6.98785e-15	0.632739	0.369	0.302	1.36361e-10	I_2
Prss2	2.03561e-14	0.281875	0.663	0.643	3.9723e-10	I_2
Dnajb1	1.22241e-13	0.518996	0.412	0.339	2.3854e-09	I_2
Gltscr2	5.70487e-13	0.468321	0.533	0.538	1.11325e-08	I_2
Rgcc	3.26356e-12	0.441936	0.242	0.154	6.36852e-08	I_2
Gm2000	3.8423e-12	0.570432	0.374	0.32	7.49786e-08	I_2
Slamf6	4.6694e-12	0.528969	0.158	0.087	9.11187e-08	I_2
Eif3k	2.13916e-11	0.339025	0.614	0.663	4.17435e-07	I_2
Rhoh	4.80626e-11	0.516315	0.249	0.173	9.37893e-07	I_2
Try5	8.831e-11	0.33951	0.503	0.476	1.72328e-06	I_2
Rpl23a-ps3	9.35424e-11	0.538343	0.391	0.351	1.82539e-06	I_2
Rasgrp2	2.92338e-10	0.432645	0.167	0.099	5.70469e-06	I_2
Srpk2	7.38539e-10	0.648688	0.231	0.166	1.44118e-05	I_2
Smc4	3.67128e-09	0.532763	0.222	0.155	7.16413e-05	I_2
Hmha1	1.37857e-08	0.476919	0.347	0.3	0.000269015	I_2
Ets1	5.63569e-08	0.272944	0.286	0.207	0.00109975	I_2
Zfos1	8.39763e-08	0.507198	0.356	0.327	0.00163871	I_2
Cela2a	1.75862e-07	0.325652	0.404	0.361	0.00343178	I_2
Sepw1	1.83358e-07	0.315987	0.553	0.604	0.00357805	I_2
Tma7	3.38506e-07	0.302012	0.568	0.639	0.0066056	I_2
H2-Q7	6.50835e-06	0.281711	0.439	0.413	0.127004	I_2
Lsm4	7.78538e-06	0.435211	0.398	0.419	0.151924	I_2
Rinl	8.39201e-06	0.395892	0.155	0.109	0.163762	I_2
2210010C04Rik	1.1384e-05	0.251261	0.474	0.478	0.222147	I_2
Gramd3	2.12033e-05	0.372461	0.178	0.129	0.413761	I_2
Mif	2.52566e-05	0.492992	0.413	0.438	0.492857	I_2
Eif3m	3.26039e-05	0.411958	0.398	0.422	0.636232	I_2
Rps27	8.85719e-05	0.467476	0.245	0.216	1	I_2
Arhgdib	0.00010857	0.261793	0.553	0.636	1	I_2
Chd3	0.000265784	0.459788	0.202	0.17	1	I_2
Reg1	0.000643945	0.266896	0.426	0.44	1	I_2
Ndufa6	0.000691214	0.268077	0.515	0.599	1	I_2
Serbp1	0.00109819	0.338768	0.474	0.558	1	I_2
Atp11b	0.00113508	0.479213	0.179	0.151	1	I_2
Fkbp3	0.00158716	0.419003	0.234	0.214	1	I_2
Nme1	0.00193661	0.340144	0.395	0.432	1	I_2
Fyb	0.00244844	0.307699	0.378	0.394	1	I_2
Pnliprp1	0.00262148	0.405527	0.272	0.258	1	I_2
Evl	0.0028793	0.423004	0.191	0.17	1	I_2
Use1	0.00304014	0.361323	0.413	0.469	1	I_2
Cpa1	0.00362969	0.317098	0.254	0.233	1	I_2
4930523C07Rik	0.00555947	0.324985	0.254	0.237	1	I_2
Cacybp	0.00639615	0.41938	0.233	0.223	1	I_2
Cdk2ap2	0.00691385	0.358507	0.381	0.422	1	I_2
Uqcc3	0.00762707	0.414907	0.223	0.212	1	I_2
C1qb	3.87864e-232	1.1459	0.959	0.389	7.56879e-228	I_3
C1qc	1.47777e-223	1.1127	0.948	0.369	2.88372e-219	I_3
C1qa	2.7428e-216	1.09142	0.968	0.377	5.3523e-212	I_3
Lyz2	5.71806e-191	1.10143	0.989	0.49	1.11582e-186	I_3
Apoe	2.75695e-184	1.0519	0.983	0.511	5.37992e-180	I_3
Ftl1	1.40655e-168	0.810659	1	0.957	2.74473e-164	I_3
Ms4a7	1.05446e-165	1.13391	0.649	0.204	2.05766e-161	I_3
Tyrobp	3.07566e-161	0.79869	0.989	0.572	6.00184e-157	I_3
Sepp1	3.51145e-161	0.833192	0.91	0.415	6.85223e-157	I_3
Fcer1g	2.96483e-160	0.860432	0.974	0.547	5.78557e-156	I_3
Aif1	5.17527e-155	1.0007	0.795	0.348	1.0099e-150	I_3
Cx3cr1	2.04124e-149	0.878796	0.415	0.092	3.98328e-145	I_3
Lst1	8.88877e-148	0.932406	0.677	0.24	1.73455e-143	I_3
Fos	4.62831e-147	1.08582	0.916	0.611	9.03168e-143	I_3
Itm2b	4.40548e-142	0.797099	0.979	0.827	8.59685e-138	I_3
Ctsb	1.44989e-132	0.869671	0.934	0.573	2.82931e-128	I_3
Atf3	8.78717e-120	0.971414	0.77	0.379	1.71473e-115	I_3
Lgmn	3.74026e-115	0.73192	0.809	0.373	7.29874e-111	I_3
Egr1	1.89735e-111	0.850389	0.73	0.338	3.70249e-107	I_3
Trem2	1.13668e-110	0.832594	0.616	0.24	2.21811e-106	I_3
H2-Eb1	2.51211e-108	0.783441	0.942	0.598	4.90213e-104	I_3
Fcrls	7.04347e-104	0.775197	0.464	0.144	1.37446e-99	I_3
Ctsc	2.87766e-102	0.752826	0.824	0.477	5.61546e-98	I_3
Csf1r	4.06271e-102	0.694828	0.757	0.344	7.92797e-98	I_3
Pf4	3.37677e-100	0.750591	0.501	0.165	6.58943e-96	I_3
Cst3	5.66592e-100	0.433676	0.995	0.727	1.10565e-95	I_3
H2-Ab1	1.67688e-96	0.72604	0.942	0.617	3.27227e-92	I_3
Wfdc17	4.75329e-96	0.720301	0.867	0.457	9.27558e-92	I_3
Adgre1	3.22813e-95	0.750411	0.511	0.188	6.29938e-91	I_3
Hexa	8.94261e-93	0.70389	0.749	0.416	1.74506e-88	I_3
H2-Aa	6.0651e-92	0.666676	0.946	0.614	1.18354e-87	I_3
AF251705	8.11178e-91	0.762286	0.639	0.299	1.58293e-86	I_3
Cd74	1.78825e-90	0.649963	0.983	0.729	3.4896e-86	I_3
Fcgr3	4.25542e-89	0.726429	0.683	0.324	8.30403e-85	I_3
Ctss	1.65652e-80	0.6925	0.891	0.619	3.23254e-76	I_3
Mafb	1.69866e-79	0.546234	0.626	0.268	3.31476e-75	I_3
Psap	3.40468e-78	0.524478	0.963	0.66	6.6439e-74	I_3
Rgs10	5.25736e-78	0.652866	0.801	0.519	1.02592e-73	I_3
Ctsh	1.78639e-77	0.608034	0.815	0.509	3.48596e-73	I_3
Ntpcr	3.83593e-76	0.709975	0.426	0.16	7.48544e-72	I_3
Pltp	2.55259e-75	0.674166	0.502	0.205	4.98112e-71	I_3
Timp2	7.04672e-75	0.641353	0.636	0.306	1.3751e-70	I_3
Fth1	1.87704e-73	0.369627	1	0.991	3.66286e-69	I_3
Rab3il1	2.0835e-72	0.529273	0.302	0.088	4.06574e-68	I_3
Cd81	8.86745e-72	0.678528	0.701	0.39	1.73039e-67	I_3
Dusp1	9.42526e-72	0.631529	0.879	0.651	1.83925e-67	I_3
Tmem176b	5.03892e-71	0.607982	0.822	0.497	9.83295e-67	I_3
Clec4a2	1.55507e-70	0.647484	0.482	0.204	3.03457e-66	I_3
Sat1	1.97181e-70	0.647411	0.766	0.501	3.84779e-66	I_3
Ms4a6c	8.06853e-70	0.623026	0.646	0.336	1.57449e-65	I_3
Tmem176a	5.74137e-69	0.608266	0.763	0.439	1.12037e-64	I_3
Trf	7.3583e-69	0.565185	0.746	0.403	1.4359e-64	I_3
Zfp36	1.01853e-68	0.566732	0.842	0.575	1.98755e-64	I_3
Npc2	3.86355e-68	0.504668	0.899	0.711	7.53933e-64	I_3
Cd63	8.98586e-68	0.623261	0.717	0.371	1.7535e-63	I_3
Pld4	2.80337e-66	0.588057	0.648	0.349	5.47049e-62	I_3
Gpx1	3.77006e-64	0.496692	0.916	0.654	7.35689e-60	I_3
Itgb5	1.51348e-63	0.58497	0.401	0.155	2.95341e-59	I_3
Ctsd	1.93792e-63	0.668192	0.76	0.469	3.78166e-59	I_3
H2-DMa	4.92679e-63	0.50591	0.818	0.492	9.61414e-59	I_3
Camk1	1.26932e-62	0.629185	0.433	0.181	2.47695e-58	I_3
Dab2	2.3102e-62	0.549944	0.609	0.301	4.50812e-58	I_3
Cxcl16	8.94339e-61	0.551213	0.68	0.372	1.74521e-56	I_3
Jun	1.30415e-60	0.768752	0.685	0.41	2.54492e-56	I_3
Clta	2.44205e-59	0.519145	0.83	0.64	4.76542e-55	I_3
Grn	2.58499e-59	0.579571	0.681	0.388	5.04434e-55	I_3
Clec4a1	2.76162e-59	0.589993	0.352	0.129	5.38902e-55	I_3
Gatm	1.21648e-58	0.647961	0.508	0.247	2.37384e-54	I_3
Rhob	1.37938e-58	0.681956	0.49	0.228	2.69172e-54	I_3
Ifitm3	3.00453e-58	0.538436	0.76	0.439	5.86303e-54	I_3
Ccl12	3.24474e-58	0.680848	0.357	0.129	6.33179e-54	I_3
Unc93b1	4.28739e-56	0.582543	0.678	0.411	8.36641e-52	I_3
Ifitm2	6.22711e-55	0.512305	0.796	0.482	1.21516e-50	I_3
Mpeg1	6.44704e-55	0.527095	0.596	0.313	1.25808e-50	I_3
Marcks	9.19591e-54	0.484957	0.708	0.403	1.79449e-49	I_3
Blvrb	1.04597e-53	0.570736	0.516	0.251	2.0411e-49	I_3
Ly86	1.50003e-52	0.645903	0.511	0.273	2.92715e-48	I_3
Cebpa	3.82047e-52	0.549897	0.352	0.14	7.45527e-48	I_3
Ccl4	9.04079e-51	0.566413	0.657	0.359	1.76422e-46	I_3
Ehd4	1.95646e-48	0.57395	0.433	0.205	3.81783e-44	I_3
P2ry6	2.74483e-48	0.540083	0.378	0.164	5.35627e-44	I_3
Hspa1a	7.00893e-48	0.799852	0.527	0.287	1.36772e-43	I_3
H2-DMb1	4.05474e-47	0.500543	0.651	0.371	7.91243e-43	I_3
Gabarap	7.70239e-47	0.408084	0.879	0.722	1.50304e-42	I_3
Lamp1	1.478e-46	0.458021	0.775	0.531	2.88416e-42	I_3
Clec4a3	4.44974e-46	0.538325	0.348	0.147	8.68323e-42	I_3
Apobec1	6.89873e-46	0.492039	0.308	0.119	1.34622e-41	I_3
Lgals1	9.02247e-46	0.501419	0.76	0.5	1.76064e-41	I_3
Ifi27l2a	4.50775e-45	0.589987	0.649	0.395	8.79643e-41	I_3
Ccl6	1.58505e-44	0.341245	0.718	0.396	3.09306e-40	I_3
Rnase4	3.40745e-44	0.52681	0.331	0.136	6.64929e-40	I_3
Fcgr1	3.51692e-44	0.510749	0.328	0.137	6.86291e-40	I_3
C3ar1	5.98555e-44	0.410951	0.452	0.209	1.16802e-39	I_3
Ctsz	7.2279e-44	0.477908	0.786	0.553	1.41045e-39	I_3
Ccl2	2.23733e-43	0.449175	0.489	0.238	4.36592e-39	I_3
Fam213b	4.58683e-43	0.429716	0.257	0.092	8.95074e-39	I_3
Pid1	4.72415e-43	0.529091	0.424	0.208	9.2187e-39	I_3
Mt1	5.35911e-42	0.297088	0.882	0.56	1.04578e-37	I_3
Tgfbi	6.11463e-42	0.476375	0.577	0.32	1.19321e-37	I_3
Slamf9	7.11678e-42	0.558672	0.348	0.154	1.38877e-37	I_3
Hexb	1.54135e-41	0.644052	0.51	0.295	3.0078e-37	I_3
Lrrc25	2.05861e-41	0.501209	0.355	0.161	4.01716e-37	I_3
Vamp8	3.46059e-41	0.453016	0.715	0.51	6.75299e-37	I_3
Cyba	3.74617e-41	0.35988	0.933	0.797	7.31028e-37	I_3
Cd68	6.62622e-41	0.533751	0.559	0.325	1.29304e-36	I_3
Lair1	8.16364e-41	0.37855	0.257	0.095	1.59305e-36	I_3
Tmem256	1.55671e-39	0.464649	0.594	0.361	3.03776e-35	I_3
Fcgrt	2.21596e-39	0.471449	0.492	0.264	4.32423e-35	I_3
Lyl1	1.22118e-38	0.363084	0.185	0.057	2.38301e-34	I_3
Alox5ap	3.19687e-38	0.384059	0.678	0.407	6.23838e-34	I_3
Clec12a	3.19811e-38	0.531943	0.375	0.181	6.2408e-34	I_3
Ccl8	6.75223e-38	0.76981	0.256	0.096	1.31763e-33	I_3
Ctsa	9.59427e-38	0.464745	0.573	0.345	1.87223e-33	I_3
Mgl2	1.56333e-37	0.376683	0.424	0.203	3.05067e-33	I_3
Igf1	2.60893e-37	0.536115	0.233	0.085	5.09107e-33	I_3
Hacd4	3.08319e-37	0.473983	0.294	0.124	6.01654e-33	I_3
Mrc1	4.23149e-37	0.342602	0.496	0.254	8.25733e-33	I_3
Pla2g15	1.14858e-36	0.394318	0.262	0.103	2.24134e-32	I_3
Hebp1	2.82314e-36	0.462211	0.364	0.176	5.50907e-32	I_3
Ccl3	3.04023e-36	0.339629	0.571	0.318	5.9327e-32	I_3
Vsir	4.11415e-36	0.473227	0.45	0.242	8.02835e-32	I_3
Klf2	1.43777e-35	0.614095	0.639	0.434	2.80566e-31	I_3
Tmem106a	3.73637e-35	0.394482	0.286	0.121	7.29116e-31	I_3
Stab1	5.95492e-35	0.393438	0.303	0.13	1.16204e-30	I_3
Tmem37	6.23921e-35	0.437282	0.299	0.13	1.21752e-30	I_3
Atp6v0b	1.74565e-33	0.411478	0.732	0.522	3.40647e-29	I_3
Lpcat2	3.56246e-33	0.407759	0.319	0.148	6.95179e-29	I_3
Fcgr2b	3.69524e-33	0.420473	0.56	0.329	7.21089e-29	I_3
Gngt2	7.15878e-33	0.423114	0.469	0.259	1.39696e-28	I_3
Cd83	1.81972e-32	0.392313	0.784	0.547	3.551e-28	I_3
Ccr2	2.78154e-32	0.499587	0.412	0.22	5.4279e-28	I_3
Bst2	3.40574e-32	0.393919	0.554	0.345	6.64596e-28	I_3
Ccl9	3.85911e-32	0.374542	0.608	0.354	7.53067e-28	I_3
Klf6	1.14259e-31	0.450661	0.801	0.609	2.22965e-27	I_3
Pdlim4	1.45345e-31	0.344501	0.175	0.059	2.83626e-27	I_3
Dhrs3	2.78571e-31	0.371266	0.38	0.194	5.43603e-27	I_3
Sdcbp	3.23059e-31	0.336071	0.721	0.492	6.30417e-27	I_3
Ccl7	7.69811e-31	0.59271	0.374	0.186	1.50221e-26	I_3
Fosb	1.57593e-30	0.412624	0.648	0.426	3.07527e-26	I_3
Tmem86a	4.72383e-30	0.323643	0.181	0.064	9.21809e-26	I_3
Ms4a6d	1.33236e-29	0.407659	0.443	0.249	2.59997e-25	I_3
Susd3	3.60652e-29	0.304432	0.248	0.104	7.03776e-25	I_3
Pea15a	1.09434e-28	0.409606	0.345	0.178	2.13549e-24	I_3
Erp29	2.3045e-28	0.411776	0.636	0.445	4.497e-24	I_3
Rasgef1b	4.18205e-28	0.467288	0.352	0.185	8.16085e-24	I_3
Snx5	5.49143e-28	0.40063	0.591	0.409	1.0716e-23	I_3
Prdx5	6.48819e-27	0.323708	0.715	0.512	1.26611e-22	I_3
Hspa1b	6.86789e-27	0.455174	0.292	0.14	1.3402e-22	I_3
Plekho1	7.25453e-27	0.378039	0.346	0.181	1.41565e-22	I_3
Smagp	1.33609e-26	0.383021	0.214	0.088	2.60724e-22	I_3
Tnfaip8l2	1.74175e-26	0.341865	0.303	0.148	3.39886e-22	I_3
Axl	2.11583e-26	0.411366	0.361	0.193	4.12884e-22	I_3
Arpc1b	2.19878e-26	0.26658	0.907	0.794	4.2907e-22	I_3
Abhd12	2.43417e-26	0.434268	0.358	0.198	4.75003e-22	I_3
Glul	2.58268e-25	0.400668	0.452	0.267	5.03984e-21	I_3
Gm10116	9.57466e-25	0.434552	0.277	0.139	1.8684e-20	I_3
Efhd2	1.08794e-24	0.316788	0.663	0.453	2.123e-20	I_3
Cstb	1.19683e-24	0.409388	0.68	0.5	2.3355e-20	I_3
Atpif1	1.83691e-24	0.352392	0.681	0.495	3.58455e-20	I_3
Sirpa	2.10903e-24	0.344122	0.427	0.249	4.11555e-20	I_3
Spi1	2.25758e-24	0.337954	0.59	0.393	4.40545e-20	I_3
Cmtm7	4.67186e-24	0.379917	0.499	0.322	9.11667e-20	I_3
Tmem261	5.0749e-24	0.395403	0.311	0.163	9.90316e-20	I_3
Fcgr4	5.28514e-24	0.302369	0.21	0.09	1.03134e-19	I_3
Lmo2	6.45292e-24	0.386926	0.352	0.195	1.25922e-19	I_3
Lamtor4	1.22584e-23	0.435218	0.453	0.292	2.39211e-19	I_3
Zfand5	2.04769e-23	0.402754	0.593	0.42	3.99585e-19	I_3
Arrb2	2.18338e-23	0.38985	0.384	0.225	4.26065e-19	I_3
Cltc	4.12637e-23	0.355617	0.518	0.341	8.0522e-19	I_3
Dbi	4.58604e-23	0.363398	0.599	0.429	8.94919e-19	I_3
Emp3	6.60195e-23	0.338005	0.683	0.515	1.2883e-18	I_3
Plin2	1.32641e-22	0.309998	0.459	0.285	2.58835e-18	I_3
Pilra	1.38452e-22	0.336848	0.282	0.143	2.70176e-18	I_3
Cd302	1.39029e-22	0.334607	0.325	0.176	2.71301e-18	I_3
Cybb	3.74059e-22	0.306219	0.553	0.356	7.29939e-18	I_3
Uqcr11	1.56158e-21	0.337478	0.628	0.456	3.04728e-17	I_3
Hpgds	1.84776e-21	0.306202	0.231	0.108	3.60572e-17	I_3
Rnf130	2.78108e-21	0.329813	0.462	0.294	5.427e-17	I_3
Rab7b	3.77134e-21	0.346806	0.328	0.178	7.35939e-17	I_3
Gas6	8.96561e-21	0.313286	0.247	0.119	1.74955e-16	I_3
Maf	9.59476e-21	0.25996	0.355	0.193	1.87232e-16	I_3
Klf4	1.07262e-20	0.363064	0.472	0.311	2.09312e-16	I_3
Zeb2	1.1635e-20	0.26493	0.501	0.318	2.27045e-16	I_3
Svbp	1.44151e-20	0.355585	0.319	0.179	2.81297e-16	I_3
Cd72	1.83886e-20	0.339008	0.242	0.119	3.58835e-16	I_3
Akr1a1	2.99588e-20	0.326303	0.674	0.523	5.84616e-16	I_3
Tnfsf12	3.00513e-20	0.274534	0.204	0.094	5.86421e-16	I_3
Gna12	4.17312e-20	0.293295	0.202	0.093	8.14343e-16	I_3
Bri3	5.46558e-20	0.327387	0.706	0.546	1.06655e-15	I_3
P2rx4	7.48116e-20	0.34429	0.427	0.274	1.45987e-15	I_3
Rab20	7.76616e-20	0.27832	0.501	0.318	1.51549e-15	I_3
Ypel3	1.30212e-19	0.321479	0.524	0.361	2.54096e-15	I_3
Rrbp1	1.30986e-19	0.300667	0.603	0.431	2.55606e-15	I_3
Nfkbiz	2.1491e-19	0.315634	0.678	0.495	4.19376e-15	I_3
Nrp1	2.38913e-19	0.292565	0.297	0.162	4.66215e-15	I_3
Csf2ra	2.5131e-19	0.349181	0.398	0.253	4.90407e-15	I_3
Eif4ebp1	2.816e-19	0.332502	0.322	0.185	5.49515e-15	I_3
Igfbp4	3.79219e-19	0.291244	0.291	0.154	7.40008e-15	I_3
Adap2	4.64697e-19	0.288945	0.165	0.071	9.0681e-15	I_3
Anxa3	6.31182e-19	0.295696	0.378	0.227	1.23169e-14	I_3
Tgfbr1	2.04089e-18	0.360597	0.277	0.152	3.9826e-14	I_3
Zfhx3	2.2108e-18	0.346414	0.26	0.14	4.31416e-14	I_3
Ap2s1	3.08471e-18	0.323993	0.495	0.344	6.0195e-14	I_3
Metrnl	3.19984e-18	0.326533	0.455	0.299	6.24416e-14	I_3
0610012G03Rik	5.54469e-18	0.350198	0.398	0.254	1.08199e-13	I_3
Gas7	5.66064e-18	0.310373	0.221	0.111	1.10462e-13	I_3
Bad	5.81767e-18	0.311125	0.228	0.118	1.13526e-13	I_3
Tspan4	7.14811e-18	0.262039	0.152	0.065	1.39488e-13	I_3
Tmem141	7.56092e-18	0.314301	0.185	0.087	1.47544e-13	I_3
Tpd52	9.15039e-18	0.284544	0.519	0.354	1.78561e-13	I_3
Lat2	9.91626e-18	0.365398	0.311	0.184	1.93506e-13	I_3
Ier2	1.68558e-17	0.411659	0.706	0.612	3.28925e-13	I_3
App	1.70398e-17	0.278511	0.438	0.283	3.32514e-13	I_3
Id3	3.08859e-17	0.355569	0.289	0.163	6.02708e-13	I_3
Man2b1	3.10552e-17	0.318559	0.407	0.263	6.0601e-13	I_3
Nenf	3.52298e-17	0.359889	0.3	0.179	6.87474e-13	I_3
Cmtm3	6.99313e-17	0.308382	0.254	0.14	1.36464e-12	I_3
Cyth4	8.52716e-17	0.334717	0.381	0.243	1.66399e-12	I_3
Nupr1	1.40064e-16	0.343542	0.366	0.23	2.73322e-12	I_3
Cfp	1.98978e-16	0.284988	0.441	0.29	3.88286e-12	I_3
Pou2f2	2.13599e-16	0.288979	0.296	0.167	4.16817e-12	I_3
Vkorc1	3.07942e-16	0.257893	0.181	0.087	6.00919e-12	I_3
Fgd2	3.70978e-16	0.282977	0.207	0.106	7.23926e-12	I_3
Rassf4	7.99815e-16	0.33237	0.314	0.193	1.56076e-11	I_3
Gdpd3	1.2058e-15	0.303166	0.424	0.282	2.35301e-11	I_3
Hsbp1	1.47832e-15	0.282102	0.482	0.342	2.8848e-11	I_3
Lamp2	1.61732e-15	0.267313	0.462	0.318	3.15603e-11	I_3
Atp13a2	1.69451e-15	0.296984	0.236	0.129	3.30667e-11	I_3
Zeb2os	2.24554e-15	0.284122	0.204	0.106	4.38194e-11	I_3
Ier5	2.82365e-15	0.30835	0.718	0.582	5.51006e-11	I_3
Ncf2	4.10813e-15	0.286497	0.38	0.249	8.0166e-11	I_3
AI413582	7.38773e-15	0.275213	0.306	0.186	1.44164e-10	I_3
Hfe	1.04293e-14	0.339099	0.259	0.152	2.03518e-10	I_3
Hck	1.41486e-14	0.277382	0.251	0.145	2.76095e-10	I_3
Plxnb2	1.56145e-14	0.259905	0.172	0.084	3.04701e-10	I_3
Fam174a	2.09627e-14	0.27042	0.381	0.251	4.09067e-10	I_3
Dram2	2.78588e-14	0.261894	0.239	0.135	5.43636e-10	I_3
Atp6v1g1	3.75972e-14	0.281027	0.681	0.566	7.33672e-10	I_3
Anxa5	6.1904e-14	0.279582	0.544	0.417	1.20799e-09	I_3
Ccdc109b	6.29596e-14	0.260278	0.268	0.157	1.22859e-09	I_3
Asah1	6.30768e-14	0.284232	0.357	0.236	1.23088e-09	I_3
Gusb	1.12732e-13	0.292192	0.363	0.244	2.19985e-09	I_3
Pirb	1.14211e-13	0.297623	0.309	0.196	2.22871e-09	I_3
Lacc1	1.15988e-13	0.278722	0.234	0.134	2.26338e-09	I_3
Sec14l1	1.29627e-13	0.253763	0.176	0.09	2.52954e-09	I_3
Fam105a	1.60901e-13	0.300359	0.32	0.206	3.13981e-09	I_3
S100a1	2.10139e-13	0.288142	0.282	0.173	4.10065e-09	I_3
Dcxr	2.79775e-13	0.267129	0.202	0.111	5.45953e-09	I_3
Lamtor1	2.91219e-13	0.290553	0.43	0.311	5.68284e-09	I_3
Ppp1r15a	2.94283e-13	0.276177	0.599	0.483	5.74264e-09	I_3
Egr2	3.41745e-13	0.317675	0.277	0.168	6.66881e-09	I_3
Myeov2	4.01968e-13	0.273961	0.528	0.401	7.84401e-09	I_3
Il10ra	4.04791e-13	0.282494	0.254	0.15	7.89909e-09	I_3
Tmcc3	5.18526e-13	0.308511	0.217	0.122	1.01185e-08	I_3
Lgals3bp	8.3015e-13	0.274101	0.243	0.143	1.61995e-08	I_3
Il10rb	9.4785e-13	0.258797	0.349	0.232	1.84963e-08	I_3
Sdc3	1.11202e-12	0.291974	0.196	0.108	2.16999e-08	I_3
Cuedc2	1.11543e-12	0.28603	0.286	0.182	2.17665e-08	I_3
Cxcr4	2.16211e-12	0.26399	0.329	0.212	4.21913e-08	I_3
Laptm4a	2.323e-12	0.253069	0.511	0.386	4.53309e-08	I_3
Nr4a1	3.57188e-12	0.278361	0.613	0.479	6.97016e-08	I_3
Prcp	6.13688e-12	0.295305	0.397	0.279	1.19755e-07	I_3
Cttnbp2nl	8.79357e-12	0.26328	0.182	0.101	1.71598e-07	I_3
Sowahc	1.16257e-11	0.323676	0.299	0.196	2.26865e-07	I_3
Btg2	1.54191e-11	0.265547	0.755	0.675	3.00889e-07	I_3
Gltp	2.05413e-11	0.260847	0.513	0.4	4.00843e-07	I_3
Tm6sf1	2.21799e-11	0.259309	0.377	0.265	4.32819e-07	I_3
Cd300a	2.78702e-11	0.255187	0.27	0.172	5.4386e-07	I_3
Cuta	9.93966e-11	0.264357	0.397	0.293	1.93963e-06	I_3
Adam15	2.35346e-10	0.270808	0.199	0.119	4.59253e-06	I_3
Gadd45g	2.39144e-10	0.382686	0.239	0.151	4.66665e-06	I_3
Tbxas1	3.45076e-10	0.273347	0.242	0.156	6.73381e-06	I_3
Eid1	3.52928e-10	0.251623	0.271	0.177	6.88703e-06	I_3
Prdx1	8.30811e-10	0.251662	0.712	0.626	1.62124e-05	I_3
Nrros	1.62505e-09	0.266562	0.358	0.26	3.17113e-05	I_3
Dnase2a	2.28088e-09	0.267978	0.245	0.161	4.45091e-05	I_3
Hsph1	6.9165e-09	0.287721	0.219	0.139	0.000134969	I_3
Ap2a2	8.18352e-09	0.263142	0.243	0.161	0.000159693	I_3
Dnajb1	5.57495e-08	0.373318	0.426	0.338	0.0010879	I_3
Hsp90aa1	5.83202e-06	0.417405	0.721	0.688	0.113806	I_3
Lgals3	9.7925e-06	0.267078	0.548	0.439	0.191091	I_3
Ccl8	0	3.17036	0.699	0.07	0	I_4
Pf4	0	2.34878	0.88	0.143	0	I_4
Ccl7	0	2.27098	0.778	0.162	0	I_4
Folr2	0	1.8492	0.596	0.04	0	I_4
F13a1	0	1.72461	0.726	0.11	0	I_4
Cbr2	0	1.59568	0.539	0.034	0	I_4
Gas6	0	1.47024	0.624	0.097	0	I_4
Cd209f	0	1.39146	0.204	0.004	0	I_4
Sepp1	1.6454e-300	1.47134	0.987	0.413	3.21083e-296	I_4
Lyve1	2.22733e-290	1.00362	0.255	0.012	4.34642e-286	I_4
Mrc1	1.49977e-255	1.44783	0.785	0.238	2.92666e-251	I_4
Cd209g	9.38051e-253	0.975206	0.154	0.003	1.83051e-248	I_4
Fcrls	9.20886e-251	1.30988	0.633	0.136	1.79702e-246	I_4
C1qc	6.56161e-248	1.1973	0.988	0.37	1.28043e-243	I_4
Wfdc17	5.44676e-235	1.65118	0.955	0.454	1.06288e-230	I_4
C4b	1.13623e-234	1.27149	0.541	0.099	2.21723e-230	I_4
Ccl2	3.62802e-234	1.61531	0.765	0.222	7.07971e-230	I_4
Ccl12	7.44134e-229	1.67502	0.571	0.117	1.4521e-224	I_4
Fcgrt	1.27636e-219	1.38765	0.745	0.249	2.49069e-215	I_4
Stab1	5.10991e-219	1.33975	0.544	0.116	9.97147e-215	I_4
Igfbp4	8.18321e-218	1.20786	0.599	0.136	1.59687e-213	I_4
Ctsb	2.18754e-209	1.13878	0.982	0.572	4.26876e-205	I_4
Csf1r	2.78794e-209	1.17422	0.863	0.339	5.44038e-205	I_4
Ltc4s	5.07958e-202	1.42588	0.504	0.105	9.91229e-198	I_4
C1qb	2.69844e-201	1.04243	0.988	0.391	5.26573e-197	I_4
C1qa	2.20055e-200	1.0372	0.99	0.379	4.29415e-196	I_4
Dab2	4.1892e-191	1.30634	0.765	0.293	8.17481e-187	I_4
Itm2b	1.22927e-183	0.969231	0.982	0.828	2.3988e-179	I_4
Egr1	2.22567e-182	1.46386	0.806	0.336	4.34318e-178	I_4
Ftl1	1.31402e-171	0.868682	1	0.957	2.56418e-167	I_4
Pmp22	8.09943e-170	1.06879	0.499	0.113	1.58052e-165	I_4
Smagp	8.70873e-170	1.00105	0.409	0.077	1.69942e-165	I_4
Mt1	6.76474e-167	1.21651	0.962	0.557	1.32007e-162	I_4
Lst1	1.49869e-164	1.11424	0.698	0.241	2.92455e-160	I_4
Igf1	2.80414e-163	1.04105	0.399	0.076	5.47199e-159	I_4
Cd163	3.49528e-160	0.888633	0.255	0.029	6.8207e-156	I_4
Zfp36	1.9397e-153	1.06035	0.93	0.571	3.78514e-149	I_4
Apoe	6.12067e-151	0.809126	1	0.512	1.19439e-146	I_4
Fcna	2.25303e-149	1.07671	0.299	0.044	4.39657e-145	I_4
Blvrb	3.20095e-149	1.07086	0.656	0.244	6.24633e-145	I_4
Ifitm3	1.00119e-147	0.92464	0.893	0.432	1.95372e-143	I_4
Ifitm2	3.19502e-144	0.969682	0.886	0.479	6.23476e-140	I_4
AI607873	1.60955e-139	1.03999	0.563	0.177	3.14088e-135	I_4
Ms4a7	1.13399e-136	1.00264	0.628	0.208	2.21288e-132	I_4
Ninj1	1.7728e-136	1.02627	0.76	0.354	3.45943e-132	I_4
Ccl24	2.22606e-136	1.27136	0.326	0.059	4.34393e-132	I_4
Marcksl1	2.60599e-135	0.934198	0.915	0.498	5.08533e-131	I_4
Maf	2.30629e-133	0.996079	0.574	0.181	4.50049e-129	I_4
Timp2	2.52774e-133	1.03724	0.716	0.303	4.93263e-129	I_4
Atf3	3.01912e-131	1.1099	0.78	0.381	5.89152e-127	I_4
Fcer1g	3.68694e-131	0.787134	0.977	0.549	7.19469e-127	I_4
Cfh	5.7885e-131	1.05579	0.457	0.126	1.12957e-126	I_4
C5ar1	1.55035e-129	0.987423	0.648	0.241	3.02536e-125	I_4
Trf	6.59349e-129	0.812678	0.858	0.398	1.28665e-124	I_4
Cltc	1.28328e-127	1.0842	0.694	0.331	2.50419e-123	I_4
Ier3	1.7466e-125	0.738807	0.83	0.371	3.40832e-121	I_4
Dusp1	2.67677e-123	0.925279	0.927	0.649	5.22345e-119	I_4
Pltp	1.00741e-121	1.03956	0.573	0.202	1.96586e-117	I_4
Aif1	2.70365e-121	0.918525	0.76	0.353	5.27591e-117	I_4
Lyz2	1.37562e-118	0.595293	1	0.492	2.68439e-114	I_4
Hmox1	1.76936e-118	0.967593	0.523	0.17	3.45273e-114	I_4
C6	5.37676e-118	0.659227	0.164	0.016	1.04922e-113	I_4
Bmp2	1.35632e-117	0.925121	0.217	0.029	2.64673e-113	I_4
Ctsc	8.90433e-116	0.870058	0.826	0.478	1.73759e-111	I_4
Ccl6	2.44152e-114	0.842995	0.831	0.391	4.76437e-110	I_4
Wwp1	1.58457e-113	0.876334	0.359	0.085	3.09213e-109	I_4
Itsn1	2.71918e-113	0.747095	0.255	0.043	5.3062e-109	I_4
Lgmn	2.27053e-112	0.826015	0.791	0.377	4.43072e-108	I_4
Ccl4	9.13972e-112	1.30954	0.728	0.356	1.78352e-107	I_4
Cxcl2	8.27553e-111	0.791789	0.9	0.464	1.61489e-106	I_4
Fxyd2	4.80344e-110	0.761723	0.237	0.038	9.37343e-106	I_4
Clec10a	5.65624e-110	1.02937	0.426	0.121	1.10376e-105	I_4
Mafb	8.81546e-110	0.909603	0.664	0.268	1.72025e-105	I_4
Marcks	2.63653e-106	0.907979	0.758	0.401	5.14493e-102	I_4
Klf6	1.94655e-104	0.895102	0.88	0.606	3.79849e-100	I_4
Glul	2.99774e-104	1.02527	0.606	0.258	5.84979e-100	I_4
Tslp	3.02703e-101	0.553551	0.154	0.016	5.90695e-97	I_4
Rcn3	1.24896e-100	0.715893	0.254	0.047	2.43723e-96	I_4
Nfkbiz	2.24003e-97	0.86366	0.818	0.488	4.3712e-93	I_4
Clec4a1	8.01683e-95	0.864241	0.411	0.126	1.5644e-90	I_4
Hexa	1.03227e-94	0.88729	0.74	0.419	2.01437e-90	I_4
Adgre1	5.22735e-93	0.886329	0.503	0.19	1.02006e-88	I_4
Ednrb	8.08973e-92	0.729556	0.189	0.028	1.57863e-87	I_4
Ccl9	4.57815e-91	0.772157	0.745	0.347	8.93379e-87	I_4
Cd63	4.65898e-91	0.699973	0.781	0.369	9.09153e-87	I_4
Ifi27l2a	2.65165e-90	1.22877	0.723	0.392	5.17444e-86	I_4
C3ar1	3.31624e-89	0.895539	0.521	0.206	6.47131e-85	I_4
Tyrobp	7.08164e-89	0.597187	0.958	0.576	1.38191e-84	I_4
Grn	5.56537e-88	0.798419	0.718	0.388	1.08603e-83	I_4
Serpinb6a	3.77415e-85	0.864426	0.387	0.122	7.36489e-81	I_4
Nrp1	2.7596e-84	0.835283	0.437	0.155	5.38508e-80	I_4
Nxpe5	3.21552e-84	0.544431	0.159	0.022	6.27476e-80	I_4
Gpx3	1.03746e-83	0.672295	0.406	0.127	2.0245e-79	I_4
Vcam1	4.03172e-83	0.754775	0.386	0.114	7.8675e-79	I_4
Cst3	6.49144e-83	0.295387	0.997	0.728	1.26674e-78	I_4
Fos	7.69656e-83	0.960676	0.855	0.617	1.50191e-78	I_4
Stard8	4.77912e-79	0.565089	0.174	0.028	9.32597e-75	I_4
Rgl1	4.86697e-79	0.778852	0.347	0.105	9.4974e-75	I_4
Ccl3	8.74118e-77	0.815372	0.653	0.314	1.70575e-72	I_4
Rps29	8.0261e-76	0.578534	0.982	0.969	1.56621e-71	I_4
Clta	4.88467e-75	0.661362	0.843	0.64	9.53195e-71	I_4
Hal	9.05962e-74	0.916385	0.26	0.065	1.7679e-69	I_4
Sdc4	2.58753e-72	0.852718	0.629	0.326	5.04931e-68	I_4
Rhob	7.85538e-72	0.993311	0.504	0.228	1.5329e-67	I_4
Ctsd	3.72519e-69	0.519627	0.8	0.468	7.26934e-65	I_4
Mgl2	1.79219e-67	0.721601	0.489	0.2	3.49729e-63	I_4
Kctd12	3.93871e-67	0.758065	0.706	0.437	7.686e-63	I_4
Cxcl1	6.40506e-67	0.708196	0.659	0.325	1.24988e-62	I_4
Fosb	1.89716e-65	0.774503	0.699	0.424	3.70212e-61	I_4
Serpinb8	5.97309e-65	0.695329	0.225	0.055	1.16559e-60	I_4
Fcgr3	6.69372e-64	0.644697	0.639	0.328	1.30621e-59	I_4
Ehd4	2.48318e-63	0.80947	0.454	0.205	4.84568e-59	I_4
Hpgds	4.05559e-61	0.663959	0.314	0.104	7.91409e-57	I_4
Ap2a2	2.59098e-58	0.757927	0.379	0.154	5.05604e-54	I_4
Serinc3	2.65891e-58	0.630051	0.716	0.452	5.1886e-54	I_4
Fcgr2b	7.07457e-58	0.720186	0.598	0.328	1.38053e-53	I_4
Zfand5	7.87501e-58	0.772496	0.651	0.418	1.53673e-53	I_4
Plk2	1.57696e-57	0.797729	0.332	0.12	3.07728e-53	I_4
App	1.80511e-57	0.731737	0.526	0.278	3.52249e-53	I_4
Fam213b	2.79089e-54	0.687094	0.277	0.092	5.44615e-50	I_4
Lgals1	4.86839e-53	0.643248	0.741	0.502	9.50018e-49	I_4
Bri3	2.86348e-52	0.595231	0.753	0.544	5.5878e-48	I_4
Sdcbp	4.66175e-52	0.591915	0.726	0.493	9.09694e-48	I_4
Rab11fip5	1.12377e-51	0.592159	0.205	0.056	2.19293e-47	I_4
Cd83	5.4539e-51	0.583022	0.798	0.547	1.06427e-46	I_4
Rnase4	6.59238e-51	0.693689	0.341	0.136	1.28644e-46	I_4
Abca1	3.47133e-50	0.606343	0.451	0.208	6.77396e-46	I_4
Camk1	2.31414e-48	0.662795	0.401	0.184	4.51582e-44	I_4
Rnf150	1.59167e-46	0.504072	0.174	0.044	3.10599e-42	I_4
Jund	2.32075e-46	0.516771	0.913	0.84	4.52872e-42	I_4
Mt2	2.42224e-46	0.975033	0.441	0.225	4.72675e-42	I_4
Atp6v0b	3.72255e-46	0.554561	0.73	0.524	7.26418e-42	I_4
Ubc	1.46475e-45	0.564252	0.846	0.722	2.85831e-41	I_4
Mcl1	1.6477e-45	0.471798	0.818	0.613	3.21532e-41	I_4
Cp	2.60662e-45	0.45478	0.18	0.047	5.08656e-41	I_4
Cd81	3.0564e-45	0.531621	0.649	0.395	5.96426e-41	I_4
Lamp1	9.84849e-45	0.462404	0.776	0.532	1.92183e-40	I_4
Hacd4	1.77102e-43	0.643081	0.306	0.125	3.45597e-39	I_4
Cd93	2.93453e-42	0.567378	0.275	0.102	5.72644e-38	I_4
Ms4a6c	5.22821e-42	0.573931	0.573	0.342	1.02023e-37	I_4
Jun	1.63257e-41	0.780939	0.619	0.416	3.1858e-37	I_4
Hsbp1	2.16607e-41	0.64586	0.538	0.34	4.22688e-37	I_4
Clec4a2	2.17978e-41	0.637885	0.414	0.21	4.25363e-37	I_4
Emp1	2.42625e-41	0.69254	0.371	0.172	4.73459e-37	I_4
Rab7b	4.91864e-41	0.663321	0.374	0.176	9.59824e-37	I_4
Dse	5.60181e-41	0.477149	0.185	0.054	1.09314e-36	I_4
Sat1	6.13726e-41	0.599798	0.681	0.508	1.19762e-36	I_4
Ctla2b	4.1678e-40	0.522978	0.25	0.09	8.13305e-36	I_4
Egr2	8.55523e-40	0.817618	0.347	0.164	1.66947e-35	I_4
Tmem106a	1.71811e-39	0.626599	0.292	0.122	3.35271e-35	I_4
Slco2b1	1.5873e-38	0.46423	0.195	0.061	3.09746e-34	I_4
Trem2	2.28457e-38	0.557012	0.477	0.25	4.45811e-34	I_4
Snx2	2.9595e-38	0.751719	0.386	0.202	5.77518e-34	I_4
Tnf	9.31667e-38	0.401388	0.533	0.293	1.81805e-33	I_4
Shfm1	5.4728e-37	0.448814	0.835	0.695	1.06796e-32	I_4
Man1c1	6.53779e-37	0.516049	0.195	0.064	1.27578e-32	I_4
Ap1b1	8.2758e-37	0.623129	0.269	0.111	1.61494e-32	I_4
Hbegf	1.80961e-36	0.745081	0.277	0.115	3.53128e-32	I_4
Rasgef1b	3.7085e-36	0.695892	0.369	0.185	7.23677e-32	I_4
Clps	8.56602e-36	0.663798	0.79	0.606	1.67157e-31	I_4
Clec4a3	1.36258e-35	0.542968	0.324	0.15	2.65893e-31	I_4
Scn1b	1.07805e-34	0.42447	0.164	0.048	2.10371e-30	I_4
Zfp36l1	1.3286e-34	0.601295	0.684	0.532	2.59263e-30	I_4
Vamp8	2.48331e-34	0.507929	0.678	0.513	4.84593e-30	I_4
Tmem256	7.55588e-34	0.582294	0.546	0.365	1.47445e-29	I_4
Rab3il1	9.5941e-34	0.555977	0.235	0.093	1.87219e-29	I_4
Cstb	1.69795e-33	0.448698	0.696	0.5	3.31339e-29	I_4
Pld4	3.78074e-33	0.522402	0.549	0.356	7.37774e-29	I_4
Slc9a9	4.7871e-33	0.494637	0.179	0.058	9.34155e-29	I_4
H3f3b	1.64083e-32	0.294039	0.992	0.972	3.20191e-28	I_4
Cebpb	2.91598e-32	0.539435	0.608	0.399	5.69024e-28	I_4
Ptpn18	1.04827e-31	0.419004	0.795	0.69	2.0456e-27	I_4
Bst2	2.82014e-31	0.500533	0.528	0.348	5.50323e-27	I_4
Tanc2	4.33732e-31	0.464802	0.159	0.05	8.46384e-27	I_4
Gdf15	7.72475e-31	0.553535	0.25	0.101	1.50741e-26	I_4
Wsb1	2.17433e-30	0.629605	0.454	0.282	4.24299e-26	I_4
Ctrb1	2.21176e-30	0.403071	0.876	0.815	4.31603e-26	I_4
Trib1	5.39166e-30	0.67646	0.441	0.269	1.05213e-25	I_4
Gng5	1.08568e-29	0.408656	0.82	0.718	2.11859e-25	I_4
Wbp5	1.63991e-29	0.636486	0.416	0.243	3.20012e-25	I_4
Unc93b1	1.69362e-29	0.471519	0.588	0.418	3.30493e-25	I_4
Gpx1	2.76768e-29	0.356153	0.86	0.659	5.40085e-25	I_4
Mef2c	5.12129e-29	0.438837	0.414	0.23	9.99368e-25	I_4
Pid1	9.15866e-29	0.501158	0.381	0.212	1.78722e-24	I_4
Cd68	1.08242e-28	0.504786	0.516	0.329	2.11223e-24	I_4
Mtss1	1.54271e-28	0.52846	0.219	0.089	3.01044e-24	I_4
Plek	4.99717e-28	0.407473	0.631	0.445	9.75149e-24	I_4
Arap1	5.31518e-28	0.515679	0.242	0.106	1.03721e-23	I_4
Zeb2	7.84599e-28	0.435713	0.518	0.318	1.53107e-23	I_4
Prss2	1.07075e-27	0.405447	0.783	0.636	2.08946e-23	I_4
Cd300ld	1.26155e-27	0.439849	0.209	0.083	2.46179e-23	I_4
Cela1	2.26069e-27	0.556587	0.564	0.387	4.41152e-23	I_4
Nupr1	4.22622e-27	0.613525	0.389	0.229	8.24705e-23	I_4
Ntpcr	5.78904e-27	0.51197	0.322	0.167	1.12967e-22	I_4
Rnf130	7.98553e-27	0.527046	0.456	0.296	1.5583e-22	I_4
Klf4	9.1497e-27	0.677446	0.479	0.311	1.78547e-22	I_4
Itgam	1.05399e-26	0.485223	0.277	0.133	2.05675e-22	I_4
Eps15	1.19716e-26	0.505372	0.26	0.122	2.33614e-22	I_4
Ier5	2.1622e-26	0.461597	0.715	0.583	4.21932e-22	I_4
Rnf141	2.43408e-26	0.455578	0.179	0.067	4.74987e-22	I_4
Ifi203	2.69889e-26	0.597793	0.372	0.211	5.26662e-22	I_4
Ctsa	2.75405e-26	0.466375	0.526	0.349	5.37425e-22	I_4
Plxnb2	3.26967e-26	0.468206	0.202	0.083	6.38044e-22	I_4
Zfhx3	4.50403e-26	0.53618	0.28	0.14	8.78916e-22	I_4
Cd38	4.81251e-26	0.537056	0.311	0.163	9.39112e-22	I_4
Ahnak	8.64519e-26	0.538233	0.503	0.332	1.68702e-21	I_4
Ly6e	1.13177e-25	0.396326	0.73	0.595	2.20853e-21	I_4
Rab20	1.57665e-25	0.50269	0.492	0.319	3.07668e-21	I_4
Tmem176b	2.62558e-25	0.314875	0.723	0.505	5.12356e-21	I_4
Gm6377	3.52788e-25	0.596953	0.351	0.202	6.88431e-21	I_4
Rgs10	5.16769e-25	0.434823	0.678	0.528	1.00842e-20	I_4
Frmd4b	2.13559e-24	0.490279	0.242	0.113	4.16739e-20	I_4
Plin2	6.77256e-24	0.426403	0.457	0.287	1.3216e-19	I_4
Ms4a6d	8.45788e-24	0.442253	0.412	0.252	1.65047e-19	I_4
Nrros	9.92503e-24	0.573098	0.404	0.257	1.93677e-19	I_4
Lrp6	1.05406e-23	0.47344	0.204	0.088	2.05689e-19	I_4
Uqcr11	1.73756e-23	0.439579	0.599	0.459	3.39067e-19	I_4
Anxa5	1.94018e-23	0.453816	0.558	0.417	3.78607e-19	I_4
Gabarap	3.5938e-23	0.338814	0.82	0.726	7.01294e-19	I_4
Gas7	3.86741e-23	0.501579	0.234	0.111	7.54685e-19	I_4
P2ry6	4.20824e-23	0.564152	0.307	0.169	8.21197e-19	I_4
Sash1	6.79291e-23	0.460735	0.235	0.111	1.32557e-18	I_4
Gatm	1.11227e-22	0.465903	0.406	0.254	2.17048e-18	I_4
Lmo2	1.30291e-22	0.557732	0.337	0.196	2.5425e-18	I_4
Metrnl	1.32753e-22	0.487533	0.452	0.3	2.59054e-18	I_4
Npc2	2.45238e-22	0.294091	0.836	0.716	4.78557e-18	I_4
Cela3b	2.5796e-22	0.507256	0.528	0.375	5.03384e-18	I_4
Rap1b	4.44755e-22	0.371002	0.72	0.626	8.67895e-18	I_4
Bin1	4.76488e-22	0.561266	0.344	0.205	9.29819e-18	I_4
Vsir	9.43327e-22	0.51516	0.392	0.247	1.84081e-17	I_4
Cfp	1.1962e-21	0.426714	0.451	0.29	2.33427e-17	I_4
Atp6v1a	1.36079e-21	0.547711	0.349	0.212	2.65545e-17	I_4
Zfp703	1.57901e-21	0.541212	0.316	0.18	3.08129e-17	I_4
Ifi204	2.0222e-21	0.45057	0.204	0.093	3.94611e-17	I_4
Dhrs3	2.24828e-21	0.494058	0.337	0.198	4.38728e-17	I_4
Ets2	2.76926e-21	0.447019	0.422	0.27	5.40393e-17	I_4
Eps8	3.32048e-21	0.581487	0.274	0.147	6.47958e-17	I_4
Tgfbr2	3.35824e-21	0.477101	0.331	0.19	6.55327e-17	I_4
Cd33	3.83697e-21	0.446168	0.269	0.14	7.48747e-17	I_4
Tsc22d3	4.13566e-21	0.445155	0.559	0.391	8.07033e-17	I_4
Snx5	4.14041e-21	0.476884	0.541	0.413	8.0796e-17	I_4
Cflar	4.2343e-21	0.477362	0.469	0.32	8.26282e-17	I_4
Rab31	5.91374e-21	0.353668	0.152	0.059	1.15401e-16	I_4
Sirpa	1.06486e-20	0.452637	0.396	0.252	2.07796e-16	I_4
Sdc3	1.8533e-20	0.447883	0.22	0.107	3.61653e-16	I_4
Mob3c	2.5481e-20	0.422021	0.195	0.088	4.97237e-16	I_4
Myo5a	2.65336e-20	0.451209	0.23	0.115	5.17776e-16	I_4
Klf2	2.7743e-20	0.669312	0.573	0.439	5.41377e-16	I_4
Qk	7.90202e-20	0.489448	0.356	0.225	1.542e-15	I_4
Clec4n	1.39458e-19	0.32821	0.431	0.268	2.72137e-15	I_4
Zg16	1.96309e-19	0.58972	0.379	0.237	3.83078e-15	I_4
Gns	2.91439e-19	0.49044	0.329	0.198	5.68714e-15	I_4
Cdkn1a	4.42632e-19	0.353626	0.664	0.494	8.63751e-15	I_4
Lrrc25	4.66802e-19	0.455676	0.289	0.166	9.10917e-15	I_4
Tcn2	5.17474e-19	0.453749	0.255	0.137	1.0098e-14	I_4
Nlrp3	5.94128e-19	0.37096	0.432	0.278	1.15938e-14	I_4
Atpif1	6.27368e-19	0.343635	0.633	0.499	1.22425e-14	I_4
Ctsh	1.19342e-18	0.314947	0.689	0.519	2.32883e-14	I_4
Tceal8	1.32678e-18	0.411362	0.172	0.077	2.58907e-14	I_4
Cd302	2.08311e-18	0.447263	0.299	0.178	4.06498e-14	I_4
Calm2	2.40634e-18	0.383291	0.674	0.58	4.69574e-14	I_4
Snx3	2.52117e-18	0.417268	0.561	0.457	4.9198e-14	I_4
Pea15a	2.91936e-18	0.50476	0.302	0.181	5.69684e-14	I_4
Rab1a	3.45176e-18	0.473739	0.406	0.283	6.73577e-14	I_4
Cmtm3	5.12909e-18	0.450651	0.254	0.14	1.00089e-13	I_4
Nrp2	5.78627e-18	0.420513	0.244	0.13	1.12913e-13	I_4
Laptm4a	5.83545e-18	0.443286	0.504	0.387	1.13873e-13	I_4
Slc43a2	6.2939e-18	0.453963	0.254	0.137	1.22819e-13	I_4
Gdpd3	7.01989e-18	0.423983	0.426	0.283	1.36986e-13	I_4
P2rx7	7.84383e-18	0.409196	0.192	0.091	1.53065e-13	I_4
Tmem141	9.91049e-18	0.422658	0.184	0.087	1.93393e-13	I_4
Lamp2	2.23342e-17	0.431839	0.447	0.32	4.3583e-13	I_4
Spi1	3.31632e-17	0.381351	0.531	0.397	6.47147e-13	I_4
Ccr1	3.49276e-17	0.436695	0.294	0.171	6.81577e-13	I_4
Try4	3.64074e-17	0.584318	0.546	0.423	7.10454e-13	I_4
Ptafr	3.76621e-17	0.443822	0.334	0.209	7.34938e-13	I_4
Tcf4	4.11155e-17	0.42815	0.301	0.18	8.02327e-13	I_4
Alox5ap	4.21536e-17	0.286998	0.583	0.414	8.22584e-13	I_4
Slfn2	4.34758e-17	0.408769	0.561	0.432	8.48387e-13	I_4
2210010C04Rik	4.45104e-17	0.436806	0.603	0.47	8.68577e-13	I_4
Emp3	4.71209e-17	0.371667	0.629	0.519	9.19518e-13	I_4
Pla2g1b	1.15137e-16	0.461207	0.192	0.093	2.24678e-12	I_4
Picalm	1.34453e-16	0.382759	0.499	0.378	2.62372e-12	I_4
BC005537	1.37515e-16	0.494645	0.439	0.323	2.68347e-12	I_4
Tgfbi	1.41562e-16	0.28198	0.487	0.327	2.76245e-12	I_4
Selk	1.58315e-16	0.311128	0.723	0.643	3.08936e-12	I_4
Cela2a	1.65531e-16	0.517921	0.496	0.356	3.23018e-12	I_4
Nr4a1	1.78444e-16	0.469334	0.584	0.481	3.48216e-12	I_4
Snx8	2.00724e-16	0.446356	0.212	0.111	3.91692e-12	I_4
Atp6v1g1	3.5285e-16	0.327465	0.661	0.568	6.88551e-12	I_4
Snx6	3.77663e-16	0.435581	0.262	0.154	7.36972e-12	I_4
Tpp1	3.80354e-16	0.434319	0.28	0.169	7.42222e-12	I_4
Gda	4.5057e-16	0.431395	0.341	0.218	8.79242e-12	I_4
Ap2s1	4.62801e-16	0.506272	0.446	0.348	9.03109e-12	I_4
Neat1	4.65122e-16	0.329519	0.531	0.402	9.0764e-12	I_4
Adam15	5.12346e-16	0.409433	0.219	0.118	9.99792e-12	I_4
Aldh2	5.17802e-16	0.441401	0.304	0.19	1.01044e-11	I_4
Fam214b	5.94313e-16	0.391297	0.157	0.072	1.15974e-11	I_4
S100a1	9.1832e-16	0.480324	0.284	0.174	1.79201e-11	I_4
Ndufa2	1.04453e-15	0.338674	0.691	0.602	2.03829e-11	I_4
Sh3bgrl	1.20987e-15	0.431964	0.396	0.281	2.36094e-11	I_4
Cndp2	1.26261e-15	0.442705	0.316	0.204	2.46385e-11	I_4
Nenf	1.39159e-15	0.503054	0.287	0.18	2.71555e-11	I_4
Ccnl1	1.39697e-15	0.452956	0.576	0.496	2.72605e-11	I_4
B4galt6	1.58228e-15	0.404883	0.185	0.093	3.08767e-11	I_4
Casp4	1.59058e-15	0.460319	0.267	0.159	3.10386e-11	I_4
Hgsnat	1.61046e-15	0.431773	0.17	0.082	3.14266e-11	I_4
Pirb	1.87357e-15	0.441347	0.307	0.197	3.65609e-11	I_4
Dpysl2	2.59701e-15	0.420397	0.24	0.137	5.0678e-11	I_4
Reg1	3.5613e-15	0.40892	0.556	0.432	6.94952e-11	I_4
Mapkapk2	5.50795e-15	0.481993	0.411	0.302	1.07482e-10	I_4
Fnip1	5.80839e-15	0.409823	0.242	0.138	1.13345e-10	I_4
Mpp1	6.34448e-15	0.385137	0.21	0.113	1.23806e-10	I_4
Zeb2os	9.28886e-15	0.44478	0.199	0.107	1.81263e-10	I_4
Cln8	1.07814e-14	0.356883	0.154	0.072	2.10389e-10	I_4
Rcan1	1.10383e-14	0.534388	0.21	0.114	2.15402e-10	I_4
Lifr	1.11488e-14	0.390668	0.16	0.077	2.17557e-10	I_4
Il10	1.1309e-14	0.399972	0.177	0.085	2.20683e-10	I_4
Aplp2	1.33986e-14	0.487173	0.367	0.261	2.61459e-10	I_4
Lilr4b	2.0559e-14	0.442785	0.377	0.262	4.01187e-10	I_4
Rap2b	2.12962e-14	0.434537	0.247	0.145	4.15574e-10	I_4
Ppp1r15a	2.51569e-14	0.345029	0.594	0.483	4.90912e-10	I_4
Cyth4	3.56277e-14	0.420576	0.352	0.246	6.95239e-10	I_4
Msr1	4.14516e-14	0.37249	0.174	0.088	8.08886e-10	I_4
Hspa1a	6.99342e-14	0.56586	0.417	0.295	1.3647e-09	I_4
Cebpa	9.46798e-14	0.395238	0.249	0.147	1.84758e-09	I_4
Sec14l1	9.72991e-14	0.406072	0.175	0.091	1.8987e-09	I_4
Litaf	1.03104e-13	0.285849	0.573	0.457	2.01198e-09	I_4
Ly96	1.46253e-13	0.415026	0.184	0.098	2.85398e-09	I_4
Ehd1	1.93428e-13	0.373882	0.441	0.329	3.77456e-09	I_4
Tmem37	1.98826e-13	0.325727	0.234	0.135	3.87989e-09	I_4
Snap23	2.35673e-13	0.413707	0.327	0.224	4.59892e-09	I_4
Ifrd1	2.58838e-13	0.373897	0.621	0.532	5.05096e-09	I_4
Hspa5	2.93678e-13	0.338072	0.659	0.602	5.73083e-09	I_4
Clec12a	3.57942e-13	0.426653	0.289	0.187	6.98487e-09	I_4
Ddx3x	4.6643e-13	0.465432	0.464	0.378	9.10192e-09	I_4
Fkbp2	4.78495e-13	0.363532	0.372	0.269	9.33735e-09	I_4
Ptgs1	5.10052e-13	0.304098	0.192	0.103	9.95316e-09	I_4
Fcgr1	5.55044e-13	0.388397	0.237	0.143	1.08311e-08	I_4
Gmfg	6.33862e-13	0.313443	0.601	0.503	1.23692e-08	I_4
Sgpl1	8.58257e-13	0.426091	0.254	0.159	1.6748e-08	I_4
Mfsd1	1.39194e-12	0.394861	0.267	0.172	2.71624e-08	I_4
Eid1	1.45004e-12	0.440857	0.27	0.177	2.82961e-08	I_4
Bmp2k	2.18166e-12	0.4144	0.242	0.149	4.2573e-08	I_4
Efhd2	2.52961e-12	0.290793	0.573	0.46	4.93629e-08	I_4
Ptprj	2.79935e-12	0.392252	0.24	0.148	5.46265e-08	I_4
Tpd52	3.78952e-12	0.39974	0.457	0.359	7.39487e-08	I_4
Tm6sf1	4.24061e-12	0.386294	0.366	0.267	8.27513e-08	I_4
Cx3cr1	4.7225e-12	0.336873	0.194	0.107	9.2155e-08	I_4
Comt	5.01791e-12	0.407337	0.431	0.339	9.79195e-08	I_4
Pdxk	7.41302e-12	0.431408	0.194	0.11	1.44658e-07	I_4
Spink1	7.59779e-12	0.301776	0.19	0.104	1.48263e-07	I_4
Flcn	7.96614e-12	0.302317	0.167	0.088	1.55451e-07	I_4
Gna12	9.98578e-12	0.327937	0.175	0.095	1.94863e-07	I_4
Runx1	1.00255e-11	0.382267	0.344	0.247	1.95637e-07	I_4
Cited2	1.2915e-11	0.44572	0.416	0.315	2.52024e-07	I_4
Sycn	1.67885e-11	0.402883	0.396	0.29	3.27611e-07	I_4
Acp2	1.94557e-11	0.331803	0.165	0.089	3.79659e-07	I_4
Aftph	2.06996e-11	0.397488	0.192	0.111	4.03931e-07	I_4
Pla2g7	2.28349e-11	0.271117	0.299	0.194	4.45601e-07	I_4
Kdm6b	3.31534e-11	0.365266	0.568	0.468	6.46956e-07	I_4
Hfe	3.67959e-11	0.395009	0.24	0.153	7.18036e-07	I_4
Fam111a	8.68922e-11	0.339381	0.164	0.09	1.69562e-06	I_4
Zswim6	9.51487e-11	0.36922	0.187	0.109	1.85673e-06	I_4
Pla2g15	9.72623e-11	0.333285	0.187	0.109	1.89798e-06	I_4
Rtn4	1.018e-10	0.390731	0.439	0.355	1.98653e-06	I_4
Atp6v1b2	1.03151e-10	0.38643	0.292	0.201	2.01289e-06	I_4
Blnk	1.03964e-10	0.297888	0.242	0.151	2.02875e-06	I_4
Abhd12	1.09455e-10	0.39215	0.29	0.203	2.13591e-06	I_4
Pira2	1.12623e-10	0.356307	0.182	0.106	2.19773e-06	I_4
Rassf2	1.54281e-10	0.373109	0.23	0.146	3.01063e-06	I_4
Man1a	1.60486e-10	0.353634	0.269	0.178	3.13172e-06	I_4
Atp6ap1	2.06558e-10	0.377263	0.349	0.262	4.03078e-06	I_4
Pnlip	2.69516e-10	0.458322	0.359	0.265	5.25934e-06	I_4
Lacc1	3.97332e-10	0.333519	0.217	0.135	7.75354e-06	I_4
Adam9	4.15324e-10	0.356404	0.157	0.088	8.10462e-06	I_4
Rnasel	4.65904e-10	0.359428	0.17	0.098	9.09164e-06	I_4
Hspa1b	5.19857e-10	0.442011	0.232	0.144	1.01445e-05	I_4
St3gal6	5.24815e-10	0.281092	0.154	0.082	1.02412e-05	I_4
Tbxas1	5.27215e-10	0.386838	0.237	0.157	1.02881e-05	I_4
Rbpj	5.76642e-10	0.385964	0.301	0.218	1.12526e-05	I_4
Asah1	6.09264e-10	0.349089	0.324	0.238	1.18892e-05	I_4
Btg2	6.23289e-10	0.281734	0.73	0.677	1.21629e-05	I_4
Lmna	6.50992e-10	0.35994	0.317	0.224	1.27035e-05	I_4
Pxn	1.09992e-09	0.368257	0.26	0.178	2.14638e-05	I_4
Romo1	1.3002e-09	0.319404	0.369	0.283	2.53721e-05	I_4
Nfe2l2	1.41829e-09	0.317745	0.457	0.371	2.76764e-05	I_4
Cttnbp2nl	1.43216e-09	0.363166	0.172	0.102	2.79472e-05	I_4
Pfkfb3	1.83491e-09	0.318968	0.152	0.084	3.58064e-05	I_4
Ap2m1	2.31599e-09	0.369195	0.357	0.284	4.51942e-05	I_4
Atp2b1	2.61071e-09	0.339751	0.464	0.384	5.09455e-05	I_4
Sulf2	2.89698e-09	0.345877	0.16	0.094	5.65316e-05	I_4
Ralbp1	2.94059e-09	0.366678	0.369	0.285	5.73827e-05	I_4
Akr1a1	3.59339e-09	0.288819	0.593	0.529	7.01215e-05	I_4
Tifa	3.70164e-09	0.321942	0.184	0.112	7.22339e-05	I_4
Dpm3	3.87133e-09	0.290615	0.292	0.206	7.55451e-05	I_4
Gng2	4.76903e-09	0.305739	0.359	0.274	9.30629e-05	I_4
Eif4e	4.91731e-09	0.416719	0.362	0.285	9.59563e-05	I_4
Ier2	4.93799e-09	0.412958	0.644	0.616	9.636e-05	I_4
Spred1	5.71003e-09	0.32808	0.205	0.132	0.000111426	I_4
Rnase1	6.24827e-09	0.376694	0.356	0.268	0.000121929	I_4
Canx	6.56913e-09	0.332187	0.417	0.344	0.00012819	I_4
Top1	6.61034e-09	0.325571	0.543	0.487	0.000128994	I_4
Ms4a6b	1.04932e-08	0.26863	0.372	0.278	0.000204764	I_4
Rab24	1.04945e-08	0.341643	0.26	0.184	0.000204789	I_4
Creb5	1.32212e-08	0.425713	0.23	0.156	0.000257998	I_4
Mapk6	1.49486e-08	0.347631	0.192	0.122	0.000291707	I_4
Erbb2ip	1.55618e-08	0.301236	0.207	0.134	0.000303673	I_4
Dcxr	1.82778e-08	0.344896	0.18	0.113	0.000356674	I_4
Ly86	2.03629e-08	0.293057	0.364	0.283	0.000397362	I_4
Pepd	2.61458e-08	0.349019	0.197	0.129	0.000510208	I_4
Anapc13	4.46822e-08	0.334987	0.349	0.277	0.000871928	I_4
Wdr26	4.74633e-08	0.314113	0.354	0.282	0.000926198	I_4
Lipa	5.29501e-08	0.307485	0.23	0.159	0.00103327	I_4
Il6ra	5.89745e-08	0.352892	0.229	0.158	0.00115083	I_4
Phlda1	7.28779e-08	0.348123	0.457	0.376	0.00142214	I_4
Vmp1	9.1614e-08	0.350692	0.317	0.247	0.00178776	I_4
Raph1	9.54492e-08	0.28962	0.17	0.106	0.0018626	I_4
Lyn	1.19162e-07	0.312	0.341	0.269	0.00232533	I_4
Tnfsf12	1.45998e-07	0.319281	0.157	0.098	0.00284901	I_4
Rnpep	1.51127e-07	0.30469	0.22	0.154	0.00294909	I_4
Trim25	1.76128e-07	0.348248	0.287	0.215	0.00343697	I_4
0610012G03Rik	1.88864e-07	0.366881	0.326	0.259	0.00368549	I_4
Cxcl10	2.06091e-07	0.414587	0.182	0.116	0.00402165	I_4
Hist1h2bc	2.64176e-07	0.314213	0.235	0.162	0.00515513	I_4
Errfi1	2.69261e-07	0.399933	0.299	0.225	0.00525435	I_4
P2rx4	2.97444e-07	0.287097	0.351	0.279	0.00580432	I_4
Mafg	3.09626e-07	0.328994	0.264	0.197	0.00604205	I_4
Isg15	4.6481e-07	0.400329	0.267	0.195	0.00907031	I_4
Gm10116	5.42224e-07	0.317179	0.207	0.144	0.010581	I_4
Gpr65	5.46965e-07	0.305834	0.257	0.189	0.0106735	I_4
Rab11a	5.65381e-07	0.340307	0.329	0.268	0.0110328	I_4
Cxcr4	5.96973e-07	0.319212	0.287	0.215	0.0116493	I_4
Plekho2	6.17863e-07	0.327493	0.255	0.191	0.012057	I_4
Il10rb	7.11859e-07	0.314362	0.302	0.236	0.0138912	I_4
Hist3h2a	8.25272e-07	0.328818	0.155	0.098	0.0161043	I_4
Dnase2a	8.65257e-07	0.334999	0.225	0.162	0.0168846	I_4
Map1lc3a	9.82622e-07	0.32777	0.264	0.201	0.0191749	I_4
Ost4	1.15918e-06	0.276174	0.449	0.391	0.0226202	I_4
Tubb6	1.27163e-06	0.312059	0.329	0.263	0.0248145	I_4
Atp5k	1.45372e-06	0.313133	0.334	0.27	0.0283678	I_4
Trim30a	1.84616e-06	0.274058	0.185	0.126	0.036026	I_4
Il1rn	2.93262e-06	0.301685	0.354	0.28	0.0572272	I_4
Gnaq	2.99641e-06	0.307647	0.207	0.15	0.0584719	I_4
Mgst1	4.19335e-06	0.281433	0.189	0.13	0.0818291	I_4
Tuba1c	4.35721e-06	0.399355	0.252	0.195	0.0850266	I_4
Ndufa7	4.38566e-06	0.270787	0.521	0.48	0.0855818	I_4
Atp13a2	5.37917e-06	0.26765	0.189	0.132	0.104969	I_4
Mef2a	8.40418e-06	0.292689	0.264	0.207	0.163999	I_4
Cox14	8.54027e-06	0.259158	0.392	0.34	0.166655	I_4
Bach1	8.73874e-06	0.293239	0.23	0.171	0.170528	I_4
2610001J05Rik	9.47894e-06	0.330552	0.274	0.218	0.184972	I_4
Trafd1	1.23886e-05	0.316093	0.167	0.116	0.241751	I_4
Impact	2.06141e-05	0.254976	0.185	0.132	0.402263	I_4
Dnajb1	2.4334e-05	0.377793	0.391	0.341	0.474853	I_4
Ralgds	3.20762e-05	0.272941	0.155	0.108	0.625936	I_4
Mcfd2	3.53269e-05	0.286813	0.167	0.119	0.689369	I_4
Fam174a	3.65202e-05	0.309533	0.307	0.256	0.712656	I_4
Per1	3.92063e-05	0.283481	0.187	0.135	0.765073	I_4
Vamp3	3.99289e-05	0.29353	0.199	0.15	0.779172	I_4
Ctrl	4.03423e-05	0.371231	0.247	0.191	0.787239	I_4
Cyfip1	4.22351e-05	0.286642	0.24	0.188	0.824175	I_4
Atp6v1h	5.29343e-05	0.29785	0.212	0.16	1	I_4
Lpin2	5.61813e-05	0.262616	0.164	0.116	1	I_4
Ypel3	6.09232e-05	0.265599	0.416	0.368	1	I_4
Rragc	6.86273e-05	0.281808	0.229	0.178	1	I_4
Scamp2	7.50542e-05	0.317499	0.224	0.177	1	I_4
Plekho1	7.55541e-05	0.298377	0.237	0.189	1	I_4
Tmem261	7.58184e-05	0.266523	0.219	0.169	1	I_4
Sqstm1	0.000111517	0.293126	0.376	0.332	1	I_4
Tiparp	0.000112246	0.292055	0.272	0.223	1	I_4
Nfkbid	0.000118359	0.271665	0.307	0.256	1	I_4
Oser1	0.00012442	0.271756	0.326	0.282	1	I_4
Cenpb	0.000142687	0.25632	0.167	0.122	1	I_4
Hmox2	0.000154976	0.258603	0.212	0.166	1	I_4
Dusp3	0.000171829	0.286613	0.225	0.18	1	I_4
Chka	0.000240019	0.36205	0.239	0.195	1	I_4
Lrp1	0.000262712	0.264374	0.194	0.148	1	I_4
Tgoln1	0.000270325	0.289255	0.352	0.312	1	I_4
Ap1s2	0.000316334	0.253894	0.177	0.134	1	I_4
Ist1	0.000328096	0.284044	0.185	0.143	1	I_4
Dram2	0.000348853	0.266577	0.18	0.139	1	I_4
Lamtor4	0.000355999	0.25818	0.336	0.3	1	I_4
Cyb5a	0.000357764	0.301533	0.381	0.347	1	I_4
Necap2	0.000388495	0.258851	0.272	0.229	1	I_4
5031439G07Rik	0.000416291	0.272057	0.177	0.136	1	I_4
Id3	0.000498627	0.30225	0.215	0.168	1	I_4
Tmem251	0.000628229	0.274906	0.247	0.208	1	I_4
S100a13	0.000629155	0.273394	0.397	0.372	1	I_4
Ptger4	0.000895871	0.268421	0.18	0.143	1	I_4
Stx4a	0.00110269	0.251464	0.232	0.191	1	I_4
Emilin2	0.0016718	0.274446	0.159	0.124	1	I_4
Map7d1	0.00180171	0.252365	0.18	0.145	1	I_4
Blvra	0.00236839	0.251566	0.179	0.144	1	I_4
Zcchc6	0.0025176	0.250306	0.16	0.126	1	I_4
Cnpy2	0.00648145	0.279068	0.217	0.188	1	I_4
Cpb1	0.00796838	0.261005	0.297	0.266	1	I_4
Mob1a	0.00866507	0.271272	0.265	0.244	1	I_4
Ccl17	0	2.7527	0.627	0.068	0	I_5
Cd209a	0	1.76463	0.591	0.042	0	I_5
Il1r2	4.66182e-264	0.995336	0.578	0.079	9.09707e-260	I_5
Napsa	3.74775e-221	1.35593	0.838	0.235	7.31336e-217	I_5
AA467197	5.72134e-216	1.42174	0.631	0.12	1.11646e-211	I_5
H2-DMb2	9.82264e-216	1.20047	0.738	0.163	1.91679e-211	I_5
Mcemp1	9.19246e-195	0.928716	0.511	0.084	1.79382e-190	I_5
Ccl22	4.58684e-184	1.01323	0.351	0.039	8.95077e-180	I_5
Atox1	4.33254e-183	1.19331	0.984	0.61	8.45453e-179	I_5
Ifitm1	3.16075e-180	1.55393	0.4	0.055	6.1679e-176	I_5
Gm2a	5.47687e-178	1.26679	0.911	0.379	1.06876e-173	I_5
Tnip3	1.55626e-175	1.10891	0.671	0.163	3.03688e-171	I_5
Siglecg	1.27177e-170	0.830975	0.418	0.06	2.48173e-166	I_5
Tbc1d4	4.93768e-168	1.00935	0.593	0.125	9.63539e-164	I_5
Plbd1	1.25378e-167	1.02621	0.749	0.216	2.44663e-163	I_5
S100a4	4.12436e-167	1.04416	0.736	0.198	8.04828e-163	I_5
H2-Ab1	2.27319e-152	1.06828	1	0.621	4.43591e-148	I_5
Syngr2	3.158e-150	1.11503	0.847	0.352	6.16252e-146	I_5
S100a6	3.90564e-146	1.09022	0.927	0.458	7.62147e-142	I_5
Cd74	7.55134e-146	0.966048	1	0.734	1.47357e-141	I_5
Grasp	6.87908e-145	0.86054	0.491	0.099	1.34238e-140	I_5
H2-Oa	1.55678e-143	0.824318	0.529	0.111	3.0379e-139	I_5
H2-Eb1	3.33978e-143	0.979322	1	0.602	6.51725e-139	I_5
Cfp	4.97554e-139	1.03548	0.784	0.278	9.70928e-135	I_5
H2-Aa	3.95635e-136	0.938276	0.998	0.619	7.72042e-132	I_5
Ppp1r14a	2.08387e-132	0.382371	0.156	0.009	4.06646e-128	I_5
H2-DMa	1.32599e-125	0.874497	0.951	0.493	2.58753e-121	I_5
Pkib	1.83233e-120	0.888971	0.573	0.16	3.5756e-116	I_5
Agpat4	6.71666e-119	0.770047	0.6	0.171	1.31069e-114	I_5
Nr4a3	2.94016e-118	0.963998	0.731	0.263	5.73743e-114	I_5
Mgl2	5.31516e-116	1.21863	0.618	0.198	1.0372e-111	I_5
Ifi30	1.13532e-115	1.02163	0.86	0.425	2.21546e-111	I_5
Tmsb4x	3.68382e-111	0.533691	1	0.996	7.1886e-107	I_5
Rel	2.04519e-109	0.852326	0.907	0.486	3.99098e-105	I_5
Kit	5.6676e-103	0.357732	0.173	0.017	1.10598e-98	I_5
Ckb	6.05746e-101	0.894061	0.604	0.198	1.18205e-96	I_5
Rap2a	2.18581e-98	0.762535	0.447	0.116	4.26539e-94	I_5
Kmo	2.49209e-98	0.379284	0.24	0.034	4.86307e-94	I_5
Gsn	2.66759e-97	0.765664	0.582	0.194	5.20553e-93	I_5
Ifitm3	1.50143e-96	0.830658	0.887	0.44	2.92989e-92	I_5
Etv3	3.05406e-96	0.795307	0.656	0.235	5.9597e-92	I_5
Lsp1	5.08794e-96	0.706721	0.871	0.427	9.92861e-92	I_5
Dcstamp	2.36065e-95	0.459455	0.22	0.03	4.60657e-91	I_5
Avpi1	2.95227e-95	0.708958	0.504	0.141	5.76107e-91	I_5
Plet1	1.315e-94	0.892919	0.236	0.035	2.56608e-90	I_5
Mdh2	6.35003e-94	1.01303	0.789	0.394	1.23915e-89	I_5
Bhlhe40	4.97845e-91	0.704207	0.762	0.316	9.71495e-87	I_5
Cytip	8.6588e-90	0.823457	0.847	0.45	1.68968e-85	I_5
Adam23	1.59498e-89	0.387346	0.173	0.019	3.11244e-85	I_5
Basp1	1.93852e-89	0.854579	0.696	0.278	3.78282e-85	I_5
Cst3	2.62695e-88	0.940401	0.976	0.733	5.12623e-84	I_5
Crip1	8.60874e-88	0.785939	0.927	0.679	1.67991e-83	I_5
Dapp1	9.73921e-87	0.639419	0.493	0.146	1.90051e-82	I_5
Chn2	1.88582e-86	0.376592	0.231	0.036	3.67998e-82	I_5
Bcl2a1d	2.79924e-85	0.764799	0.742	0.322	5.46244e-81	I_5
Rps27l	6.40328e-83	0.800065	0.893	0.526	1.24954e-78	I_5
Alox5ap	2.20836e-82	0.686699	0.851	0.405	4.30939e-78	I_5
Flrt3	5.29037e-81	0.644793	0.362	0.088	1.03236e-76	I_5
S100a11	5.22113e-80	0.760859	0.842	0.465	1.01885e-75	I_5
Ccr7	4.2393e-78	0.685574	0.6	0.208	8.27256e-74	I_5
Pvrl1	9.76465e-76	0.347617	0.207	0.033	1.90547e-71	I_5
Itgax	1.12564e-74	0.608719	0.384	0.107	2.19658e-70	I_5
Lgals3	1.88934e-74	0.610379	0.856	0.427	3.68686e-70	I_5
Sh3bgrl3	5.16566e-74	0.532193	0.978	0.817	1.00803e-69	I_5
Arpc1b	7.90137e-74	0.557218	0.976	0.794	1.54187e-69	I_5
H2afz	1.55822e-73	0.550125	0.976	0.776	3.0407e-69	I_5
Pak1	1.75505e-73	0.501117	0.358	0.092	3.42481e-69	I_5
Gcnt2	5.95367e-73	0.497981	0.356	0.091	1.1618e-68	I_5
Il1b	5.98723e-73	0.457401	0.902	0.464	1.16835e-68	I_5
H2-DMb1	1.55918e-72	0.681278	0.798	0.37	3.04258e-68	I_5
Ahr	9.60893e-72	0.627276	0.456	0.144	1.87509e-67	I_5
Cd80	9.73839e-72	0.419825	0.278	0.059	1.90035e-67	I_5
Lmnb1	8.31231e-71	0.594263	0.542	0.196	1.62206e-66	I_5
Olfm1	1.0508e-70	0.53153	0.389	0.11	2.05054e-66	I_5
Smdt1	2.63205e-70	0.676812	0.864	0.498	5.13618e-66	I_5
H2afy	1.12474e-68	0.665493	0.8	0.424	2.19482e-64	I_5
Klrb1b	5.76596e-68	0.367549	0.207	0.036	1.12517e-63	I_5
Vrk1	1.22605e-67	0.49577	0.387	0.111	2.39252e-63	I_5
Wfdc17	3.11431e-67	0.571606	0.867	0.465	6.07726e-63	I_5
Klrd1	3.79055e-67	0.405587	0.293	0.066	7.39689e-63	I_5
Csf2rb	6.98116e-66	0.661107	0.596	0.245	1.3623e-61	I_5
Nfkbie	4.74516e-64	0.5039	0.513	0.185	9.25971e-60	I_5
Bri3bp	5.73816e-64	0.43656	0.333	0.088	1.11974e-59	I_5
Ramp3	1.61693e-63	0.297334	0.482	0.154	3.15527e-59	I_5
Ifitm6	2.97992e-63	0.414792	0.233	0.047	5.81501e-59	I_5
Ryr1	5.29139e-63	0.349076	0.222	0.044	1.03256e-58	I_5
Map3k14	8.37997e-62	0.481243	0.371	0.107	1.63527e-57	I_5
Tspan13	5.152e-61	0.557719	0.716	0.328	1.00536e-56	I_5
Irf5	1.51089e-60	0.623424	0.553	0.23	2.94836e-56	I_5
Uck2	1.52144e-60	0.527287	0.38	0.117	2.96893e-56	I_5
Alcam	1.63836e-60	0.432981	0.358	0.104	3.19709e-56	I_5
Tnfaip8	1.15917e-59	0.611764	0.687	0.341	2.262e-55	I_5
Actg1	2.2194e-59	0.415835	0.998	0.951	4.33093e-55	I_5
Jak2	2.49131e-59	0.474491	0.409	0.132	4.86154e-55	I_5
Ifitm2	1.81104e-58	0.597683	0.862	0.486	3.53407e-54	I_5
Itgb7	2.51366e-58	0.372044	0.478	0.158	4.90515e-54	I_5
Anxa2	2.81299e-58	0.533792	0.631	0.273	5.48926e-54	I_5
Traf1	3.3278e-58	0.593666	0.693	0.319	6.49386e-54	I_5
Themis2	9.21821e-57	0.322392	0.222	0.047	1.79884e-52	I_5
Rtn1	1.47972e-56	0.283607	0.176	0.031	2.88753e-52	I_5
Qpct	2.15718e-56	0.394684	0.249	0.058	4.20952e-52	I_5
Lmo1	3.16021e-56	0.339931	0.151	0.024	6.16684e-52	I_5
Lactb	3.22283e-56	0.463429	0.409	0.139	6.28903e-52	I_5
Spi1	3.6116e-56	0.55807	0.767	0.389	7.04769e-52	I_5
Fyn	3.64323e-56	0.401732	0.416	0.133	7.1094e-52	I_5
Slc25a33	2.28645e-55	0.503284	0.393	0.129	4.46177e-51	I_5
Zbtb18	3.42286e-55	0.288212	0.211	0.044	6.67936e-51	I_5
Serf2	9.83641e-55	0.444271	0.989	0.87	1.91948e-50	I_5
Snx20	1.01335e-54	0.537127	0.604	0.273	1.97746e-50	I_5
Pvr	1.10178e-54	0.442682	0.378	0.121	2.15001e-50	I_5
Bcl2a1b	1.27867e-54	0.500954	0.9	0.564	2.49519e-50	I_5
Hilpda	1.97743e-54	0.604165	0.656	0.302	3.85876e-50	I_5
Myo1g	2.96814e-54	0.469399	0.471	0.174	5.79204e-50	I_5
Ptms	1.36185e-53	0.534087	0.642	0.298	2.65752e-49	I_5
St3gal4	1.12466e-52	0.39803	0.351	0.109	2.19465e-48	I_5
Slc41a1	2.14094e-52	0.391712	0.238	0.057	4.17783e-48	I_5
Stat5a	2.54935e-52	0.416486	0.273	0.071	4.97481e-48	I_5
Runx3	7.44641e-52	0.516699	0.56	0.239	1.45309e-47	I_5
Bcl2a1a	1.26868e-50	0.539394	0.607	0.281	2.47569e-46	I_5
Cd24a	7.02268e-50	0.393887	0.449	0.161	1.37041e-45	I_5
Wdfy4	9.39952e-50	0.489215	0.32	0.099	1.83422e-45	I_5
Ikbkb	2.0939e-49	0.5265	0.58	0.266	4.08604e-45	I_5
Gpx1	2.47873e-49	0.458315	0.936	0.659	4.83699e-45	I_5
Prkar2a	9.27067e-49	0.35697	0.313	0.095	1.80908e-44	I_5
Map4k4	9.88033e-49	0.51947	0.551	0.241	1.92805e-44	I_5
Vdr	6.82333e-48	0.388553	0.236	0.061	1.33151e-43	I_5
Rab11fip1	9.75446e-48	0.377548	0.358	0.119	1.90349e-43	I_5
Dpp4	2.03165e-47	0.260758	0.216	0.05	3.96456e-43	I_5
Mkrn1	2.31339e-47	0.576678	0.656	0.346	4.51434e-43	I_5
Fgr	5.1561e-47	0.413799	0.273	0.079	1.00616e-42	I_5
Actb	5.61436e-47	0.774615	0.998	0.975	1.09559e-42	I_5
Cd52	2.61544e-46	0.394147	0.964	0.819	5.10376e-42	I_5
Plscr1	2.91792e-46	0.444274	0.36	0.125	5.69403e-42	I_5
Smim3	5.72745e-46	0.473552	0.38	0.138	1.11765e-41	I_5
Nuak2	1.54882e-45	0.42627	0.329	0.107	3.02237e-41	I_5
Actn1	3.24556e-45	0.374617	0.291	0.087	6.33339e-41	I_5
Arpc2	7.38521e-45	0.415498	0.944	0.79	1.44115e-40	I_5
Nr4a2	1.43696e-44	0.457627	0.604	0.28	2.80408e-40	I_5
1700025G04Rik	1.75051e-44	0.353912	0.242	0.066	3.41594e-40	I_5
Clec10a	9.73117e-44	0.520667	0.358	0.128	1.89894e-39	I_5
Lrrfip1	1.69153e-43	0.509971	0.616	0.311	3.30085e-39	I_5
Arl8b	7.72487e-43	0.438562	0.462	0.192	1.50743e-38	I_5
Prcp	1.37266e-42	0.43216	0.578	0.273	2.6786e-38	I_5
P2ry10	1.389e-42	0.309473	0.402	0.143	2.7105e-38	I_5
Slc2a6	1.68693e-42	0.317121	0.2	0.049	3.29188e-38	I_5
Sec61b	1.73578e-42	0.470569	0.876	0.601	3.3872e-38	I_5
Mbtd1	2.48082e-42	0.396943	0.351	0.125	4.84107e-38	I_5
Pik3r1	3.08724e-42	0.619824	0.553	0.268	6.02443e-38	I_5
Naaa	3.5814e-42	0.474651	0.416	0.162	6.98875e-38	I_5
Elovl5	1.83136e-41	0.366081	0.382	0.143	3.57371e-37	I_5
Tes	2.0915e-41	0.41244	0.442	0.179	4.08135e-37	I_5
Ggta1	2.3529e-41	0.366351	0.278	0.087	4.59146e-37	I_5
Csrp1	3.98987e-41	0.469012	0.471	0.199	7.78583e-37	I_5
Ndrg1	4.56748e-41	0.457932	0.302	0.1	8.91298e-37	I_5
Slamf9	1.00098e-40	0.416707	0.398	0.156	1.9533e-36	I_5
Rin3	1.50342e-40	0.346698	0.282	0.09	2.93376e-36	I_5
Naga	1.65322e-40	0.357407	0.278	0.088	3.22609e-36	I_5
Vasp	2.94845e-40	0.434135	0.709	0.391	5.75361e-36	I_5
Tspo	4.07998e-40	0.571064	0.824	0.588	7.96167e-36	I_5
Ltb4r1	5.68619e-40	0.27466	0.213	0.056	1.1096e-35	I_5
Adrbk2	6.9381e-40	0.328803	0.238	0.068	1.3539e-35	I_5
Cd86	2.70825e-39	0.462299	0.558	0.269	5.28488e-35	I_5
Ubl3	2.8078e-39	0.471794	0.684	0.385	5.47915e-35	I_5
Pxdc1	3.89969e-39	0.441487	0.36	0.133	7.60985e-35	I_5
Irf4	4.67979e-39	0.334888	0.256	0.077	9.13215e-35	I_5
Mpc1	1.50835e-38	0.462556	0.64	0.345	2.9434e-34	I_5
Ppm1m	1.73499e-38	0.387063	0.327	0.117	3.38566e-34	I_5
Cd47	1.85204e-38	0.443394	0.804	0.498	3.61407e-34	I_5
Mrpl52	2.50802e-38	0.422408	0.771	0.461	4.89415e-34	I_5
Stap1	5.20141e-38	0.373018	0.369	0.14	1.015e-33	I_5
Amica1	2.70481e-37	0.345893	0.433	0.177	5.27817e-33	I_5
Tpm4	3.07379e-37	0.416854	0.709	0.398	5.99819e-33	I_5
Ccdc12	3.16638e-37	0.471683	0.711	0.403	6.17887e-33	I_5
Slc25a20	3.3914e-37	0.413649	0.244	0.076	6.61798e-33	I_5
Ywhah	3.74249e-37	0.481448	0.669	0.372	7.30309e-33	I_5
Sulf2	4.33657e-37	0.293095	0.273	0.089	8.46239e-33	I_5
Cd9	7.69445e-37	0.320331	0.556	0.26	1.5015e-32	I_5
Csf2ra	1.53567e-36	0.429072	0.524	0.25	2.99672e-32	I_5
Gpr171	1.5423e-36	0.357752	0.398	0.158	3.00964e-32	I_5
Synj1	1.97775e-36	0.394688	0.393	0.162	3.85937e-32	I_5
Nrros	2.74694e-36	0.410792	0.527	0.254	5.36037e-32	I_5
Flt3	3.50403e-36	0.280556	0.16	0.037	6.83776e-32	I_5
Nfkb1	4.14127e-36	0.33783	0.778	0.454	8.08128e-32	I_5
Nfe2l2	6.50902e-36	0.416258	0.669	0.362	1.27017e-31	I_5
Tep1	1.11635e-35	0.347464	0.291	0.102	2.17844e-31	I_5
Lrrk1	1.24707e-35	0.321241	0.278	0.093	2.43353e-31	I_5
Gpr132	2.70296e-35	0.35094	0.624	0.316	5.27455e-31	I_5
Ccnd1	7.03656e-35	0.369766	0.236	0.073	1.37311e-30	I_5
Clec4b1	1.11697e-34	0.324807	0.233	0.071	2.17966e-30	I_5
Gdi2	1.13873e-34	0.431394	0.82	0.544	2.22213e-30	I_5
Gnai2	2.08812e-34	0.374371	0.938	0.749	4.07476e-30	I_5
Map4k1	2.92596e-34	0.284137	0.242	0.077	5.70972e-30	I_5
Zfp516	3.89445e-34	0.334472	0.249	0.081	7.59964e-30	I_5
Ptgs2	4.55048e-34	0.329421	0.427	0.181	8.87981e-30	I_5
Ebi3	7.52832e-34	0.265907	0.229	0.071	1.46908e-29	I_5
Taldo1	8.70169e-34	0.445785	0.702	0.427	1.69805e-29	I_5
Bloc1s2	9.04522e-34	0.365169	0.402	0.171	1.76508e-29	I_5
Cxcl16	9.13145e-34	0.385448	0.704	0.377	1.78191e-29	I_5
Fh1	1.26619e-33	0.34215	0.28	0.1	2.47084e-29	I_5
Stx7	1.36512e-33	0.420765	0.544	0.279	2.6639e-29	I_5
Myadm	1.52917e-33	0.27306	0.236	0.075	2.98403e-29	I_5
Fgfr1	1.70943e-33	0.257914	0.16	0.039	3.33578e-29	I_5
Pfkp	2.1644e-33	0.321654	0.333	0.129	4.22361e-29	I_5
Malt1	4.41011e-33	0.278684	0.329	0.124	8.60588e-29	I_5
Tmsb10	4.80861e-33	0.297346	0.98	0.767	9.38353e-29	I_5
Havcr2	7.43253e-33	0.315035	0.184	0.051	1.45038e-28	I_5
Kdm4a	8.83941e-33	0.415264	0.207	0.063	1.72492e-28	I_5
Pitpna	1.03879e-32	0.448679	0.733	0.471	2.0271e-28	I_5
Dapk1	1.777e-32	0.269014	0.227	0.072	3.46763e-28	I_5
Casp6	1.78272e-32	0.344415	0.233	0.076	3.4788e-28	I_5
Gm5150	1.98046e-32	0.306056	0.207	0.062	3.86467e-28	I_5
Sdf2l1	2.82612e-32	0.396497	0.511	0.249	5.51488e-28	I_5
Tyrobp	3.15627e-32	0.313522	0.969	0.582	6.15915e-28	I_5
Ms4a4c	3.66477e-32	0.503039	0.262	0.092	7.15143e-28	I_5
Ybx1	5.44632e-32	0.367147	0.94	0.778	1.06279e-27	I_5
Cish	5.45898e-32	0.341765	0.324	0.126	1.06526e-27	I_5
Lcp1	6.35687e-32	0.440448	0.824	0.57	1.24048e-27	I_5
Spag9	8.48121e-32	0.411677	0.613	0.331	1.65502e-27	I_5
Calm1	1.0259e-31	0.348677	0.96	0.847	2.00194e-27	I_5
Txnrd1	1.25477e-31	0.358952	0.467	0.221	2.44856e-27	I_5
Clec4n	1.59299e-31	0.426087	0.524	0.266	3.10856e-27	I_5
Il21r	2.12633e-31	0.318489	0.46	0.207	4.14932e-27	I_5
Eif5a	3.31678e-31	0.394594	0.853	0.641	6.47236e-27	I_5
Cbfa2t3	5.62976e-31	0.33046	0.238	0.08	1.09859e-26	I_5
Tnfsf9	5.96965e-31	0.339039	0.398	0.17	1.16492e-26	I_5
Asap1	7.44296e-31	0.309646	0.387	0.166	1.45242e-26	I_5
Il4i1	1.01726e-30	0.328872	0.153	0.038	1.98507e-26	I_5
Gpr137b	1.27873e-30	0.382724	0.311	0.122	2.4953e-26	I_5
Cd83	1.31502e-30	0.280835	0.88	0.548	2.56614e-26	I_5
Mfge8	1.68434e-30	0.279344	0.211	0.067	3.28682e-26	I_5
Sub1	2.14999e-30	0.325369	0.927	0.729	4.19549e-26	I_5
Gosr2	2.69934e-30	0.312916	0.318	0.126	5.26749e-26	I_5
Cyp4f16	2.76125e-30	0.328114	0.204	0.064	5.3883e-26	I_5
Osgin2	4.11953e-30	0.322056	0.253	0.09	8.03884e-26	I_5
Ccdc88a	6.35023e-30	0.369227	0.304	0.12	1.23918e-25	I_5
Ctnna1	8.22839e-30	0.295163	0.313	0.126	1.60569e-25	I_5
Prelid1	8.79891e-30	0.385044	0.647	0.369	1.71702e-25	I_5
Fam177a	1.5754e-29	0.297041	0.342	0.142	3.07423e-25	I_5
Ctsh	2.53054e-29	0.356633	0.844	0.514	4.9381e-25	I_5
Tspan33	2.63197e-29	0.290483	0.202	0.063	5.13602e-25	I_5
Ccnd2	2.86625e-29	0.382775	0.562	0.289	5.5932e-25	I_5
Sema4a	5.07399e-29	0.256239	0.284	0.107	9.90137e-25	I_5
Ccdc109b	7.75846e-29	0.32992	0.358	0.155	1.51399e-24	I_5
Cox17	8.5845e-29	0.388616	0.48	0.244	1.67518e-24	I_5
Sh3bgrl	1.0262e-28	0.367843	0.527	0.277	2.00252e-24	I_5
Rgs1	1.26768e-28	0.389311	0.707	0.433	2.47375e-24	I_5
Ndufa6	2.97355e-28	0.385855	0.84	0.582	5.80258e-24	I_5
Hnrnpa1	3.54863e-28	0.356762	0.698	0.415	6.9248e-24	I_5
Rilpl2	6.22973e-28	0.396382	0.633	0.36	1.21567e-23	I_5
Trps1	6.46714e-28	0.374963	0.496	0.254	1.262e-23	I_5
Ptafr	8.00904e-28	0.399141	0.427	0.207	1.56289e-23	I_5
Pip4k2a	1.02727e-27	0.330796	0.342	0.148	2.00462e-23	I_5
Efhd2	1.42736e-27	0.324103	0.764	0.453	2.78535e-23	I_5
Fam49b	3.59978e-27	0.350163	0.709	0.434	7.02462e-23	I_5
Stk38l	6.99121e-27	0.26725	0.176	0.053	1.36427e-22	I_5
Coro2a	7.00342e-27	0.256899	0.229	0.081	1.36665e-22	I_5
Grb2	8.74233e-27	0.370568	0.696	0.437	1.70598e-22	I_5
Setd8	1.43794e-26	0.317215	0.271	0.107	2.80599e-22	I_5
Rnh1	1.67284e-26	0.333682	0.549	0.299	3.26438e-22	I_5
Slc15a3	1.89158e-26	0.3104	0.518	0.266	3.69123e-22	I_5
Vim	3.82901e-26	0.416831	0.776	0.508	7.47193e-22	I_5
Ube2e3	7.32136e-26	0.334495	0.38	0.18	1.42869e-21	I_5
Smad4	8.52216e-26	0.255048	0.284	0.114	1.66301e-21	I_5
Zyx	9.05969e-26	0.314638	0.478	0.245	1.76791e-21	I_5
Scimp	5.13502e-25	0.287216	0.249	0.097	1.00205e-20	I_5
Ptger4	5.2282e-25	0.310802	0.316	0.137	1.02023e-20	I_5
Trpv2	8.37275e-25	0.283868	0.218	0.08	1.63386e-20	I_5
B4galt5	1.06283e-24	0.270119	0.32	0.138	2.074e-20	I_5
Fem1c	1.14272e-24	0.307742	0.369	0.173	2.2299e-20	I_5
Sowahc	1.52308e-24	0.306366	0.398	0.193	2.97213e-20	I_5
Pld4	2.22151e-24	0.304952	0.633	0.355	4.33506e-20	I_5
Rala	2.52757e-24	0.313212	0.44	0.221	4.93231e-20	I_5
Rpl41	2.61707e-24	0.281657	1	0.978	5.10695e-20	I_5
Map3k1	4.03266e-24	0.312778	0.331	0.149	7.86932e-20	I_5
Atp5e	5.97137e-24	0.299313	0.913	0.706	1.16525e-19	I_5
Lrrfip2	6.76295e-24	0.300048	0.273	0.114	1.31972e-19	I_5
Nedd8	7.51871e-24	0.333794	0.798	0.531	1.4672e-19	I_5
Ncf1	1.09158e-23	0.327005	0.44	0.227	2.13011e-19	I_5
Ms4a6c	1.36595e-23	0.291098	0.611	0.344	2.66552e-19	I_5
Atp5g1	1.81406e-23	0.324668	0.758	0.494	3.53996e-19	I_5
Cox8a	1.95294e-23	0.279327	0.96	0.816	3.81098e-19	I_5
Nfil3	2.18682e-23	0.283448	0.409	0.203	4.26735e-19	I_5
Pik3r5	2.34716e-23	0.271427	0.276	0.115	4.58025e-19	I_5
Tmem160	2.4647e-23	0.306834	0.616	0.356	4.80962e-19	I_5
Tctex1d2	2.63857e-23	0.276782	0.3	0.13	5.14891e-19	I_5
Atpif1	2.78213e-23	0.282161	0.78	0.494	5.42905e-19	I_5
Arl4c	3.95172e-23	0.293065	0.538	0.293	7.7114e-19	I_5
Exosc5	4.11033e-23	0.255678	0.296	0.129	8.02089e-19	I_5
Kdm6b	4.51773e-23	0.378522	0.724	0.462	8.8159e-19	I_5
Rrad	5.7403e-23	0.566188	0.369	0.181	1.12016e-18	I_5
Uvrag	6.1109e-23	0.299329	0.351	0.165	1.19248e-18	I_5
Gpd2	6.16752e-23	0.263361	0.251	0.101	1.20353e-18	I_5
Calm3	1.09236e-22	0.284943	0.571	0.325	2.13163e-18	I_5
Pmaip1	1.35726e-22	0.392633	0.396	0.202	2.64856e-18	I_5
Elp5	1.38758e-22	0.25957	0.256	0.106	2.70772e-18	I_5
Clic4	2.05021e-22	0.387937	0.491	0.277	4.00079e-18	I_5
Arpc5	2.60585e-22	0.316259	0.767	0.53	5.08506e-18	I_5
[truncated: 21,847 more rows]
